# Supplementary material for: m6A in mRNA coding regions promotes translation via the RNA helicase-containing YTHDC2
Source: Nat Commun. 2019 Nov 25;10:5332. doi: 10.1038/s41467-019-13317-9 (PMC6877647; doi:10.1038/s41467-019-13317-9)
Supplement: Supplementary file 5 — Supplementary Data 1 [file 41467_2019_13317_MOESM5_ESM.xlsx]

## Sheet: GEO accession number
Accessions	Descriptions	References
GSE54365	m6A-seq in MEF and HEK293	Schwartz S et al., Cell reports. 2014 Jul 10;8(1):284-96.
GSE46705	m6A-seq in HeLa	Liu J et al., Nature chemical biology. 2014 Feb;10(2):93.
GSE61995	m6A-seq in ESCs and Ebs	Geula S et al., Science. 2015 Feb 27;347(6225):1002-6.
GSE93566	m6A-seq in Mouse Testes	Bailey AS et al., Elife 2017 Oct 31;6.
GSE63753	miCLIP-m6A-seq in HEK293	Linder B et al., Nat Methods 2015 Aug;12(8):767-72.
GSE61996	Ribo-seq, RNA-seq in ESC and EB	Geula S et al., Science. 2015 Feb 27;347(6225):1002-6.
GSE63591	Ribo-seq, RNA-seq in HeLa	Wang X et al., Cell 2015 Jun 4;161(6):1388-99.
SRX740748	Ribo-seq, RNA-seq in HEK293	Gao et al., Nature methods 12.2 (2015): 147-153.
GSE55195	Ribo-seq, RNA-seq in HEK293, no CHX	Andreev DE et al., Elife 2015 Jan 26;4:e03971.
GSE101865	Ribo-seq, RNA-seq in MEF (shScram, shMETTL3)	Coots RA et al., Mol Cell 2017 Nov 2;68(3):504-514.e7.
GSE70485	PARS in HepG2	Dominissini et al., Nature 530.7591 (2016): 441-446.
GSE64169	icSHAPE in MEF	Spitale et al., Nature 2015 Mar 26;519(7544):486-90.
GSE63591	YTHDF1 PARCLIP in HeLa	Wang X et al., Cell 2015 Jun 4;161(6):1388-99.
GSE49339	YTHDF2 PARCLIP in HeLa	Wang X et al., Nature 2014 Jan 2;505(7481):117-20.
GSE86214	YTHDF3 PARCLIP in HeLa	Shi H et al., Cell Res 2017 Mar;27(3):315-328.
GSE98085	YTHDC2 PARCLIP in HeLa	Hsu PJ et al., Cell Res 2017 Sep;27(9):1115-1127.
GSE93567	fRIP-seq of YTHDC2 in Mouse Testes	Bailey AS et al., Elife 2017 Oct 31;6.
Current study	Ribo-seq in MEF (shALKBH5)	Current study
Current study	Ribo-seq, RNA-seq in HEK293 (shScram, shYTHDC2)	Current study
Current study	YTHDC2 PARCLIP in MCF7	Current study

## Sheet: Oligonucleotides
Name	Oligonucleotides
Human YTHDC2 E332Q site-directed mutagenesis	Forward: 5’-TGAAGTGCATCAAAGGGATCG-3’; Reverse: 5’-CAAGACATCTCGCAATAGG-3’
shRNA targeting human YTHDC2	5′-GCCCACAGATTGGCTTATTTA-3′
shRNA targeting human YTHDF1	5′-CCGCGTCTAGTTGTTCATGAA-3′
shRNA targeting human YTHDF2	5′-CCACAGGCAAGGCCCAATAAT-3′
shRNA targeting human YTHDF3	5′-GATAAGTGGAAGGGCAAATTT-3′
shRNA targeting mouse METTL3	5′-GCTACAGGATGACGGCTTTCT-3'
shRNA targeting mouse METTL14	5′-GGATCAAAGGAA CCGTGAAGC-3′
shRNA targeting mouse FTO	5′-GCTGAGGCAGTTCTGGTTTCA-3′
shRNA targeting mouse ALKBH5	5′-GCCTCAGGACATT AAGGAACG-3′
shRNA targeting Scramble control	5′-AACAGTCGCGTTTGCGACTGG-3′
MALAT1 reporter cloning primers	Forward, 5'-GCTCTAGAGTAATTACCAACTTAATGTCCTTGCATTGGACTTTGAGTTATGATTATTTTTTAACTTCGAAAGTT-3'; Reverse, 5'-GCACCGGTTTATTGTTCATTTTTG-3'.
MALAT1 reporter A-G mutant	Forward, 5'-TTTGCATTGGGCTTTGAGTTATG-3'; Reverse, 5'-AACATTAAGTTGGTAATTACTC-3'
MALAT1 reporter UU-CC mutant	Forward, 5'-AACTTAATGTTTTTGCATTGGACTTTG-3'; Reverse, 5'-GGTAATTACTCTAGACACG-3'
Ribo-seq linker	rApp/NNNNCTGTAGGCACCATCAAT/3ddC
Ribo-seq RT primers	(Phos)CTANNNAGATCGGAAGAGCGTCGTGTAGGGAAAGAGTGTAGATCTCGGTGGTCGC(SpC18)CACTCA(SpC18)TTCAGACGTGTGCTCTTCCGATCTATTGATGGTGCCTACAG; (Phos)AGCNNNAGATCGGAAGAGCGTCGTGTAGGGAAAGAGTGTAGATCTCGGTGGTCGC(SpC18)CACTCA(SpC18)TTCAGACGTGTGCTCTTCCGATCTATTGATGGTGCCTACAG; (Phos)ATTNNNAGATCGGAAGAGCGTCGTGTAGGGAAAGAGTGTAGATCTCGGTGGTCGC(SpC18)CACTCA(SpC18)TTCAGACGTGTGCTCTTCCGATCTATTGATGGTGCCTACAG; (Phos)CCGNNNAGATCGGAAGAGCGT…
Ribo-seq PCR primers	Forward: 5’-AATGATACGGCGACCACCGAGATCTACAC-3’; Reverse: 5’-CAAGCAGAAGACGGCATACGAGATGTGACTGGAGTTCAGACGTGTGCT CTTCCG-3’
Illumina HiSeq sequencing primer	5’-CGACAGGTTCAGAGTTCTACAGTCCGACGATC-3’
