# Supplementary material for: m6A in mRNA coding regions promotes translation via the RNA helicase-containing YTHDC2
Source: Nat Commun. 2019 Nov 25;10:5332. doi: 10.1038/s41467-019-13317-9 (PMC6877647; doi:10.1038/s41467-019-13317-9)
Supplement: Supplementary file 6 — Source Data [file 41467_2019_13317_MOESM6_ESM.zip]

Archive with 3 entries (3 files):
- 203825_3_supp_4157391_pzkd2s.xlsx
- 203825_3_supp_4157393_pzkd5p.xlsx
- Source data 1.pdf
