# Supplementary material for: m6A in mRNA coding regions promotes translation via the RNA helicase-containing YTHDC2
Source: Nat Commun. 2019 Nov 25;10:5332. doi: 10.1038/s41467-019-13317-9 (PMC6877647; doi:10.1038/s41467-019-13317-9)
Supplement: Supplementary file 6 — Source Data [file 41467_2019_13317_MOESM6_ESM.zip › 203825_3_supp_4157391_pzkd2s.xlsx]

## Sheet: Figure 1_FigureS1_Figure S2a
Ensembl ID	TE	Start codon	Stop codon	m6A
ENSMUST00000166176	1.43218	112	681	non_m6A
ENSMUST00000119379	5.18849	32	349	non_m6A
ENSMUST00000166495	0.631189	330	1988	CDS:1730;3'UTR:2717
ENSMUST00000015749	1.52749	334	1848	3'UTR:1979
ENSMUST00000102789	0.640005	42	1397	non_m6A
ENSMUST00000021843	2.70324	305	1000	3'UTR:1042
ENSMUST00000111402	0.442314	324	7847	3'UTR:8470;CDS:6320,3059
ENSMUST00000052457	0.643427	246	2393	CDS:2132;3'UTR:2489
ENSMUST00000205002	2.03706	13	1146	non_m6A
ENSMUST00000073600	1.32232	260	1645	non_m6A
ENSMUST00000025786	0.615297	231	3116	3'UTR:3305
ENSMUST00000039784	1.47949	221	1495	non_m6A
ENSMUST00000050092	0.248779	521	4957	3'UTR:5240
ENSMUST00000066597	0.819206	38	1858	non_m6A
ENSMUST00000041272	0.71656	136	3360	non_m6A
ENSMUST00000041723	0.588667	36	1934	3'UTR:2063
ENSMUST00000117507	2.35424	127	1806	CDS:873
ENSMUST00000114157	0.913014	503	3298	3'UTR:4829
ENSMUST00000018431	2.94334	135	818	non_m6A
ENSMUST00000021817	0.924267	75	1544	3'UTR:1963
ENSMUST00000033127	0.543034	35	1429	CDS:1356
ENSMUST00000027286	2.29149	136	360	3'UTR:564
ENSMUST00000115027	0.388216	232	2538	3'UTR:2769
ENSMUST00000099576	0.185394	217	4509	non_m6A
ENSMUST00000022521	0.742147	0	2102	non_m6A
ENSMUST00000111300	1.11839	479	1435	non_m6A
ENSMUST00000070524	2.33679	278	1339	CDS:1105
ENSMUST00000025749	0.939228	109	1566	CDS:1523
ENSMUST00000047510	0.663128	89	2665	3'UTR:2839
ENSMUST00000097368	1.16364	131	2056	CDS:437;3'UTR:2063
ENSMUST00000025053	1.4051	114	1757	non_m6A
ENSMUST00000099384	0.446064	56	1849	non_m6A
ENSMUST00000093380	1.67565	110	1789	non_m6A
ENSMUST00000105682	0.285547	574	5250	3'UTR:5306
ENSMUST00000072080	1.1427	64	1872	3'UTR:2010
ENSMUST00000056665	0.680285	13	2142	non_m6A
ENSMUST00000020238	0.575734	154	2562	non_m6A
ENSMUST00000060500	2.39076	174	635	non_m6A
ENSMUST00000002825	0.142898	386	4825	3'UTR:5494;CDS:2405,4793
ENSMUST00000028137	6.9586	26	826	3'UTR:1097
ENSMUST00000112642	0.210681	68	2497	non_m6A
ENSMUST00000114444	3.39119	73	609	non_m6A
ENSMUST00000045743	1.69806	183	998	3'UTR:4866,4223,1054
ENSMUST00000179353	1.10779	94	1179	non_m6A
ENSMUST00000031530	0.722199	456	1610	3'UTR:1925
ENSMUST00000065060	0.372366	170	1603	non_m6A
ENSMUST00000041314	1.54208	169	543	non_m6A
ENSMUST00000114709	0.698187	433	1941	non_m6A
ENSMUST00000023994	1.46102	66	1580	non_m6A
ENSMUST00000079205	1.16364	166	2490	non_m6A
ENSMUST00000000940	2.32729	31	1428	CDS:123
ENSMUST00000106537	1.78834	137	622	non_m6A
ENSMUST00000029850	1.35759	587	1582	non_m6A
ENSMUST00000050372	0.983196	92	3940	non_m6A
ENSMUST00000092646	0.287489	113	4243	3'UTR:4276
ENSMUST00000066496	1.79338	281	1372	non_m6A
ENSMUST00000042471	0.546607	97	2973	3'UTR:2996
ENSMUST00000028972	3.84898	107	508	non_m6A
ENSMUST00000108155	0.565199	0	2021	non_m6A
ENSMUST00000042405	1.88633	61	1044	non_m6A
ENSMUST00000047144	0.650583	328	1542	non_m6A
ENSMUST00000120733	1.88769	38	670	3'UTR:937
ENSMUST00000063682	1.00398	211	615	non_m6A
ENSMUST00000188931	3.05457	216	1190	CDS:1091
ENSMUST00000025729	0.320206	306	3806	3'UTR:3922
ENSMUST00000084892	0.703359	122	2290	non_m6A
ENSMUST00000111963	0.843094	832	2022	non_m6A
ENSMUST00000155679	0.515056	427	2142	non_m6A
ENSMUST00000082197	0.734551	252	2252	non_m6A
ENSMUST00000013966	5.16658	59	310	non_m6A
ENSMUST00000107075	0.557671	717	1907	non_m6A
ENSMUST00000093099	1.88123	89	2599	CDS:2470
ENSMUST00000168093	0.407276	274	2901	non_m6A
ENSMUST00000072572	0.613558	6	1484	non_m6A
ENSMUST00000035170	0.105527	245	6976	non_m6A
ENSMUST00000023219	1.96762	30	1637	CDS:1370,326
ENSMUST00000093490	0.452706	539	2821	non_m6A
ENSMUST00000042658	2.46693	73	975	3'UTR:1283
ENSMUST00000019354	1.92421	173	853	non_m6A
ENSMUST00000045810	0.744733	4	1575	3'UTR:2369;CDS:1348
ENSMUST00000049483	0.193578	275	3526	non_m6A
ENSMUST00000058889	0.161898	100	6165	3'UTR:6811;CDS:5495,2579,5022
ENSMUST00000070219	1.49611	176	1324	3'UTR:2535
ENSMUST00000024884	0.578498	190	1737	3'UTR:3197
ENSMUST00000114126	1.13658	590	1594	3'UTR:1806
ENSMUST00000010804	0.814551	105	2375	5'UTR:32
ENSMUST00000063191	2.14305	238	1362	3'UTR:1363
ENSMUST00000069097	0.398964	270	2852	non_m6A
ENSMUST00000024761	0.44684	0	2105	non_m6A
ENSMUST00000138037	0.590774	90	1343	non_m6A
ENSMUST00000197082	1.9782	91	777	non_m6A
ENSMUST00000109764	1.0719	40	1524	3'UTR:2546;CDS:186
ENSMUST00000029643	3.45215	291	986	non_m6A
ENSMUST00000195636	0.323235	6	3824	non_m6A
ENSMUST00000030660	2.21739	171	713	non_m6A
ENSMUST00000030385	5.35277	67	1002	non_m6A
ENSMUST00000070755	0.509488	58	2718	CDS:1580;3'UTR:2723
ENSMUST00000029625	2.90016	221	1108	non_m6A
ENSMUST00000200298	0.930916	7	825	non_m6A
ENSMUST00000040531	1.11465	245	2308	CDS:839
ENSMUST00000105139	7.06565	3280	3540	5'UTR:3111
ENSMUST00000164107	0.460453	130	3942	3'UTR:4084;CDS:1164
ENSMUST00000116514	1.22429	259	2184	3'UTR:2200
ENSMUST00000024956	0.099741	524	1141	non_m6A
ENSMUST00000020049	2.32729	435	1157	3'UTR:1178
ENSMUST00000147139	2.70615	259	861	non_m6A
ENSMUST00000060513	1.17167	53	1294	non_m6A
ENSMUST00000140299	0.669689	300	1634	non_m6A
ENSMUST00000129421	1.59031	363	2336	3'UTR:2436
ENSMUST00000097043	0.620611	110	1471	non_m6A
ENSMUST00000029909	2.18507	15	1127	3'UTR:1139;CDS:61
ENSMUST00000022528	1.00314	117	1115	non_m6A
ENSMUST00000111835	0.568893	0	671	non_m6A
ENSMUST00000034960	0.238141	287	2965	non_m6A
ENSMUST00000041047	0.548117	77	3154	CDS:343
ENSMUST00000029046	0.543034	92	499	non_m6A
ENSMUST00000001724	0.674914	114	2096	3'UTR:2116
ENSMUST00000039913	3.49093	83	892	CDS:802
ENSMUST00000100539	0.605095	687	1850	non_m6A
ENSMUST00000115628	2.26382	71	901	3'UTR:1224
ENSMUST00000021197	1.01874	377	1744	3'UTR:1800
ENSMUST00000092880	1.9782	428	1120	non_m6A
ENSMUST00000071812	0.249675	85	4983	CDS:113
ENSMUST00000048774	0.555771	42	2657	non_m6A
ENSMUST00000130855	0.465458	286	1338	non_m6A
ENSMUST00000004396	3.222	99	458	non_m6A
ENSMUST00000030427	0.428433	138	2459	3'UTR:2503
ENSMUST00000166603	1.36111	35	742	non_m6A
ENSMUST00000031017	1.34835	903	1883	3'UTR:2587
ENSMUST00000034879	1.29663	292	1332	3'UTR:2318,1421
ENSMUST00000132676	0.866979	588	2249	CDS:1766;3'UTR:2565
ENSMUST00000112618	0.884983	279	2516	3'UTR:5589,2550,2932
ENSMUST00000018184	1.41224	67	909	3'UTR:1517
ENSMUST00000006293	1.38412	491	1402	CDS:607
ENSMUST00000025739	0.424305	266	2677	CDS:737,490
ENSMUST00000037210	0.581822	83	1090	non_m6A
ENSMUST00000043138	0.290911	235	3633	CDS:3083
ENSMUST00000023150	1.39262	360	1187	non_m6A
ENSMUST00000020381	0.868855	355	1881	CDS:1776
ENSMUST00000097563	3.11857	86	925	non_m6A
ENSMUST00000007482	5.16334	15	515	non_m6A
ENSMUST00000091299	1.93417	103	1143	3'UTR:1151
ENSMUST00000097992	0.287953	78	5474	3'UTR:5539
ENSMUST00000047311	0.746898	169	1647	3'UTR:2716
ENSMUST00000107664	0.405613	233	2602	non_m6A
ENSMUST00000179343	2.49456	31	1005	CDS:747;3'UTR:2093,2928
ENSMUST00000023509	0.248419	242	2044	3'UTR:5603
ENSMUST00000110730	0.930916	112	1647	3'UTR:1683
ENSMUST00000114256	1.34161	548	2410	non_m6A
ENSMUST00000021471	2.49061	74	910	non_m6A
ENSMUST00000020440	10.7161	226	513	non_m6A
ENSMUST00000020484	0.985475	238	1737	3'UTR:1944
ENSMUST00000057495	0.717581	118	1581	CDS:1486
ENSMUST00000015049	0.581822	139	807	5'UTR:78;CDS:746
ENSMUST00000165922	0.349093	149	1159	non_m6A
ENSMUST00000041331	1.27077	300	1367	CDS:1336
ENSMUST00000038765	1.3091	1162	2397	non_m6A
ENSMUST00000034299	4.77306	32	778	non_m6A
ENSMUST00000014447	0.525907	272	1837	CDS:1700;3'UTR:3372
ENSMUST00000050149	0.714761	315	3197	non_m6A
ENSMUST00000070481	1.39637	90	944	non_m6A
ENSMUST00000163643	0.476979	37	2760	3'UTR:2825
ENSMUST00000114410	0.620611	142	1431	CDS:975;3'UTR:1509
ENSMUST00000055539	0.281877	178	3771	3'UTR:4299
ENSMUST00000038628	0.321388	391	2268	non_m6A
ENSMUST00000040560	2.29404	43	1017	CDS:963
ENSMUST00000031625	0.266533	173	1285	3'UTR:1322
ENSMUST00000107723	4.28019	8	1348	non_m6A
ENSMUST00000051803	1.38412	67	1473	3'UTR:1606;CDS:69
ENSMUST00000057015	0.559211	208	3603	non_m6A
ENSMUST00000171929	0.0907808	143	9136	non_m6A
ENSMUST00000102898	3.27742	64	864	non_m6A
ENSMUST00000102823	0.587193	143	1996	non_m6A
ENSMUST00000023370	0.625961	528	3860	non_m6A
ENSMUST00000048502	0.849461	0	2006	non_m6A
ENSMUST00000026062	3.11192	189	1100	3'UTR:1737
ENSMUST00000190594	0.868476	952	1746	non_m6A
ENSMUST00000046587	1.07055	140	847	non_m6A
ENSMUST00000111788	0.212015	114	3773	non_m6A
ENSMUST00000048128	2.40874	441	2150	CDS:2093
ENSMUST00000108718	2.01879	78	1004	non_m6A
ENSMUST00000194641	0.579237	496	2277	CDS:2246
ENSMUST00000103152	1.23417	107	1618	non_m6A
ENSMUST00000172057	0.907643	197	1864	non_m6A
ENSMUST00000124745	3.21942	124	432	3'UTR:1183
ENSMUST00000029353	1.24776	7	1878	CDS:200
ENSMUST00000120173	0.263085	176	2422	non_m6A
ENSMUST00000025295	1.64279	146	1048	non_m6A
ENSMUST00000059955	2.15638	6	1424	CDS:1341
ENSMUST00000112944	1.2377	18	929	non_m6A
ENSMUST00000094151	6.91104	132	842	non_m6A
ENSMUST00000032931	0.254894	238	2532	3'UTR:3587,2823
ENSMUST00000102768	0.716089	346	1377	CDS:923;3'UTR:1914
ENSMUST00000022925	1.93957	24	1082	3'UTR:1117
ENSMUST00000109837	0.741824	38	1573	3'UTR:1665
ENSMUST00000156898	3.54786	91	597	3'UTR:1144
ENSMUST00000110001	0.511446	122	2833	non_m6A
ENSMUST00000111757	0.513609	1206	2714	3'UTR:3496;5'UTR:1019
ENSMUST00000080065	1.64135	333	2264	3'UTR:3288,2405;5'UTR:71,,CDS:626
ENSMUST00000006353	0.519926	156	1892	non_m6A
ENSMUST00000048044	2.21304	891	1886	non_m6A
ENSMUST00000038053	0.848006	550	2391	CDS:2333,1432
ENSMUST00000097227	1.55702	12	773	non_m6A
ENSMUST00000020886	0.781969	235	1710	non_m6A
ENSMUST00000070165	0.358108	131	3694	CDS:3526
ENSMUST00000023555	1.49158	90	1541	CDS:1332
ENSMUST00000048209	1.73658	103	1101	non_m6A
ENSMUST00000042512	0.865968	7	1182	non_m6A
ENSMUST00000022272	0.258588	238	951	non_m6A
ENSMUST00000020478	0.71644	137	2305	CDS:185,2136
ENSMUST00000021028	0.886886	89	2452	CDS:1429
ENSMUST00000090811	1.45255	115	1371	non_m6A
ENSMUST00000032491	0.726856	301	1665	3'UTR:1698
ENSMUST00000036865	0.285175	99	4091	3'UTR:4464
ENSMUST00000075558	22.618	20	430	non_m6A
ENSMUST00000099945	1.27225	330	1334	5'UTR:81
ENSMUST00000023361	0.312753	192	2561	non_m6A
ENSMUST00000022504	0.181011	178	1461	non_m6A
ENSMUST00000033489	3.86912	145	681	non_m6A
ENSMUST00000064595	0.329226	296	3298	non_m6A
ENSMUST00000023220	3.58791	343	1695	non_m6A
ENSMUST00000025314	1.84188	120	1652	3'UTR:2223,1945
ENSMUST00000103160	1.42608	4	1023	non_m6A
ENSMUST00000149349	0.354635	194	3412	CDS:3406,1321
ENSMUST00000034230	2.51347	256	1443	non_m6A
ENSMUST00000001825	1.61541	130	1125	non_m6A
ENSMUST00000116376	0.977462	506	1684	5'UTR:315;CDS:1414
ENSMUST00000040368	0.886587	103	1335	CDS:395
ENSMUST00000026096	0.435621	9	2981	non_m6A
ENSMUST00000096242	1.16364	183	1238	non_m6A
ENSMUST00000034277	5.47184	143	766	3'UTR:1277
ENSMUST00000114627	0.214356	94	6087	CDS:4614,1698,5213
ENSMUST00000050827	0.249061	462	1592	non_m6A
ENSMUST00000040159	0.232729	570	1661	3'UTR:1735
ENSMUST00000035295	2.92247	101	1072	non_m6A
ENSMUST00000076270	0.242038	197	2785	non_m6A
ENSMUST00000030003	3.79154	38	862	non_m6A
ENSMUST00000115516	1.08607	352	1890	non_m6A
ENSMUST00000112101	1.22297	124	3399	3'UTR:3533
ENSMUST00000048139	1.20471	272	1870	non_m6A
ENSMUST00000110297	0.510711	243	2843	3'UTR:2889;CDS:760,1700
ENSMUST00000045450	0.362392	222	3122	3'UTR:4092;CDS:2977
ENSMUST00000132158	3.16511	319	744	non_m6A
ENSMUST00000071263	4.84852	49	708	non_m6A
ENSMUST00000169707	0.420083	700	2874	CDS:2228
ENSMUST00000000707	0.741824	144	2408	non_m6A
ENSMUST00000080356	2.62349	303	1166	non_m6A
ENSMUST00000036247	4.16003	29	685	non_m6A
ENSMUST00000002368	0.422686	168	2156	non_m6A
ENSMUST00000058393	1.22436	71	763	non_m6A
ENSMUST00000095220	0.992977	73	1449	3'UTR:1488
ENSMUST00000022960	2.31024	44	1381	non_m6A
ENSMUST00000081551	0.486831	100	1005	non_m6A
ENSMUST00000188641	1.48896	112	450	non_m6A
ENSMUST00000026859	0.659399	180	1739	3'UTR:1936
ENSMUST00000109415	0.698187	26	547	non_m6A
ENSMUST00000000266	0.782816	124	1461	CDS:426
ENSMUST00000146074	0.285924	219	2231	non_m6A
ENSMUST00000169782	0.556279	137	1084	non_m6A
ENSMUST00000105344	1.3188	375	2327	non_m6A
ENSMUST00000111920	0.331925	314	1207	non_m6A
ENSMUST00000036937	1.14037	106	1446	CDS:177,629
ENSMUST00000182709	0.962717	402	986	3'UTR:1478,1017
ENSMUST00000165971	1.05193	439	1722	non_m6A
ENSMUST00000041097	0.519761	150	1511	CDS:1496
ENSMUST00000046497	10.2235	21	542	non_m6A
ENSMUST00000032373	1.18226	111	1115	CDS:1106
ENSMUST00000093292	0.924451	431	1360	non_m6A
ENSMUST00000173867	0.904435	235	1854	non_m6A
ENSMUST00000027634	2.87188	125	388	non_m6A
ENSMUST00000000001	1.17214	141	1205	3'UTR:1443
ENSMUST00000031478	0.839235	37	1956	non_m6A
ENSMUST00000032322	0.283998	216	5057	3'UTR:5368;CDS:4895,441,2366,1310,2807
ENSMUST00000075812	0.23686	252	4352	3'UTR:6686;CDS:4264
ENSMUST00000095806	0.404213	134	4276	3'UTR:4624
ENSMUST00000100078	0.901825	276	1820	CDS:1586
ENSMUST00000081079	0.877209	328	2148	CDS:1475;3'UTR:2304
ENSMUST00000124992	2.20408	170	1126	3'UTR:1169
ENSMUST00000077960	0.907643	212	1351	non_m6A
ENSMUST00000048162	1.35204	114	1397	CDS:1168
ENSMUST00000043200	1.38706	396	1682	CDS:1614
ENSMUST00000046603	0.347303	94	4011	CDS:2656;3'UTR:4127
ENSMUST00000038275	2.32729	215	1552	non_m6A
ENSMUST00000020034	1.03524	167	1135	non_m6A
ENSMUST00000025106	1.72377	13	441	3'UTR:793
ENSMUST00000175881	0.478038	283	2301	non_m6A
ENSMUST00000047206	0.139058	77	4552	3'UTR:5721,4649
ENSMUST00000059580	0.347708	76	1128	non_m6A
ENSMUST00000040506	0.0933789	497	3052	non_m6A
ENSMUST00000001002	0.437248	27	3581	CDS:3241
ENSMUST00000165999	0.465458	118	1692	non_m6A
ENSMUST00000027267	0.565199	153	2906	non_m6A
ENSMUST00000071739	1.11771	191	1663	non_m6A
ENSMUST00000100167	0.483309	36	4622	3'UTR:5252
ENSMUST00000033915	1.51768	551	1387	3'UTR:1846,2188
ENSMUST00000048192	1.30686	31	867	non_m6A
ENSMUST00000029771	2.77251	178	1062	non_m6A
ENSMUST00000043675	3.12053	81	392	non_m6A
ENSMUST00000032898	0.420193	60	3353	3'UTR:3709
ENSMUST00000160422	1.11873	110	919	3'UTR:1007
ENSMUST00000035055	0.518765	500	3877	3'UTR:5094
ENSMUST00000020749	0.477707	47	2230	non_m6A
ENSMUST00000099173	2.66944	231	1226	non_m6A
ENSMUST00000079033	2.11572	30	461	non_m6A
ENSMUST00000151689	1.62048	44	1150	3'UTR:1758
ENSMUST00000069965	0.55855	354	1925	3'UTR:1975
ENSMUST00000025305	4.82525	26	790	3'UTR:812
ENSMUST00000045540	0.246419	91	1830	3'UTR:1958;CDS:253
ENSMUST00000189772	0.40639	464	3280	CDS:3242
ENSMUST00000110049	0.486831	163	3114	non_m6A
ENSMUST00000020899	0.620611	115	1560	non_m6A
ENSMUST00000076889	1.12486	0	1187	non_m6A
ENSMUST00000016781	1.43685	306	866	non_m6A
ENSMUST00000022813	0.610914	1333	3015	non_m6A
ENSMUST00000028995	3.25821	97	669	3'UTR:1092
ENSMUST00000026416	2.0516	224	1264	3'UTR:1595
ENSMUST00000100631	1.51274	98	679	non_m6A
ENSMUST00000032138	3.14542	217	753	3'UTR:1353
ENSMUST00000090192	2.22317	31	495	non_m6A
ENSMUST00000050686	0.472731	11	2998	non_m6A
ENSMUST00000025393	0.840493	479	2134	CDS:2128
ENSMUST00000092665	0.35401	200	2050	3'UTR:2372;CDS:1082
ENSMUST00000085901	0.29479	273	2162	CDS:2050
ENSMUST00000062678	1.17939	91	1575	non_m6A
ENSMUST00000035177	2.0294	182	1228	3'UTR:1244
ENSMUST00000164773	5.57325	119	1336	3'UTR:1571
ENSMUST00000020113	1.36313	173	1603	3'UTR:1755
ENSMUST00000058534	0.793394	344	2110	non_m6A
ENSMUST00000100750	0.439599	258	1712	non_m6A
ENSMUST00000030103	11.4813	54	389	non_m6A
ENSMUST00000076052	1.20596	86	1561	3'UTR:2031,1725
ENSMUST00000029416	0.497932	121	1719	3'UTR:1781;5'UTR:116
ENSMUST00000021425	2.01431	96	1112	non_m6A
ENSMUST00000038867	0.376048	160	3096	CDS:326
ENSMUST00000030381	0.546702	138	1913	non_m6A
ENSMUST00000095027	0.432211	44	3733	non_m6A
ENSMUST00000061937	1.33819	32	1132	3'UTR:1154
ENSMUST00000167110	0.539454	33	1784	non_m6A
ENSMUST00000111338	0.123606	126	6224	3'UTR:6386
ENSMUST00000022078	0.809554	335	2170	non_m6A
ENSMUST00000027792	3.36773	154	414	non_m6A
ENSMUST00000074043	1.41753	113	1552	CDS:819
ENSMUST00000038699	0.611991	41	2464	3'UTR:2482
ENSMUST00000025025	0.604155	196	1299	non_m6A
ENSMUST00000023407	0.736975	199	1596	non_m6A
ENSMUST00000103029	1.12874	255	2738	non_m6A
ENSMUST00000068892	1.14853	22	1893	non_m6A
ENSMUST00000118927	1.14094	108	1976	CDS:1915
ENSMUST00000020640	2.29398	104	1057	non_m6A
ENSMUST00000176274	0.560273	204	1442	CDS:1172;3'UTR:1666
ENSMUST00000045644	1.0639	254	2080	3'UTR:2142
ENSMUST00000030806	0.298669	264	3716	non_m6A
ENSMUST00000025833	1.2817	149	2014	3'UTR:2497,2166
ENSMUST00000025075	0.630954	253	1035	CDS:921
ENSMUST00000030460	0.238696	1242	2663	non_m6A
ENSMUST00000040440	0.925155	140	589	non_m6A
ENSMUST00000021134	2.0059	40	1617	3'UTR:1860
ENSMUST00000048678	0.600765	54	2255	3'UTR:2510
ENSMUST00000098817	1.79395	326	1519	non_m6A
ENSMUST00000098048	1.88237	87	1445	non_m6A
ENSMUST00000055352	0.827019	332	2692	non_m6A
ENSMUST00000105916	0.299223	650	5434	non_m6A
ENSMUST00000028858	0.316551	120	3299	CDS:3241
ENSMUST00000073781	0.870406	212	2926	non_m6A
ENSMUST00000057659	0.184578	69	5111	CDS:2530,1218
ENSMUST00000026009	3.35939	43	591	non_m6A
ENSMUST00000022721	2.51015	130	1155	non_m6A
ENSMUST00000156481	2.68931	97	633	non_m6A
ENSMUST00000030816	2.17214	105	1100	CDS:952
ENSMUST00000077066	1.96477	159	1565	non_m6A
ENSMUST00000154704	0.672328	250	1809	3'UTR:1947
ENSMUST00000027173	0.813149	361	1632	non_m6A
ENSMUST00000164826	0.919279	58	3270	CDS:3199;3'UTR:4147
ENSMUST00000035276	5.96476	86	598	non_m6A
ENSMUST00000002808	2.36365	159	1100	non_m6A
ENSMUST00000002284	5.48117	26	1009	non_m6A
ENSMUST00000039922	0.837824	207	1661	non_m6A
ENSMUST00000033877	2.04085	58	1320	non_m6A
ENSMUST00000023693	1.13705	330	1871	CDS:1344,1724
ENSMUST00000142615	1.50379	105	1181	non_m6A
ENSMUST00000033419	0.179245	99	6320	non_m6A
ENSMUST00000030763	0.371762	72	1481	3'UTR:1729
ENSMUST00000032141	1.98946	99	1160	non_m6A
ENSMUST00000090227	0.680622	216	2945	3'UTR:3317
ENSMUST00000022419	4.47615	62	682	non_m6A
ENSMUST00000040381	1.00224	214	1953	3'UTR:2472;CDS:1678
ENSMUST00000110463	0.992977	150	1502	3'UTR:1569
ENSMUST00000166608	2.4492	42	728	non_m6A
ENSMUST00000046515	1.25009	113	1339	3'UTR:4264;CDS:871
ENSMUST00000049658	0.526934	257	3988	non_m6A
ENSMUST00000051395	1.00849	73	1179	non_m6A
ENSMUST00000035371	0.413094	500	2728	non_m6A
ENSMUST00000048250	0.814551	298	2448	3'UTR:2509
ENSMUST00000111435	0.66835	136	948	3'UTR:1017,1922
ENSMUST00000046864	0.439599	386	2929	non_m6A
ENSMUST00000111945	0.625242	191	1345	non_m6A
ENSMUST00000047040	5.29071	38	820	non_m6A
ENSMUST00000030606	0.365717	279	998	CDS:983
ENSMUST00000091142	5.47808	59	364	5'UTR:55
ENSMUST00000028332	1.10546	32	1552	3'UTR:1625
ENSMUST00000102967	1.61048	5	316	non_m6A
ENSMUST00000113165	0.250631	259	1932	non_m6A
ENSMUST00000038676	1.3188	163	2127	non_m6A
ENSMUST00000059790	1.10017	757	2199	non_m6A
ENSMUST00000040336	0.472965	385	2454	5'UTR:200;3'UTR:3394
ENSMUST00000004683	0.840006	140	1882	CDS:256;5'UTR:106,,3'UTR:2008
ENSMUST00000030185	1.49137	130	984	non_m6A
ENSMUST00000094077	0.200751	410	5335	CDS:3241
ENSMUST00000073660	1.54291	80	1366	non_m6A
ENSMUST00000028062	0.627748	480	1880	non_m6A
ENSMUST00000131668	0.645942	0	4388	non_m6A
ENSMUST00000031227	1.09092	115	1857	CDS:489,1796
ENSMUST00000093157	0.367712	412	2889	3'UTR:3001,5428,5059
ENSMUST00000106229	0.355938	193	3375	non_m6A
ENSMUST00000179226	0.593231	336	2132	non_m6A
ENSMUST00000065302	0.232729	170	4204	CDS:1580,2362,4104
ENSMUST00000033480	0.897669	150	3500	non_m6A
ENSMUST00000030905	0.722685	582	1166	CDS:801
ENSMUST00000071296	0.465458	2561	3415	3'UTR:3436;5'UTR:2547
ENSMUST00000094014	2.56002	119	892	non_m6A
ENSMUST00000068387	0.141082	1232	8470	CDS:1478;5'UTR:874
ENSMUST00000112066	1.04728	401	1402	3'UTR:1516
ENSMUST00000140920	0.290324	52	6885	CDS:3659,6179;3'UTR:6937
ENSMUST00000034000	1.80241	189	1373	3'UTR:1485
ENSMUST00000112558	0.539661	264	3020	non_m6A
ENSMUST00000019908	0.822309	147	1268	non_m6A
ENSMUST00000033096	2.43412	94	1473	non_m6A
ENSMUST00000106925	1.89508	98	1021	non_m6A
ENSMUST00000022327	0.52364	107	2278	non_m6A
ENSMUST00000117085	1.52437	49	1011	3'UTR:1012
ENSMUST00000113043	0.493498	981	3026	non_m6A
ENSMUST00000109384	1.59532	130	1059	non_m6A
ENSMUST00000021706	0.135308	268	1971	3'UTR:2765
ENSMUST00000112091	1.2523	386	991	non_m6A
ENSMUST00000071664	2.17214	19	1158	non_m6A
ENSMUST00000015800	1.08996	370	2310	non_m6A
ENSMUST00000051011	0.915401	223	1275	CDS:538
ENSMUST00000042412	1.07055	386	1285	CDS:1263
ENSMUST00000027414	0.730287	139	3357	non_m6A
ENSMUST00000048966	0.093608	185	6082	non_m6A
ENSMUST00000060955	0.581822	187	2214	non_m6A
ENSMUST00000029891	0.729217	266	1255	non_m6A
ENSMUST00000167390	1.85125	526	1914	non_m6A
ENSMUST00000036852	0.205876	83	3733	non_m6A
ENSMUST00000010298	0.994387	52	2208	CDS:2189
ENSMUST00000028342	3.20921	67	426	non_m6A
ENSMUST00000119166	0.408373	101	3568	non_m6A
ENSMUST00000097281	0.270692	98	6310	5'UTR:66;CDS:6201
ENSMUST00000057093	0.390163	180	2252	non_m6A
ENSMUST00000126214	0.074878	371	3058	CDS:817,1364
ENSMUST00000067700	0.136728	185	3301	CDS:303
ENSMUST00000043560	0.38965	75	3515	3'UTR:3551
ENSMUST00000056108	0.391965	98	1183	non_m6A
ENSMUST00000034163	0.415587	571	1812	3'UTR:2052;CDS:1505
ENSMUST00000165234	2.16861	29	1333	non_m6A
ENSMUST00000194649	1.16364	66	431	non_m6A
ENSMUST00000160959	3.77842	62	661	CDS:118
ENSMUST00000015511	0.366996	200	5977	3'UTR:6582,6241
ENSMUST00000020649	0.186644	264	4202	non_m6A
ENSMUST00000029970	1.18433	179	1189	5'UTR:42
ENSMUST00000017851	1.60339	95	1513	CDS:962
ENSMUST00000110199	1.41661	309	1820	CDS:1446
ENSMUST00000114349	0.775763	58	1854	CDS:1835
ENSMUST00000010198	1.20243	132	464	non_m6A
ENSMUST00000110687	0.108456	400	6507	non_m6A
ENSMUST00000114754	0.740078	674	1525	non_m6A
ENSMUST00000064393	2.38205	130	1251	3'UTR:1363
ENSMUST00000027503	2.3079	107	745	non_m6A
ENSMUST00000151786	5.29906	63	623	3'UTR:1235;CDS:90
ENSMUST00000042312	0.849461	126	1868	non_m6A
ENSMUST00000109509	2.68696	13	1125	non_m6A
ENSMUST00000141662	1.49981	10	1011	non_m6A
ENSMUST00000039810	0.411751	286	3177	CDS:1205
ENSMUST00000041768	1.48041	41	1012	non_m6A
ENSMUST00000041240	2.47275	276	869	3'UTR:1582
ENSMUST00000100203	0.205997	146	4870	3'UTR:4883,6536
ENSMUST00000030742	2.48244	33	1154	non_m6A
ENSMUST00000123853	0.100112	149	5836	CDS:1241,2929
ENSMUST00000060808	0.68552	133	5661	CDS:951;3'UTR:6059
ENSMUST00000100473	0.172392	71	5602	non_m6A
ENSMUST00000105853	0.646469	480	1268	3'UTR:1993
ENSMUST00000003726	0.34855	273	4478	CDS:1286;3'UTR:4848
ENSMUST00000145903	1.6485	144	1286	CDS:1103,197
ENSMUST00000110139	4.28221	64	405	non_m6A
ENSMUST00000116400	0.362023	328	1788	3'UTR:2039,1822
ENSMUST00000056937	2.11572	49	753	non_m6A
ENSMUST00000022791	2.0256	149	1306	3'UTR:1398
ENSMUST00000200758	0.544758	637	3249	3'UTR:3868;5'UTR:411,,CDS:1942
ENSMUST00000005015	1.64203	266	1741	non_m6A
ENSMUST00000131252	1.30989	398	2317	3'UTR:2485
ENSMUST00000081619	0.298136	276	3650	3'UTR:4849,4295
ENSMUST00000035069	5.92166	250	936	non_m6A
ENSMUST00000037534	0.510214	582	1625	non_m6A
ENSMUST00000021941	4.10185	91	711	3'UTR:738
ENSMUST00000021903	2.87032	102	581	3'UTR:921
ENSMUST00000024709	0.557881	108	2021	3'UTR:2055,4930
ENSMUST00000030738	1.74978	98	859	non_m6A
ENSMUST00000038403	0.454633	489	1925	non_m6A
ENSMUST00000003677	1.55153	71	1210	3'UTR:1569
ENSMUST00000084510	0.304338	718	3474	5'UTR:566
ENSMUST00000105107	40.7392	4	414	non_m6A
ENSMUST00000029385	4.34806	399	599	non_m6A
ENSMUST00000042744	1.16804	248	1933	non_m6A
ENSMUST00000027797	0.299765	97	2664	3'UTR:4645
ENSMUST00000109961	2.37901	429	851	non_m6A
ENSMUST00000068697	1.27619	350	1495	3'UTR:1549
ENSMUST00000022287	1.49436	144	1175	non_m6A
ENSMUST00000170242	0.190627	171	6557	CDS:608;3'UTR:6558
ENSMUST00000029179	0.602852	101	3358	CDS:1682,508
ENSMUST00000049537	0.68145	341	2323	3'UTR:2468
ENSMUST00000069537	1.32232	220	891	non_m6A
ENSMUST00000115096	0.203277	974	6655	3'UTR:12338,8623,7002,7983;CDS:1588
ENSMUST00000027103	0.733096	165	2234	CDS:632
ENSMUST00000087465	0.332124	73	1944	non_m6A
ENSMUST00000050702	0.321741	179	7081	non_m6A
ENSMUST00000070215	4.48219	35	562	non_m6A
ENSMUST00000015449	0.279275	212	3904	3'UTR:4019
ENSMUST00000033158	2.80685	108	1214	3'UTR:1305
ENSMUST00000071944	0.325821	186	2078	non_m6A
ENSMUST00000077595	0.55855	160	1545	non_m6A
ENSMUST00000167751	2.1318	0	1211	non_m6A
ENSMUST00000124270	1.09715	394	3438	non_m6A
ENSMUST00000160337	1.7083	23	781	non_m6A
ENSMUST00000171797	0.815965	602	1858	non_m6A
ENSMUST00000094933	0.114152	238	8091	non_m6A
ENSMUST00000033776	1.07837	258	1787	non_m6A
ENSMUST00000119826	0.17665	1151	3421	non_m6A
ENSMUST00000029805	0.554969	77	2761	non_m6A
ENSMUST00000097588	0.160734	704	3919	CDS:3709;3'UTR:6554
ENSMUST00000145664	0.251672	0	6863	CDS:4550
ENSMUST00000020776	0.645635	129	962	3'UTR:1394;CDS:868
ENSMUST00000049260	0.59386	368	2998	CDS:1411;3'UTR:3260
ENSMUST00000030332	1.79977	284	844	3'UTR:936
ENSMUST00000111623	0.330368	214	3156	3'UTR:3330
ENSMUST00000042964	0.594752	216	2042	non_m6A
ENSMUST00000036380	1.58733	93	710	non_m6A
ENSMUST00000055436	2.28074	445	1560	non_m6A
ENSMUST00000201912	0.878552	219	1742	non_m6A
ENSMUST00000037646	0.210564	345	2756	non_m6A
ENSMUST00000001672	0.978911	233	1582	non_m6A
ENSMUST00000035325	1.57092	90	2336	CDS:2335,1715
ENSMUST00000058716	0.801622	83	2824	3'UTR:2908
ENSMUST00000053871	1.51397	22	1749	non_m6A
ENSMUST00000093162	0.342248	348	2411	CDS:1161
ENSMUST00000121777	0.210564	340	2634	non_m6A
ENSMUST00000179549	7.12732	0	608	CDS:304
ENSMUST00000177371	0.34602	199	3573	non_m6A
ENSMUST00000010192	1.96467	247	1572	3'UTR:1692
ENSMUST00000022380	1.13282	24	1193	non_m6A
ENSMUST00000001202	0.366548	266	2968	CDS:2182
ENSMUST00000078021	0.806037	132	1922	non_m6A
ENSMUST00000066257	1.13053	136	1467	non_m6A
ENSMUST00000042054	4.2473	264	1604	non_m6A
ENSMUST00000053033	1.18692	357	980	non_m6A
ENSMUST00000031654	5.20623	228	653	non_m6A
ENSMUST00000113539	0.801622	167	2305	non_m6A
ENSMUST00000066888	1.17538	109	1767	CDS:136
ENSMUST00000025208	1.47395	79	1152	CDS:1096
ENSMUST00000033444	0.737707	615	1865	3'UTR:2400
ENSMUST00000019441	1.56848	81	1991	non_m6A
ENSMUST00000020286	2.77761	176	1045	non_m6A
ENSMUST00000037115	2.12194	65	601	non_m6A
ENSMUST00000100330	0.11884	282	6266	3'UTR:10401;CDS:6200,2498,2202
ENSMUST00000008350	1.36057	393	1574	3'UTR:1756,2872
ENSMUST00000021552	3.04955	138	1154	non_m6A
ENSMUST00000038039	1.12391	53	1165	5'UTR:40;CDS:1102
ENSMUST00000115248	1.92001	114	782	non_m6A
ENSMUST00000064200	1.74547	285	1067	non_m6A
ENSMUST00000105413	0.800532	88	2889	non_m6A
ENSMUST00000000356	5.79541	84	590	non_m6A
ENSMUST00000019268	2.18977	251	1495	3'UTR:4561
ENSMUST00000103199	2.90253	167	862	non_m6A
ENSMUST00000084949	0.717057	252	1322	3'UTR:1464;5'UTR:204,,CDS:1245
ENSMUST00000098453	6.57459	74	604	non_m6A
ENSMUST00000018430	4.13847	11	727	non_m6A
ENSMUST00000032747	1.60324	34	573	non_m6A
ENSMUST00000022135	1.00497	439	957	non_m6A
ENSMUST00000025045	2.58725	39	449	non_m6A
ENSMUST00000034625	1.12055	113	1543	non_m6A
ENSMUST00000020706	0.112352	111	3467	3'UTR:7634
ENSMUST00000027185	0.605095	424	1680	non_m6A
ENSMUST00000119109	0.822309	263	1804	non_m6A
ENSMUST00000102578	0.588287	552	2318	CDS:2317
ENSMUST00000109166	0.78546	470	1387	3'UTR:2398
ENSMUST00000115749	0.328981	165	2315	3'UTR:2350;CDS:200
ENSMUST00000116280	1.90062	222	1820	non_m6A
ENSMUST00000029445	1.05103	173	742	3'UTR:963
ENSMUST00000084103	0.456046	15	2042	non_m6A
ENSMUST00000036578	1.69375	319	2637	non_m6A
ENSMUST00000043169	0.169257	646	3117	non_m6A
ENSMUST00000076265	0.494549	91	1509	non_m6A
ENSMUST00000018437	5.65876	164	586	non_m6A
ENSMUST00000095383	1.36111	377	724	3'UTR:786;5'UTR:93
ENSMUST00000082418	0.115624	0	1823	non_m6A
ENSMUST00000128616	1.88699	71	757	non_m6A
ENSMUST00000163588	0.49638	355	2547	non_m6A
ENSMUST00000071652	1.39637	38	1054	non_m6A
ENSMUST00000020804	1.33995	85	1029	CDS:981;5'UTR:0
ENSMUST00000113301	9.4243	42	266	non_m6A
ENSMUST00000088788	0.200406	0	2771	non_m6A
ENSMUST00000031481	2.53886	116	1297	non_m6A
ENSMUST00000079735	2.32362	488	835	non_m6A
ENSMUST00000082026	0.142524	375	6242	3'UTR:6602,6370;CDS:506,4420,3799
ENSMUST00000178235	1.90767	57	1367	non_m6A
ENSMUST00000030455	1.11966	348	1325	non_m6A
ENSMUST00000036807	3.52003	239	871	CDS:799
ENSMUST00000110011	0.565729	25	2865	non_m6A
ENSMUST00000002171	1.6195	193	1548	non_m6A
ENSMUST00000152170	3.32285	36	878	non_m6A
ENSMUST00000071857	0.587641	520	3636	CDS:944
ENSMUST00000058491	1.60001	214	1170	non_m6A
ENSMUST00000091556	0.581822	339	1724	non_m6A
ENSMUST00000051950	0.670742	27	3887	non_m6A
ENSMUST00000042724	0.580386	470	3598	non_m6A
ENSMUST00000054145	0.327275	203	3043	non_m6A
ENSMUST00000144883	0.46888	815	2053	non_m6A
ENSMUST00000168722	0.798826	172	592	non_m6A
ENSMUST00000120573	1.06021	140	1810	5'UTR:109
ENSMUST00000155487	1.15186	358	1881	CDS:1800
ENSMUST00000028280	0.61402	391	5907	3'UTR:6038
ENSMUST00000114354	0.316908	173	2308	non_m6A
ENSMUST00000177551	1.58256	255	3563	non_m6A
ENSMUST00000025541	0.959125	495	1574	3'UTR:3423,1588
ENSMUST00000117989	3.14869	45	926	3'UTR:964
ENSMUST00000034369	4.05438	382	1203	non_m6A
ENSMUST00000022766	1.01322	350	2209	non_m6A
ENSMUST00000022204	0.618683	43	2160	non_m6A
ENSMUST00000115181	0.698187	569	3091	non_m6A
ENSMUST00000028132	0.770915	237	2420	non_m6A
ENSMUST00000045366	2.44365	35	814	non_m6A
ENSMUST00000010550	7.14407	24	389	non_m6A
ENSMUST00000098362	0.307339	588	3746	5'UTR:436;3'UTR:4014
ENSMUST00000027650	0.561288	75	1247	non_m6A
ENSMUST00000036206	1.74547	427	1371	non_m6A
ENSMUST00000022519	3.63601	75	1058	non_m6A
ENSMUST00000030724	0.407276	348	1790	3'UTR:2890,1990
ENSMUST00000077175	0.311011	30	3431	3'UTR:4727,3718
ENSMUST00000069285	0.325821	682	1551	3'UTR:1810
ENSMUST00000045041	0.680285	64	1794	CDS:1740
ENSMUST00000168410	0.510502	205	1872	non_m6A
ENSMUST00000096272	3.95639	88	1026	3'UTR:1187,1477
ENSMUST00000106613	0.869171	353	1987	CDS:1961
ENSMUST00000024270	1.90659	614	1414	non_m6A
ENSMUST00000015239	0.433053	160	1881	3'UTR:2322;CDS:1114,1738
ENSMUST00000031565	8.15279	106	1587	3'UTR:1730
ENSMUST00000017904	1.79363	397	1875	non_m6A
ENSMUST00000034206	0.453209	459	2624	non_m6A
ENSMUST00000035721	0.628088	105	1133	non_m6A
ENSMUST00000130367	1.93028	233	1870	non_m6A
ENSMUST00000005057	1.33528	228	2291	non_m6A
ENSMUST00000054234	1.49057	180	1121	non_m6A
ENSMUST00000000349	1.8175	71	1519	3'UTR:1529
ENSMUST00000091852	0.298056	0	1958	non_m6A
ENSMUST00000161211	1.59384	45	785	3'UTR:908
ENSMUST00000021078	5.71244	163	1647	3'UTR:1699
ENSMUST00000023036	1.85892	57	383	3'UTR:884
ENSMUST00000111246	0.782816	177	1685	3'UTR:1769
ENSMUST00000025421	1.67771	134	1216	non_m6A
ENSMUST00000079213	1.63385	222	1160	non_m6A
ENSMUST00000174259	0.492838	215	964	non_m6A
ENSMUST00000076921	1.19945	177	698	non_m6A
ENSMUST00000113523	0.510371	167	2665	3'UTR:2717
ENSMUST00000075164	0.197993	333	5207	non_m6A
ENSMUST00000050214	0.441791	82	2007	non_m6A
ENSMUST00000090359	0.216716	93	2579	non_m6A
ENSMUST00000021083	4.48236	112	576	3'UTR:846
ENSMUST00000044359	0.357608	221	3256	CDS:3256
ENSMUST00000063574	2.10867	83	1054	non_m6A
ENSMUST00000040583	0.200947	205	6321	3'UTR:6391;CDS:5215
ENSMUST00000035462	0.232729	1661	5284	non_m6A
ENSMUST00000081702	1.38379	164	1294	non_m6A
ENSMUST00000032441	1.01711	203	1531	non_m6A
ENSMUST00000043152	0.729772	81	1874	3'UTR:2277
ENSMUST00000020203	34.784	165	425	non_m6A
ENSMUST00000046916	0.610032	27	2021	CDS:507
ENSMUST00000020991	0.358184	262	2988	non_m6A
ENSMUST00000152227	3.18925	198	704	3'UTR:1155
ENSMUST00000118788	1.95492	103	1032	non_m6A
ENSMUST00000028683	1.20728	264	1781	non_m6A
ENSMUST00000003964	0.655316	209	2425	3'UTR:2513
ENSMUST00000036615	1.74547	174	1262	non_m6A
ENSMUST00000129339	2.01791	387	1064	non_m6A
ENSMUST00000018880	0.741058	206	1243	non_m6A
ENSMUST00000192937	1.39637	56	1984	CDS:1842,1477,853;3'UTR:2226
ENSMUST00000058265	1.95134	116	1066	non_m6A
ENSMUST00000205658	4.05613	203	730	non_m6A
ENSMUST00000109527	0.74878	0	458	non_m6A
ENSMUST00000043757	0.585701	43	2556	3'UTR:2991
ENSMUST00000188454	0.325821	591	3143	non_m6A
ENSMUST00000031554	0.94089	393	2486	non_m6A
ENSMUST00000101426	2.27202	81	815	non_m6A
ENSMUST00000034775	0.373591	343	2226	non_m6A
ENSMUST00000171561	0.429422	44	3139	3'UTR:3317
ENSMUST00000007272	2.56002	93	1547	non_m6A
ENSMUST00000009774	1.752	296	1225	3'UTR:1411
ENSMUST00000020285	1.83357	120	716	3'UTR:2491,722
ENSMUST00000191837	0.306023	1138	4905	non_m6A
ENSMUST00000034091	0.52617	119	3526	non_m6A
ENSMUST00000091288	1.83822	184	948	CDS:230
ENSMUST00000007738	3.54912	32	1234	3'UTR:1391,2698
ENSMUST00000145735	3.41336	59	496	non_m6A
ENSMUST00000031327	4.74286	70	360	non_m6A
ENSMUST00000052529	0.593038	604	2697	non_m6A
ENSMUST00000068133	0.532637	690	2078	5'UTR:498
ENSMUST00000034349	1.13098	73	1677	non_m6A
ENSMUST00000021930	2.29991	99	1067	3'UTR:1768,1965
ENSMUST00000031198	0.837824	83	1369	CDS:1087
ENSMUST00000109035	2.46767	83	1246	non_m6A
ENSMUST00000048377	0.296423	310	4074	CDS:2264,3890
ENSMUST00000080880	0.885032	433	2733	CDS:1541
ENSMUST00000028117	0.709927	330	2477	CDS:2416
ENSMUST00000206720	0.471582	161	2902	3'UTR:2957
ENSMUST00000032183	3.36626	184	1386	non_m6A
ENSMUST00000102886	0.502293	635	3394	3'UTR:3847;5'UTR:512
ENSMUST00000064656	1.72219	305	1531	non_m6A
ENSMUST00000205438	0.555376	126	2291	non_m6A
ENSMUST00000030950	0.778188	377	1027	non_m6A
ENSMUST00000103079	0.795681	415	2055	non_m6A
ENSMUST00000019075	2.32729	87	419	non_m6A
ENSMUST00000022550	0.230723	664	3423	non_m6A
ENSMUST00000020575	7.47319	29	799	non_m6A
ENSMUST00000021603	1.07413	305	1651	non_m6A
ENSMUST00000062000	1.6112	293	1810	non_m6A
ENSMUST00000023911	2.88584	30	1583	CDS:1577
ENSMUST00000008594	3.81801	98	481	non_m6A
ENSMUST00000032774	0.465458	456	1922	5'UTR:198;3'UTR:1959
ENSMUST00000045807	0.6932	41	2452	CDS:882
ENSMUST00000022586	2.95842	42	1496	non_m6A
ENSMUST00000086559	0.276366	1028	2566	CDS:1051
ENSMUST00000037666	0.175265	575	3721	non_m6A
ENSMUST00000096224	0.402934	154	3660	CDS:588;3'UTR:3713
ENSMUST00000033933	2.78184	81	1172	3'UTR:1499
ENSMUST00000049248	0.367467	209	2674	CDS:2357
ENSMUST00000003313	0.218183	831	2603	3'UTR:2840
ENSMUST00000021324	0.829097	154	2982	3'UTR:4027;CDS:1008
ENSMUST00000066058	0.0892128	353	4864	3'UTR:6191;CDS:4856,4295
ENSMUST00000026839	1.61186	158	1114	non_m6A
ENSMUST00000049257	0.834101	116	1912	3'UTR:2755
ENSMUST00000102840	0.791279	202	1440	5'UTR:157
ENSMUST00000103031	0.259582	632	4153	5'UTR:446
ENSMUST00000007747	1.61541	105	2018	non_m6A
ENSMUST00000020931	0.299062	408	3701	3'UTR:3751,3774
ENSMUST00000110690	0.857671	389	1951	non_m6A
ENSMUST00000065090	0.377765	183	8363	CDS:3719,734;3'UTR:8811
ENSMUST00000027421	0.122638	125	6202	CDS:6121,341
ENSMUST00000199754	0.656191	248	2032	non_m6A
ENSMUST00000113865	0.568893	234	1697	non_m6A
ENSMUST00000019878	5.25967	393	1178	non_m6A
ENSMUST00000006911	1.12675	242	1153	non_m6A
ENSMUST00000106128	0.393141	0	4463	non_m6A
ENSMUST00000066994	1.69755	102	1628	3'UTR:1759,3924
ENSMUST00000041093	1.06961	346	1911	3'UTR:2276
ENSMUST00000058488	3.12131	143	808	non_m6A
ENSMUST00000005503	0.402263	99	4175	non_m6A
ENSMUST00000057373	3.10926	268	924	non_m6A
ENSMUST00000102880	0.883177	277	789	3'UTR:1776,997
ENSMUST00000082437	0.786846	299	787	non_m6A
ENSMUST00000109754	2.1415	18	1541	non_m6A
ENSMUST00000151288	0.341123	810	3167	non_m6A
ENSMUST00000078665	2.15767	90	1199	non_m6A
ENSMUST00000076817	0.0468617	89	10381	CDS:984,1227
ENSMUST00000072634	0.709269	88	2343	3'UTR:2475
ENSMUST00000027393	0.357608	339	2636	3'UTR:2665
ENSMUST00000004507	1.59348	53	1693	3'UTR:1790
ENSMUST00000051594	1.60324	90	1679	3'UTR:1699
ENSMUST00000109241	1.43331	169	2016	non_m6A
ENSMUST00000049294	5.09617	173	527	non_m6A
ENSMUST00000090541	5.08466	52	462	non_m6A
ENSMUST00000006181	1.84353	219	1106	non_m6A
ENSMUST00000101638	0.518536	113	2029	3'UTR:2323
ENSMUST00000091829	0.530543	237	2210	non_m6A
ENSMUST00000034815	0.264975	177	3038	CDS:2488
ENSMUST00000032477	1.34983	95	922	non_m6A
ENSMUST00000026218	0.875504	88	1701	3'UTR:1821
ENSMUST00000039490	2.29626	47	976	CDS:938
ENSMUST00000014694	0.756369	384	2735	CDS:2014
ENSMUST00000065014	0.591684	119	5518	CDS:3933
ENSMUST00000046030	0.322361	129	2666	non_m6A
ENSMUST00000060442	0.387882	1215	2327	5'UTR:615
ENSMUST00000033609	1.10017	168	1910	non_m6A
ENSMUST00000067481	0.792537	41	3250	non_m6A
ENSMUST00000026826	2.44365	106	951	non_m6A
ENSMUST00000054547	0.815001	114	1907	3'UTR:2404
ENSMUST00000056153	1.89092	38	1066	non_m6A
ENSMUST00000027367	0.489662	389	1174	3'UTR:1231,2701
ENSMUST00000151083	1.14702	332	5068	non_m6A
ENSMUST00000023813	1.95665	91	1188	3'UTR:1318
ENSMUST00000172429	1.76874	290	721	non_m6A
ENSMUST00000056078	9.26261	75	494	non_m6A
ENSMUST00000043610	0.236468	241	4509	CDS:2957,4443,3468
ENSMUST00000006128	1.82581	114	1091	CDS:1083
ENSMUST00000021714	3.18063	70	774	non_m6A
ENSMUST00000035673	3.10305	182	727	3'UTR:959
ENSMUST00000037014	1.46619	414	1379	CDS:742
ENSMUST00000025027	7.03174	28	561	non_m6A
ENSMUST00000052012	0.297101	322	4047	3'UTR:4110;5'UTR:117
ENSMUST00000022609	1.07413	112	1812	3'UTR:2216,2490
ENSMUST00000049166	2.16105	177	533	non_m6A
ENSMUST00000020820	4.22686	25	645	non_m6A
ENSMUST00000019862	1.36728	283	1347	CDS:501
ENSMUST00000028251	1.98466	308	880	3'UTR:1090
ENSMUST00000062831	1.18692	45	2327	CDS:2326;3'UTR:3076
ENSMUST00000079314	2.08772	139	567	non_m6A
ENSMUST00000188371	1.83776	32	1297	CDS:61
ENSMUST00000031590	0.618569	149	3007	3'UTR:3837,3576
ENSMUST00000034984	0.250631	124	2667	non_m6A
ENSMUST00000055911	1.1171	152	1564	non_m6A
ENSMUST00000003550	1.17233	113	2239	3'UTR:2269
ENSMUST00000026270	0.587739	8	1771	CDS:1765
ENSMUST00000023387	1.04728	137	1174	3'UTR:1333
ENSMUST00000172450	2.2146	174	863	3'UTR:4131;CDS:804
ENSMUST00000076891	0.66213	558	1799	5'UTR:477;3'UTR:2097
ENSMUST00000020687	1.59586	62	661	non_m6A
ENSMUST00000044116	0.586774	112	2127	non_m6A
ENSMUST00000097873	0.698187	78	3155	non_m6A
ENSMUST00000023769	0.865461	270	1079	CDS:1042
ENSMUST00000027338	5.72871	56	370	non_m6A
ENSMUST00000040383	0.653858	230	3061	3'UTR:3143
ENSMUST00000102693	1.28001	46	756	non_m6A
ENSMUST00000109099	0.659399	34	2490	non_m6A
ENSMUST00000021645	1.18155	160	1719	3'UTR:1835
ENSMUST00000024119	2.07986	336	1778	non_m6A
ENSMUST00000022386	0.628368	737	2872	CDS:1250;3'UTR:3217,,5'UTR:677
ENSMUST00000113889	1.07731	212	1774	3'UTR:1913,2546
ENSMUST00000189137	0.349093	471	2900	non_m6A
ENSMUST00000005592	2.22883	221	2287	3'UTR:2442
ENSMUST00000045697	5.2364	229	612	non_m6A
ENSMUST00000034215	15.2614	222	407	non_m6A
ENSMUST00000030849	0.38271	240	1805	CDS:1767
ENSMUST00000023572	1.2399	336	1433	CDS:1415;3'UTR:4610
ENSMUST00000027725	0.775763	141	1847	non_m6A
ENSMUST00000117462	2.09456	70	672	non_m6A
ENSMUST00000080797	0.862104	46	2514	3'UTR:2549
ENSMUST00000145167	2.31535	178	1374	3'UTR:1450,4422
ENSMUST00000111452	1.18155	126	1667	non_m6A
ENSMUST00000026196	2.30929	150	1391	3'UTR:1797
ENSMUST00000028880	0.522101	499	2544	5'UTR:0
ENSMUST00000049053	10.4728	250	957	non_m6A
ENSMUST00000025215	2.02668	144	1541	3'UTR:1566
ENSMUST00000067218	0.764681	464	2050	non_m6A
ENSMUST00000034846	1.04099	222	3293	non_m6A
ENSMUST00000164079	0.364462	96	968	non_m6A
ENSMUST00000105323	2.10514	92	1045	non_m6A
ENSMUST00000095439	0.19782	292	3219	3'UTR:5071
ENSMUST00000044331	0.16435	484	6495	CDS:5885,3102,5328
ENSMUST00000146258	0.814551	99	629	non_m6A
ENSMUST00000076654	0.687278	405	1637	non_m6A
ENSMUST00000071750	0.331287	135	9332	CDS:3037,1685;3'UTR:10488,9460
ENSMUST00000105365	3.20002	145	663	3'UTR:1062
ENSMUST00000021574	0.630924	21	1925	non_m6A
ENSMUST00000032888	2.72002	158	769	3'UTR:996
ENSMUST00000048946	4.32525	83	634	non_m6A
ENSMUST00000052138	2.40002	123	1304	non_m6A
ENSMUST00000161758	0.308646	0	4538	CDS:2698,647
ENSMUST00000027251	0.146337	211	3960	CDS:1017,3342
ENSMUST00000120697	3.20116	102	1154	non_m6A
ENSMUST00000023924	1.71444	162	530	non_m6A
ENSMUST00000063417	1.79729	103	819	non_m6A
ENSMUST00000035214	0.513062	447	1748	3'UTR:4320
ENSMUST00000072965	2.82278	85	1254	non_m6A
ENSMUST00000067103	2.25884	18	944	non_m6A
ENSMUST00000026409	1.3009	170	631	5'UTR:91;CDS:443
ENSMUST00000178636	0.296405	129	3347	non_m6A
ENSMUST00000023759	1.16759	35	1582	non_m6A
ENSMUST00000038384	0.230023	0	2210	non_m6A
ENSMUST00000030852	0.393586	130	2508	non_m6A
ENSMUST00000060762	0.411751	275	1858	3'UTR:2232;CDS:545
ENSMUST00000036229	0.992442	149	3031	non_m6A
ENSMUST00000070761	1.24122	82	843	non_m6A
ENSMUST00000092430	1.51274	340	1071	5'UTR:296
ENSMUST00000119746	0.0744733	401	7066	CDS:963,4167,3338
ENSMUST00000028633	0.248151	233	8854	non_m6A
ENSMUST00000032157	0.590379	110	1444	3'UTR:1456
ENSMUST00000179555	0.274696	639	3887	non_m6A
ENSMUST00000114465	0.494549	4	1911	non_m6A
ENSMUST00000068156	0.0996473	53	9553	CDS:416,5753,6443,5197,9070
ENSMUST00000064187	0.271517	492	1970	non_m6A
ENSMUST00000181969	3.26716	100	1116	CDS:269
ENSMUST00000036074	0.480004	123	3038	3'UTR:3063
ENSMUST00000020268	0.423144	202	3642	non_m6A
ENSMUST00000168579	2.09941	186	1598	non_m6A
ENSMUST00000028814	1.28001	283	1263	non_m6A
ENSMUST00000029783	0.617936	167	1747	non_m6A
ENSMUST00000030628	0.858981	228	2222	3'UTR:2762
ENSMUST00000037489	1.17362	320	1177	3'UTR:1504
ENSMUST00000065562	0.724785	384	1694	CDS:1019
ENSMUST00000023024	0.595786	156	1061	non_m6A
ENSMUST00000066532	1.05786	289	1791	3'UTR:2250
ENSMUST00000054776	1.86183	298	1047	CDS:969
ENSMUST00000023426	2.04801	193	954	non_m6A
ENSMUST00000178473	1.78834	35	595	non_m6A
ENSMUST00000047906	0.513023	264	2237	non_m6A
ENSMUST00000195752	2.14111	329	1750	non_m6A
ENSMUST00000127442	0.798439	107	1936	non_m6A
ENSMUST00000057089	0.649476	175	2100	non_m6A
ENSMUST00000014684	1.31134	58	777	non_m6A
ENSMUST00000161490	6.67156	442	2730	3'UTR:2776;CDS:652
ENSMUST00000069530	0.821396	120	1946	non_m6A
ENSMUST00000020909	2.27269	295	1221	non_m6A
ENSMUST00000030896	4.67785	37	837	3'UTR:1094
ENSMUST00000107894	0.954189	1099	2793	3'UTR:3128
ENSMUST00000014913	2.35303	14	736	CDS:730
ENSMUST00000003876	0.20593	45	2900	non_m6A
ENSMUST00000109349	7.0129	136	612	non_m6A
ENSMUST00000154545	0.867444	236	844	non_m6A
ENSMUST00000033994	1.13312	265	840	non_m6A
ENSMUST00000053094	0.537067	124	2358	CDS:970
ENSMUST00000114937	0.362783	376	2835	non_m6A
ENSMUST00000084519	0.382972	115	3786	non_m6A
ENSMUST00000002733	1.18915	168	1694	non_m6A
ENSMUST00000126534	0.349751	388	1317	non_m6A
ENSMUST00000034203	0.837824	17	2374	3'UTR:2400
ENSMUST00000053969	0.106294	401	5749	5'UTR:158;CDS:2820,1625,4489
ENSMUST00000161204	1.65648	503	1453	3'UTR:1672
ENSMUST00000031984	0.349816	403	3468	3'UTR:3522
ENSMUST00000086563	0.78546	30	1496	non_m6A
ENSMUST00000185419	1.74715	103	1515	non_m6A
ENSMUST00000037609	1.4755	33	2003	3'UTR:2321
ENSMUST00000042986	0.259076	467	3757	non_m6A
ENSMUST00000034946	1.3269	121	1686	non_m6A
ENSMUST00000040787	0.417962	113	1738	CDS:524;3'UTR:1822
ENSMUST00000086721	0.313289	195	3845	non_m6A
ENSMUST00000023055	1.32656	246	563	non_m6A
ENSMUST00000168412	2.86257	27	1163	CDS:1157
ENSMUST00000168892	0.349093	64	1941	non_m6A
ENSMUST00000002837	2.56543	196	885	CDS:750;5'UTR:143
ENSMUST00000048702	0.672328	227	1681	non_m6A
ENSMUST00000000804	0.388175	143	2131	3'UTR:2195
ENSMUST00000102504	0.695145	298	3384	non_m6A
ENSMUST00000035983	4.13914	294	776	non_m6A
ENSMUST00000130916	0.418912	157	1503	non_m6A
ENSMUST00000002400	3.00432	134	628	non_m6A
ENSMUST00000168064	0.646826	0	977	non_m6A
ENSMUST00000113502	1.15367	92	1943	non_m6A
ENSMUST00000051633	1.4691	321	1331	3'UTR:1388,2219
ENSMUST00000031779	1.21978	109	1056	3'UTR:2034
ENSMUST00000034382	0.655316	399	2309	CDS:946
ENSMUST00000166693	4.86998	4	213	non_m6A
ENSMUST00000025997	0.916811	158	874	non_m6A
ENSMUST00000047186	0.885505	120	1433	non_m6A
ENSMUST00000033519	3.84003	105	455	non_m6A
ENSMUST00000205733	0.600765	287	2557	CDS:2449;5'UTR:143
ENSMUST00000000828	0.509095	256	2103	3'UTR:2454
ENSMUST00000098238	0.132415	198	2615	non_m6A
ENSMUST00000002292	0.362023	498	1673	3'UTR:1726,3999;CDS:661
ENSMUST00000091497	0.548852	206	3334	CDS:2485;3'UTR:4975
ENSMUST00000006496	1.82076	97	681	non_m6A
ENSMUST00000050516	1.79022	127	1197	non_m6A
ENSMUST00000163233	0.634715	104	475	non_m6A
ENSMUST00000048184	1.73652	74	1528	non_m6A
ENSMUST00000170134	1.14977	291	2060	non_m6A
ENSMUST00000020220	1.12549	240	2216	CDS:1715;3'UTR:5084
ENSMUST00000036019	0.175359	858	12890	CDS:12728
ENSMUST00000171588	0.315896	56	3334	non_m6A
ENSMUST00000050201	1.37456	45	1187	non_m6A
ENSMUST00000021956	0.666086	151	2019	CDS:2010
ENSMUST00000071648	1.00772	479	1585	non_m6A
ENSMUST00000089027	0.72756	254	2185	3'UTR:3531,2242
ENSMUST00000019482	0.396902	145	3858	CDS:1244
ENSMUST00000108246	0.153959	272	3028	CDS:1121,3017
ENSMUST00000111741	0.756745	290	2410	non_m6A
ENSMUST00000034457	0.365717	79	4653	non_m6A
ENSMUST00000106343	2.78499	53	787	non_m6A
ENSMUST00000114748	1.02269	678	2189	non_m6A
ENSMUST00000025472	1.6722	54	1541	CDS:1533,1142
ENSMUST00000034272	6.72005	44	859	non_m6A
ENSMUST00000085018	0.906418	201	1547	CDS:1448
ENSMUST00000113941	0.870857	192	2423	3'UTR:2428
ENSMUST00000077037	0.787536	245	1333	non_m6A
ENSMUST00000072916	3.23705	43	501	3'UTR:506
ENSMUST00000102855	0.794791	236	2116	non_m6A
ENSMUST00000070080	0.503198	937	2085	5'UTR:876;3'UTR:2608,,CDS:1986
ENSMUST00000184945	0.246419	97	7395	non_m6A
ENSMUST00000191758	0.716288	75	4868	CDS:4841,3088
ENSMUST00000057195	3.65314	472	2052	non_m6A
ENSMUST00000058577	1.03273	609	3350	5'UTR:582
ENSMUST00000077220	1.78426	26	1570	non_m6A
ENSMUST00000197901	0.429653	71	1753	non_m6A
ENSMUST00000102935	3.12522	18	1319	non_m6A
ENSMUST00000026129	1.23792	84	1298	3'UTR:1520
ENSMUST00000179233	1.87397	132	986	non_m6A
ENSMUST00000131351	0.496488	245	1123	non_m6A
ENSMUST00000155579	1.50176	331	1464	non_m6A
ENSMUST00000025036	0.433722	180	3440	3'UTR:4201,3629
ENSMUST00000040881	0.679317	307	1548	5'UTR:284
ENSMUST00000049424	1.97722	3	1157	CDS:1041
ENSMUST00000040340	0.341336	341	2770	CDS:1391
ENSMUST00000096385	0.19292	218	5140	CDS:510;3'UTR:5196
ENSMUST00000106498	0.357405	159	2141	non_m6A
ENSMUST00000027475	0.139145	197	4072	non_m6A
ENSMUST00000079560	0.547064	44	3076	non_m6A
ENSMUST00000187549	1.81011	121	870	non_m6A
ENSMUST00000022293	1.37519	424	1311	non_m6A
ENSMUST00000025357	1.7584	96	677	3'UTR:763
ENSMUST00000178328	2.01698	92	1093	non_m6A
ENSMUST00000114449	1.85554	68	1258	3'UTR:1447,1942
ENSMUST00000102519	1.79836	103	1095	non_m6A
ENSMUST00000045562	1.50661	89	1330	3'UTR:1382,2306
ENSMUST00000006611	2.68228	117	1025	non_m6A
ENSMUST00000179265	0.0825571	356	8212	3'UTR:8408;CDS:5040,7156,4583
ENSMUST00000074669	2.5636	204	1061	non_m6A
ENSMUST00000034140	0.781824	211	2043	5'UTR:67
ENSMUST00000102545	0.264857	567	3530	CDS:2164
ENSMUST00000032844	1.1797	165	755	non_m6A
ENSMUST00000074038	2.0319	80	556	non_m6A
ENSMUST00000021667	1.84632	31	495	non_m6A
ENSMUST00000001809	0.111247	467	2377	non_m6A
ENSMUST00000030121	1.7938	200	1399	CDS:1386,712
ENSMUST00000152243	1.37052	666	1403	non_m6A
ENSMUST00000029814	1.00849	70	2709	3'UTR:2733
ENSMUST00000111704	0.605095	295	1554	3'UTR:4467
ENSMUST00000047672	1.30385	106	1713	non_m6A
ENSMUST00000044638	0.386418	0	983	3'UTR:1200
ENSMUST00000030076	1.0427	268	1839	non_m6A
ENSMUST00000189013	1.40322	158	916	non_m6A
ENSMUST00000047762	1.39365	271	2040	non_m6A
ENSMUST00000088896	0.363057	412	2361	CDS:2258
ENSMUST00000182610	0.317358	163	1419	non_m6A
ENSMUST00000134469	0.778636	598	3387	non_m6A
ENSMUST00000034808	1.68729	195	989	5'UTR:154
ENSMUST00000033282	0.607681	25	975	non_m6A
ENSMUST00000045756	6.90126	152	445	non_m6A
ENSMUST00000040241	0.940613	110	1549	non_m6A
ENSMUST00000128787	1.63376	51	1418	non_m6A
ENSMUST00000080987	0.349093	0	1589	non_m6A
ENSMUST00000109885	0.664129	447	1733	non_m6A
ENSMUST00000021375	0.486271	197	2494	3'UTR:3547
ENSMUST00000196397	2.37384	248	2113	non_m6A
ENSMUST00000031680	0.913014	195	1460	non_m6A
ENSMUST00000097275	0.200001	808	3021	CDS:921;5'UTR:566
ENSMUST00000120977	1.63052	30	1388	CDS:1300,401
ENSMUST00000176464	0.477548	259	2649	non_m6A
ENSMUST00000003121	2.15098	159	782	non_m6A
ENSMUST00000027559	1.09715	34	1911	non_m6A
ENSMUST00000019323	2.63324	256	1272	CDS:1248
ENSMUST00000028205	1.52461	81	950	non_m6A
ENSMUST00000046924	0.439011	45	1064	non_m6A
ENSMUST00000001415	0.260109	321	1781	non_m6A
ENSMUST00000047621	0.453822	127	2601	CDS:1759
ENSMUST00000102869	0.442053	646	3861	5'UTR:217;CDS:3790
ENSMUST00000081631	2.21093	115	1335	CDS:1018
ENSMUST00000108069	1.00849	278	1129	non_m6A
ENSMUST00000035086	0.641744	152	2761	non_m6A
ENSMUST00000103205	0.60487	92	3499	CDS:3469
ENSMUST00000022704	1.78426	145	945	non_m6A
ENSMUST00000058136	0.653858	217	2415	non_m6A
ENSMUST00000025850	11.3572	248	1069	non_m6A
ENSMUST00000041616	1.46482	128	1066	non_m6A
ENSMUST00000020227	0.82513	583	2403	non_m6A
ENSMUST00000036647	0.548039	641	2038	3'UTR:2092
ENSMUST00000027257	2.03638	101	850	non_m6A
ENSMUST00000021282	0.446064	93	4106	CDS:4094
ENSMUST00000020107	0.35355	443	4105	CDS:517
ENSMUST00000180110	0.781304	908	3307	5'UTR:847;3'UTR:6512
ENSMUST00000073868	1.6291	340	987	non_m6A
ENSMUST00000072837	1.95134	24	2183	non_m6A
ENSMUST00000125544	2.77335	0	1115	3'UTR:1408
ENSMUST00000019283	2.91501	72	1745	non_m6A
ENSMUST00000179721	0.254165	16	4083	CDS:183;3'UTR:4099
ENSMUST00000021536	3.21316	179	922	non_m6A
ENSMUST00000079300	0.633023	1153	3762	5'UTR:783;CDS:3749
ENSMUST00000068044	1.85616	259	1728	5'UTR:48;3'UTR:1842,4232
ENSMUST00000014438	5.44788	37	336	non_m6A
ENSMUST00000051301	2.28326	583	1548	CDS:1257;3'UTR:2308
ENSMUST00000078259	2.9479	8	853	non_m6A
ENSMUST00000113138	0.729449	128	1723	non_m6A
ENSMUST00000138166	0.228716	304	3027	CDS:2065;3'UTR:6879
ENSMUST00000023405	1.23346	265	825	non_m6A
ENSMUST00000049055	0.666451	141	1058	CDS:773
ENSMUST00000099207	2.60139	250	1452	non_m6A
ENSMUST00000001802	1.80112	113	2332	non_m6A
ENSMUST00000114876	0.795157	287	1315	non_m6A
ENSMUST00000027853	3.38912	366	749	5'UTR:310
ENSMUST00000017567	2.50184	152	1546	non_m6A
ENSMUST00000064091	0.1099	729	3509	3'UTR:3627;5'UTR:365
ENSMUST00000098596	0.727278	92	1831	non_m6A
ENSMUST00000102746	0.983854	65	1981	non_m6A
ENSMUST00000121291	0.260939	323	4177	CDS:935
ENSMUST00000102926	0.348567	394	1212	non_m6A
ENSMUST00000081688	0.140516	122	3379	CDS:3219;3'UTR:4009
ENSMUST00000022901	1.31326	212	1267	non_m6A
ENSMUST00000092486	0.827481	201	3821	non_m6A
ENSMUST00000091569	0.646469	106	1107	non_m6A
ENSMUST00000023615	1.8743	436	1329	3'UTR:1684
ENSMUST00000018803	4.02621	118	903	3'UTR:908
ENSMUST00000035155	2.09456	350	976	3'UTR:2617,1898
ENSMUST00000079634	4.74409	72	779	non_m6A
ENSMUST00000028866	0.667156	153	1070	non_m6A
ENSMUST00000202758	1.39364	32	1732	non_m6A
ENSMUST00000006221	0.0789616	111	3044	CDS:385,933;3'UTR:3135
ENSMUST00000029568	0.465458	352	1398	3'UTR:1633
ENSMUST00000199470	0.116364	109	1719	non_m6A
ENSMUST00000182760	0.314184	79	4659	non_m6A
ENSMUST00000196296	0.369331	0	1592	non_m6A
ENSMUST00000069451	0.50723	240	2192	3'UTR:2231;5'UTR:115
ENSMUST00000019803	5.5855	60	560	non_m6A
ENSMUST00000056924	0.378861	264	1754	non_m6A
ENSMUST00000023497	0.616047	28	2073	non_m6A
ENSMUST00000087200	1.47232	324	2147	non_m6A
ENSMUST00000111859	0.21655	431	2842	3'UTR:3192,2846
ENSMUST00000167058	0.158319	268	8124	CDS:7380,5058,6263,4462,7785
ENSMUST00000102889	0.168225	252	5774	non_m6A
ENSMUST00000061890	0.930916	468	2468	3'UTR:3671,2737
ENSMUST00000062108	0.393849	389	2542	3'UTR:2723
ENSMUST00000025101	1.87846	73	1128	CDS:144
ENSMUST00000168787	0.507772	169	2007	CDS:1998,546;3'UTR:4311,2875
ENSMUST00000115797	0.2666	21	6755	CDS:704,5819
ENSMUST00000070395	1.92648	227	1465	non_m6A
ENSMUST00000005583	2.2608	162	860	non_m6A
ENSMUST00000054072	0.155153	142	1737	3'UTR:2381;CDS:1087
ENSMUST00000203193	0.139637	289	1032	non_m6A
ENSMUST00000022977	0.922891	764	2482	3'UTR:2561;5'UTR:524
ENSMUST00000018792	5.38186	398	994	CDS:656
ENSMUST00000043414	0.33247	186	4010	CDS:2355
ENSMUST00000023075	1.46619	102	896	non_m6A
ENSMUST00000017900	0.59429	70	3321	3'UTR:3758,4848
ENSMUST00000100484	0.893911	152	1798	non_m6A
ENSMUST00000080817	0.359672	24	2108	3'UTR:2895
ENSMUST00000052566	2.84751	65	691	non_m6A
ENSMUST00000048054	0.783929	82	2991	non_m6A
ENSMUST00000117363	1.00096	56	1990	non_m6A
ENSMUST00000017610	2.73591	416	1078	non_m6A
ENSMUST00000105230	2.57909	165	797	non_m6A
ENSMUST00000002902	2.00313	18	1229	non_m6A
ENSMUST00000159759	3.93849	12	908	non_m6A
ENSMUST00000023830	0.75384	195	1088	3'UTR:3242,2889
ENSMUST00000006856	0.139271	44	4441	non_m6A
ENSMUST00000101029	0.431631	121	3936	3'UTR:4033
ENSMUST00000030263	0.189631	531	1655	3'UTR:1750,2305
ENSMUST00000033030	1.36634	259	1377	3'UTR:1553
ENSMUST00000059844	2.06131	91	921	non_m6A
ENSMUST00000121123	0.698187	292	3729	non_m6A
ENSMUST00000163095	0.38223	832	3333	3'UTR:3627;CDS:1485
ENSMUST00000039132	0.643427	95	1699	CDS:1668
ENSMUST00000026625	1.00073	32	1048	non_m6A
ENSMUST00000002444	0.253886	134	2287	non_m6A
ENSMUST00000099393	1.30054	148	2565	non_m6A
ENSMUST00000045847	1.91453	161	1816	CDS:1388
ENSMUST00000178114	1.10704	109	1302	non_m6A
ENSMUST00000101014	0.890441	208	639	non_m6A
ENSMUST00000022087	0.963901	159	2234	non_m6A
ENSMUST00000015894	1.30686	202	945	non_m6A
ENSMUST00000045288	1.0852	1215	2459	non_m6A
ENSMUST00000111042	1.17167	180	1049	CDS:931
ENSMUST00000029347	0.519761	0	2333	non_m6A
ENSMUST00000065906	0.475577	99	2372	non_m6A
ENSMUST00000107539	0.276281	309	4736	non_m6A
ENSMUST00000115342	4.46224	164	781	non_m6A
ENSMUST00000044250	0.446733	445	1632	3'UTR:5160;CDS:942
ENSMUST00000031366	0.130418	145	6768	non_m6A
ENSMUST00000102528	0.859804	283	1254	non_m6A
ENSMUST00000103193	2.31565	260	856	non_m6A
ENSMUST00000079252	0.186183	189	1379	non_m6A
ENSMUST00000102826	0.24168	460	1872	CDS:1815
ENSMUST00000044858	1.89907	186	1760	3'UTR:1823
ENSMUST00000017408	0.472943	39	2702	non_m6A
ENSMUST00000020522	1.31294	124	2466	3'UTR:2497
ENSMUST00000200585	1.90838	197	661	non_m6A
ENSMUST00000094081	3.30992	136	567	non_m6A
ENSMUST00000076599	0.512004	212	2428	non_m6A
ENSMUST00000080036	0.0789511	163	9525	3'UTR:9694,9694
ENSMUST00000041767	1.12055	58	2955	CDS:2115,2883;3'UTR:3261,3705,3945
ENSMUST00000027780	1.26572	59	1636	non_m6A
ENSMUST00000100816	0.167224	67	6690	non_m6A
ENSMUST00000169536	1.07637	220	1467	3'UTR:1869
ENSMUST00000136925	1.29734	225	1655	non_m6A
ENSMUST00000000608	2.72293	49	630	3'UTR:782,1619
ENSMUST00000177755	0.552731	278	1522	CDS:1138
ENSMUST00000046288	4.14775	56	1462	non_m6A
ENSMUST00000033372	0.628368	255	1298	non_m6A
ENSMUST00000090908	0.831175	103	3054	non_m6A
ENSMUST00000109985	0.74888	62	1828	non_m6A
ENSMUST00000023630	1.79734	70	939	non_m6A
ENSMUST00000027053	1.07637	244	1269	5'UTR:204
ENSMUST00000060561	1.86183	170	1075	non_m6A
ENSMUST00000019945	0.551654	241	1359	3'UTR:1376,1761
ENSMUST00000026227	0.567277	572	2629	CDS:943
ENSMUST00000060223	1.9588	7	1140	CDS:1002
ENSMUST00000005768	0.9293	328	1965	non_m6A
ENSMUST00000193287	0.450912	605	2062	CDS:1594
ENSMUST00000025483	0.532995	99	1778	non_m6A
ENSMUST00000114988	0.989098	362	2029	3'UTR:2564
ENSMUST00000035657	1.9029	135	1295	3'UTR:1389
ENSMUST00000143783	0.761658	528	1625	non_m6A
ENSMUST00000178098	0.395639	184	918	non_m6A
ENSMUST00000020695	0.50874	318	4640	non_m6A
ENSMUST00000022821	2.13037	145	984	3'UTR:1288
ENSMUST00000022310	1.15562	87	2042	CDS:885,1977
ENSMUST00000085592	0.230632	403	3582	non_m6A
ENSMUST00000055808	3.07853	190	933	non_m6A
ENSMUST00000025093	0.823503	25	1611	non_m6A
ENSMUST00000048016	4.97194	35	1504	CDS:1042,397
ENSMUST00000049074	0.466244	351	6047	CDS:1367,3099;3'UTR:6193
ENSMUST00000111142	1.50276	405	2264	CDS:956
ENSMUST00000032459	1.74547	423	1286	non_m6A
ENSMUST00000014546	1.52936	107	1282	non_m6A
ENSMUST00000018516	0.379966	84	2567	non_m6A
ENSMUST00000008537	11.0158	48	494	3'UTR:530
ENSMUST00000016670	0.72146	184	1944	non_m6A
ENSMUST00000117675	1.00849	6	1694	non_m6A
ENSMUST00000055262	0.581822	333	1031	non_m6A
ENSMUST00000029650	0.319326	146	1531	CDS:1251,440
ENSMUST00000069862	0.756369	56	2098	non_m6A
ENSMUST00000034303	1.78426	27	512	non_m6A
ENSMUST00000033093	1.89004	123	701	non_m6A
ENSMUST00000019997	0.596368	273	2600	3'UTR:2915;CDS:1557
ENSMUST00000117721	0.365717	365	1138	non_m6A
ENSMUST00000027189	1.33217	393	1835	non_m6A
ENSMUST00000014642	0.438484	104	3334	3'UTR:6289
ENSMUST00000023851	5.92166	467	817	non_m6A
ENSMUST00000130411	1.65553	143	1162	non_m6A
ENSMUST00000076362	3.11857	86	790	non_m6A
ENSMUST00000127748	0.646469	595	3024	CDS:2014,1461;3'UTR:3268
ENSMUST00000092663	0.837368	0	2498	non_m6A
ENSMUST00000120016	1.94757	215	1594	non_m6A
ENSMUST00000111783	0.223032	0	1415	non_m6A
ENSMUST00000086519	0.63406	121	1074	non_m6A
ENSMUST00000106384	2.08444	44	748	non_m6A
ENSMUST00000040638	0.671125	124	1428	non_m6A
ENSMUST00000129091	3.82945	34	348	non_m6A
ENSMUST00000122424	0.481326	423	1652	CDS:1625,530
ENSMUST00000058524	1.87973	19	909	3'UTR:1066
ENSMUST00000200392	0.578913	5	1624	non_m6A
ENSMUST00000018544	0.698187	125	1561	non_m6A
ENSMUST00000088970	0.989098	217	2346	3'UTR:2502
ENSMUST00000029773	1.55505	275	1267	CDS:1106
ENSMUST00000098750	0.576763	109	2376	CDS:856
ENSMUST00000077577	3.63357	230	1585	CDS:1498
ENSMUST00000206400	2.02807	106	1380	non_m6A
ENSMUST00000171238	0.265615	269	3742	non_m6A
ENSMUST00000195008	0.250002	133	3756	CDS:3670,2805
ENSMUST00000121564	0.726569	192	1247	non_m6A
ENSMUST00000114242	0.464661	1534	3930	non_m6A
ENSMUST00000055655	0.410385	527	8041	3'UTR:8677;CDS:4783,4362,1831
ENSMUST00000201083	1.10546	308	877	non_m6A
ENSMUST00000112046	0.394006	169	2850	CDS:453,2733
ENSMUST00000034359	4.93385	57	989	non_m6A
ENSMUST00000015017	1.69085	59	832	non_m6A
ENSMUST00000103024	0.257227	287	1888	non_m6A
ENSMUST00000105097	0.195982	15	3638	CDS:880
ENSMUST00000107444	2.67066	174	1166	3'UTR:1179
ENSMUST00000043160	0.37191	173	4618	non_m6A
ENSMUST00000096253	2.18183	108	377	non_m6A
ENSMUST00000099090	0.695021	974	3283	5'UTR:737;CDS:1544,3119
ENSMUST00000037998	0.851447	116	1228	3'UTR:1970,6190
ENSMUST00000036288	0.234051	409	3816	3'UTR:3905
ENSMUST00000040790	0.117564	310	5007	CDS:3456
ENSMUST00000089332	0.99216	220	2454	CDS:2038
ENSMUST00000000544	0.783929	78	1595	3'UTR:1758
ENSMUST00000033483	0.844319	224	2107	non_m6A
ENSMUST00000026448	1.27274	58	2697	CDS:970,660,1758
ENSMUST00000045593	1.6291	98	2107	3'UTR:2537,2138;CDS:1697
ENSMUST00000022378	0.930916	82	1476	non_m6A
ENSMUST00000091237	0.330653	298	3861	non_m6A
ENSMUST00000004072	6.59756	49	822	non_m6A
ENSMUST00000169114	0.723642	75	2867	CDS:277
ENSMUST00000028469	0.415262	158	1981	3'UTR:2028
ENSMUST00000048073	4.16917	60	1727	non_m6A
ENSMUST00000027488	0.616732	498	2498	non_m6A
ENSMUST00000020118	1.44809	461	1606	non_m6A
ENSMUST00000004208	1.5543	426	1907	non_m6A
ENSMUST00000097419	0.432679	96	1295	3'UTR:2876
ENSMUST00000102977	16.6168	39	350	3'UTR:472
ENSMUST00000160289	2.1538	107	1252	non_m6A
ENSMUST00000094463	0.226911	724	4617	CDS:2091,3222,802,3536
ENSMUST00000006557	2.46028	137	976	non_m6A
ENSMUST00000030947	1.57807	116	1444	3'UTR:1636;CDS:690
ENSMUST00000003642	0.907643	70	1929	non_m6A
ENSMUST00000002881	3.11499	47	715	CDS:485
ENSMUST00000001046	2.34154	51	356	non_m6A
ENSMUST00000004156	0.420414	730	3282	CDS:3216
ENSMUST00000109769	0.465458	73	1419	non_m6A
ENSMUST00000067925	1.77295	187	819	non_m6A
ENSMUST00000029355	0.606921	706	1788	3'UTR:9069,4826,3340
ENSMUST00000056096	1.36313	135	1844	CDS:1388,728;3'UTR:2153
ENSMUST00000020692	4.11155	67	543	non_m6A
ENSMUST00000126153	0.552731	84	1703	non_m6A
ENSMUST00000023157	0.802084	120	2087	3'UTR:2215
ENSMUST00000170000	1.22349	80	877	CDS:835
ENSMUST00000025183	1.21654	223	1443	non_m6A
ENSMUST00000143054	2.56002	23	397	CDS:325
ENSMUST00000167998	1.31563	331	1878	non_m6A
ENSMUST00000036952	3.64074	40	819	non_m6A
ENSMUST00000031099	2.85883	196	849	3'UTR:2344
ENSMUST00000058790	2.60656	60	1097	3'UTR:1156,1733;CDS:125
ENSMUST00000045174	1.89508	112	477	3'UTR:1078
ENSMUST00000070132	1.34466	200	2299	CDS:2104;3'UTR:2535
ENSMUST00000046656	0.498705	342	1604	non_m6A
ENSMUST00000045918	3.01994	30	1346	CDS:1336
ENSMUST00000034929	1.49611	93	1748	non_m6A
ENSMUST00000033070	0.992977	16	1392	CDS:62
ENSMUST00000112654	0.634715	71	1777	non_m6A
ENSMUST00000174641	0.141499	0	6269	CDS:3440,2530
ENSMUST00000025522	0.375369	429	3728	non_m6A
ENSMUST00000043148	10.8917	268	486	non_m6A
ENSMUST00000053106	0.52364	405	1964	non_m6A
ENSMUST00000047362	1.02401	893	2026	5'UTR:889;CDS:2025,1505
ENSMUST00000027493	0.423144	313	4464	CDS:2956
ENSMUST00000023684	1.14402	114	3146	CDS:1329
ENSMUST00000178164	0.698187	125	3298	3'UTR:3496
ENSMUST00000020947	0.627356	60	1064	non_m6A
ENSMUST00000030125	0.911522	41	1108	non_m6A
ENSMUST00000167778	1.1171	195	1175	3'UTR:1186
ENSMUST00000062389	0.593459	331	1041	3'UTR:1118
ENSMUST00000034534	1.13746	362	1684	3'UTR:1730,2374
ENSMUST00000015346	0.682672	554	2221	5'UTR:26,507;3'UTR:2483
ENSMUST00000053913	0.162205	116	2920	non_m6A
ENSMUST00000034512	2.35056	243	1091	3'UTR:1099,1630
ENSMUST00000015841	0.16291	183	4109	CDS:2176
ENSMUST00000029708	2.16521	5	853	non_m6A
ENSMUST00000172435	0.727278	428	1123	non_m6A
ENSMUST00000037843	4.58993	579	1109	non_m6A
ENSMUST00000029502	2.04801	217	1719	CDS:1083
ENSMUST00000047903	1.0976	176	2029	non_m6A
ENSMUST00000177068	1.67759	126	491	non_m6A
ENSMUST00000033720	0.849561	290	1567	non_m6A
ENSMUST00000045909	4.80973	122	808	non_m6A
ENSMUST00000020958	0.355218	734	3361	non_m6A
ENSMUST00000037915	0.262651	315	2165	CDS:383,831,1441
ENSMUST00000027581	1.30665	342	1712	non_m6A
ENSMUST00000102759	1.19102	100	1671	3'UTR:1691
ENSMUST00000102691	2.50255	132	1280	non_m6A
ENSMUST00000031094	0.290911	60	2144	non_m6A
ENSMUST00000103212	0.385326	844	4365	3'UTR:4493;5'UTR:723
ENSMUST00000090042	0.933561	9	1688	non_m6A
ENSMUST00000039205	1.54599	245	1273	5'UTR:234
ENSMUST00000028536	0.873489	217	1047	3'UTR:1269;CDS:347
ENSMUST00000026565	3.27936	125	538	non_m6A
ENSMUST00000053024	2.76223	37	1002	non_m6A
ENSMUST00000200401	0.167824	94	6291	3'UTR:6886
ENSMUST00000111657	0.48798	532	2328	non_m6A
ENSMUST00000037942	0.741485	397	3135	5'UTR:118;CDS:1645
ENSMUST00000150434	0.0930916	219	5618	non_m6A
ENSMUST00000039048	0.888895	415	1593	non_m6A
ENSMUST00000173320	0.196277	278	6082	CDS:5265
ENSMUST00000102800	0.233461	582	4895	non_m6A
ENSMUST00000039733	0.847133	733	3006	3'UTR:3151;CDS:2129
ENSMUST00000090247	0.0528006	352	9663	CDS:9562,7731,1170
ENSMUST00000062322	0.380007	7	4947	CDS:810
ENSMUST00000093517	1.9531	63	896	non_m6A
ENSMUST00000105651	0.243308	133	2028	3'UTR:2582
ENSMUST00000044478	0.974014	64	1221	3'UTR:1439
ENSMUST00000204702	0.742752	248	2764	3'UTR:3312
ENSMUST00000112935	1.1171	435	1172	non_m6A
ENSMUST00000164052	0.478949	101	2890	non_m6A
ENSMUST00000019118	0.76934	875	3763	3'UTR:4170
ENSMUST00000025695	0.423462	629	2122	3'UTR:2460
ENSMUST00000023867	2.80853	99	1148	3'UTR:1450;5'UTR:39
ENSMUST00000134077	1.16174	162	1163	non_m6A
ENSMUST00000092623	0.265976	539	1372	5'UTR:307
ENSMUST00000085814	0.302548	712	4929	CDS:1983,2554;3'UTR:5058,6494
ENSMUST00000023391	3.72995	244	864	3'UTR:866
ENSMUST00000052396	4.87276	303	1040	non_m6A
ENSMUST00000128119	0.151689	343	8712	CDS:8644;5'UTR:200
ENSMUST00000058300	1.04174	256	2280	CDS:2046
ENSMUST00000020851	1.84729	17	844	CDS:96
ENSMUST00000068999	0.980786	593	2164	non_m6A
ENSMUST00000026986	9.95364	59	379	non_m6A
ENSMUST00000206084	4.7244	5	565	non_m6A
ENSMUST00000025691	0.907643	56	1039	non_m6A
ENSMUST00000006626	0.588667	55	2757	non_m6A
ENSMUST00000107896	1.40955	113	2017	CDS:307;3'UTR:5433
ENSMUST00000111610	1.66286	202	1143	non_m6A
ENSMUST00000028081	0.584408	822	2414	3'UTR:2682;5'UTR:712
ENSMUST00000023210	3.18239	41	1018	non_m6A
ENSMUST00000001079	0.528489	239	3994	3'UTR:4313;CDS:513
ENSMUST00000044009	1.16364	278	1435	3'UTR:2684,4875,2243,5915,1614
ENSMUST00000026459	1.69662	54	1643	non_m6A
ENSMUST00000019726	1.12641	75	1388	non_m6A
ENSMUST00000023666	1.67949	105	1823	non_m6A
ENSMUST00000037472	0.169006	158	2515	non_m6A
ENSMUST00000106407	2.32729	66	1730	CDS:1721
ENSMUST00000028740	0.112055	71	4009	CDS:3963,1954,3963
ENSMUST00000019517	1.1463	114	1385	non_m6A
ENSMUST00000061118	2.67638	94	918	3'UTR:1199
ENSMUST00000063091	0.670807	548	2152	non_m6A
ENSMUST00000028004	1.47541	245	1801	non_m6A
ENSMUST00000046461	0.581822	325	1302	3'UTR:1318
ENSMUST00000064709	1.72757	325	1371	non_m6A
ENSMUST00000099374	0.394627	316	2367	non_m6A
ENSMUST00000113102	1.51886	38	1126	3'UTR:1174
ENSMUST00000119567	0.336164	87	1907	3'UTR:1995
ENSMUST00000026613	1.45203	233	2179	3'UTR:2272
ENSMUST00000021416	1.9588	94	1119	non_m6A
ENSMUST00000090782	12.725	36	425	non_m6A
ENSMUST00000045521	0.795783	779	2629	CDS:1215
ENSMUST00000024727	0.378185	272	2680	CDS:2658
ENSMUST00000026476	0.377398	270	3287	3'UTR:3375;CDS:1524
ENSMUST00000165044	0.814551	45	1655	non_m6A
ENSMUST00000052761	2.35467	42	1223	non_m6A
ENSMUST00000068958	3.19696	502	1266	non_m6A
ENSMUST00000000199	1.65946	356	928	3'UTR:1812,1349,3828
ENSMUST00000167595	0.252677	214	4527	non_m6A
ENSMUST00000004784	3.39584	94	1011	non_m6A
ENSMUST00000120664	0.246419	335	2089	non_m6A
ENSMUST00000079223	1.02401	97	1755	non_m6A
ENSMUST00000101082	0.420414	306	2894	CDS:547
ENSMUST00000087623	0.33015	154	3468	3'UTR:3882
ENSMUST00000044684	0.359672	125	3334	CDS:445
ENSMUST00000161012	2.10514	429	1220	non_m6A
ENSMUST00000081170	1.34466	77	1039	non_m6A
ENSMUST00000105267	0.745362	143	1765	3'UTR:2569,1768
ENSMUST00000102787	0.265976	246	3296	3'UTR:4031;CDS:2362
ENSMUST00000060945	0.241309	301	3783	non_m6A
ENSMUST00000113438	0.211572	337	6132	CDS:2185;3'UTR:7644
ENSMUST00000043338	2.39574	136	615	3'UTR:1143
ENSMUST00000021313	3.93876	214	909	non_m6A
ENSMUST00000114142	1.49611	314	1006	non_m6A
ENSMUST00000046506	1.07055	247	924	CDS:628
ENSMUST00000080299	4.26261	26	565	non_m6A
ENSMUST00000094821	0.421821	107	4843	CDS:1032,569
ENSMUST00000193210	7.83299	103	492	non_m6A
ENSMUST00000026703	0.25165	172	2391	non_m6A
ENSMUST00000081165	1.6291	0	2132	non_m6A
ENSMUST00000074371	0.387882	290	1699	non_m6A
ENSMUST00000097739	1.17115	102	2870	3'UTR:3108
ENSMUST00000172868	6.91623	558	863	non_m6A
ENSMUST00000023807	10.1839	186	902	non_m6A
ENSMUST00000167085	0.408695	261	1997	non_m6A
ENSMUST00000027684	1.11839	154	714	non_m6A
ENSMUST00000107772	0.806794	139	1626	5'UTR:68;CDS:1606,540
ENSMUST00000046206	1.10546	138	1076	non_m6A
ENSMUST00000003635	7.05008	35	517	non_m6A
ENSMUST00000040700	0.1884	104	6445	3'UTR:6574
ENSMUST00000091269	0.181126	107	4315	non_m6A
ENSMUST00000190637	1.60658	25	1197	non_m6A
ENSMUST00000021362	1.08493	273	1493	non_m6A
ENSMUST00000053015	2.43572	406	1476	non_m6A
ENSMUST00000015950	2.56002	134	859	CDS:256
ENSMUST00000069604	0.30149	21	2108	3'UTR:5363,2456,3609
ENSMUST00000058914	1.58406	531	1880	non_m6A
ENSMUST00000095739	1.4274	215	1396	3'UTR:1437
ENSMUST00000034375	0.909759	88	1569	3'UTR:1595
ENSMUST00000034547	1.77485	107	1381	3'UTR:2121
ENSMUST00000091672	1.02891	127	681	non_m6A
ENSMUST00000026585	1.6921	275	991	3'UTR:1161
ENSMUST00000024873	1.31542	223	963	non_m6A
ENSMUST00000038498	2.21093	38	1411	CDS:925;3'UTR:1790
ENSMUST00000103176	0.2756	803	3568	CDS:859
ENSMUST00000031011	0.653858	175	840	3'UTR:1192
ENSMUST00000110582	1.3188	87	1658	non_m6A
ENSMUST00000015605	2.09176	68	2188	non_m6A
ENSMUST00000035346	0.561955	209	2248	3'UTR:2388
ENSMUST00000051129	2.00993	210	1130	CDS:881
ENSMUST00000098508	0.29479	186	2840	CDS:579
ENSMUST00000001059	0.603196	120	3053	CDS:2992;3'UTR:4607
ENSMUST00000029766	0.598446	417	2879	non_m6A
ENSMUST00000056518	1.39637	182	1267	non_m6A
ENSMUST00000169673	0.764185	445	1833	non_m6A
ENSMUST00000004203	2.20962	125	1537	CDS:1504
ENSMUST00000166610	1.27181	256	1401	non_m6A
ENSMUST00000028139	3.76598	26	961	3'UTR:1012
ENSMUST00000073534	0.281214	270	1976	non_m6A
ENSMUST00000053713	2.61543	393	2147	CDS:626
ENSMUST00000073116	0.971587	158	2857	non_m6A
ENSMUST00000002603	0.416843	367	5364	non_m6A
ENSMUST00000005003	1.07533	106	1986	3'UTR:3405,2024
ENSMUST00000112720	1.00144	285	1835	non_m6A
ENSMUST00000003512	1.86183	387	1484	non_m6A
ENSMUST00000072727	1.38848	66	1193	non_m6A
ENSMUST00000084820	0.096169	168	6884	CDS:5546
ENSMUST00000029623	1.04044	511	2865	non_m6A
ENSMUST00000033310	0.0278285	240	9773	non_m6A
ENSMUST00000119976	0.775763	26	1630	non_m6A
ENSMUST00000035237	0.579208	65	2953	3'UTR:3027
ENSMUST00000126641	1.94495	480	1031	non_m6A
ENSMUST00000057185	0.698187	230	3346	non_m6A
ENSMUST00000086535	1.1358	93	470	non_m6A
ENSMUST00000014445	4.49167	135	512	5'UTR:10
ENSMUST00000084418	2.47275	33	740	CDS:632
ENSMUST00000185852	0.271517	95	3382	3'UTR:3730
ENSMUST00000034392	2.78397	58	600	non_m6A
ENSMUST00000030971	0.20658	231	4163	CDS:3885
ENSMUST00000177585	1.79201	136	1140	non_m6A
ENSMUST00000031081	1.27225	145	1554	3'UTR:2002
ENSMUST00000160249	0.237577	175	4119	non_m6A
ENSMUST00000025419	1.90572	51	689	non_m6A
ENSMUST00000034717	0.939643	143	2674	CDS:936,384
ENSMUST00000078074	0.698187	55	1401	CDS:975
ENSMUST00000053459	2.02051	236	931	non_m6A
ENSMUST00000102993	1.69116	435	986	non_m6A
ENSMUST00000046244	2.33954	229	1422	non_m6A
ENSMUST00000037828	3.25821	124	1050	non_m6A
ENSMUST00000201168	0.174547	159	2819	CDS:1389
ENSMUST00000045931	0.524781	463	1899	3'UTR:2360
ENSMUST00000102960	0.830182	199	1845	CDS:1845
ENSMUST00000033156	1.29663	93	641	non_m6A
ENSMUST00000026043	0.182927	516	4124	non_m6A
ENSMUST00000090522	0.317358	305	1564	non_m6A
ENSMUST00000167316	0.243811	135	1760	5'UTR:37;CDS:731
ENSMUST00000023507	0.572125	1525	2787	non_m6A
ENSMUST00000089622	0.192151	228	5234	non_m6A
ENSMUST00000025290	1.00618	85	1041	non_m6A
ENSMUST00000039271	0.178426	122	2131	CDS:822
ENSMUST00000024056	0.782509	428	1243	3'UTR:1278
ENSMUST00000170054	0.179454	155	5821	CDS:427;3'UTR:7900
ENSMUST00000032561	2.08209	299	1426	non_m6A
ENSMUST00000033006	1.82375	153	995	non_m6A
ENSMUST00000027127	0.380871	115	4029	CDS:4009
ENSMUST00000171686	3.71073	33	1124	CDS:1073
ENSMUST00000031419	1.38326	417	1172	non_m6A
ENSMUST00000032909	0.402172	270	3569	CDS:401
ENSMUST00000061568	0.559658	53	1555	3'UTR:3293,1692
ENSMUST00000030313	2.42703	92	1162	CDS:1019
ENSMUST00000170715	0.27423	73	954	non_m6A
ENSMUST00000143517	1.77232	232	1437	non_m6A
ENSMUST00000010201	1.41577	150	1292	non_m6A
ENSMUST00000171171	1.89508	367	1737	non_m6A
ENSMUST00000044423	0.350732	115	3639	CDS:869,3508;5'UTR:76
ENSMUST00000023677	2.53738	132	773	non_m6A
ENSMUST00000025444	0.634133	349	2331	non_m6A
ENSMUST00000039620	2.6376	110	943	CDS:356
ENSMUST00000092618	1.6267	175	1494	non_m6A
ENSMUST00000006915	3.47639	47	853	non_m6A
ENSMUST00000056157	0.446588	356	1774	non_m6A
ENSMUST00000029730	0.694862	32	2734	non_m6A
ENSMUST00000002289	1.20687	97	789	non_m6A
ENSMUST00000070850	0.70853	201	644	non_m6A
ENSMUST00000108883	0.642963	113	2134	non_m6A
ENSMUST00000105105	38.4294	39	449	non_m6A
ENSMUST00000030477	1.89508	199	849	3'UTR:2718
ENSMUST00000073556	0.590774	369	3215	non_m6A
ENSMUST00000028603	1.12331	142	1584	non_m6A
ENSMUST00000023161	0.349093	22	2754	CDS:2220
ENSMUST00000020004	1.89092	229	843	non_m6A
ENSMUST00000002090	3.90022	178	696	non_m6A
ENSMUST00000031167	0.298643	465	3989	non_m6A
ENSMUST00000073316	0.570518	198	2471	non_m6A
ENSMUST00000021993	2.43128	67	402	non_m6A
ENSMUST00000171349	0.33247	204	3203	non_m6A
ENSMUST00000079733	12.0022	0	536	non_m6A
ENSMUST00000102518	1.14539	231	2492	3'UTR:2514,4564
ENSMUST00000033044	0.649191	87	1487	3'UTR:2036
ENSMUST00000048687	2.62246	245	559	non_m6A
ENSMUST00000120864	2.30613	3	1169	non_m6A
ENSMUST00000020578	2.05577	299	772	non_m6A
ENSMUST00000034866	1.34448	174	1175	non_m6A
ENSMUST00000007251	1.37522	34	1710	non_m6A
ENSMUST00000025077	0.779502	30	1787	CDS:1547
ENSMUST00000003238	0.540753	1071	2768	CDS:1106;5'UTR:535
ENSMUST00000028610	1.35274	122	1705	3'UTR:2243,1922
ENSMUST00000000466	1.44429	142	1419	non_m6A
ENSMUST00000044567	1.46019	45	1019	3'UTR:1034
ENSMUST00000029387	0.949846	238	1983	CDS:1175
ENSMUST00000073012	0.681563	18	2453	non_m6A
ENSMUST00000145353	0.226781	372	2045	3'UTR:4101,3592
ENSMUST00000172699	0.887279	0	1562	CDS:1082
ENSMUST00000005053	3.7353	26	448	non_m6A
ENSMUST00000146673	6.35018	228	668	non_m6A
ENSMUST00000113268	0.203638	215	4069	non_m6A
ENSMUST00000062804	0.556526	608	2335	3'UTR:2677
ENSMUST00000100329	1.59384	32	1627	non_m6A
ENSMUST00000020552	7.17581	0	911	non_m6A
ENSMUST00000110031	1.08607	40	516	non_m6A
ENSMUST00000102748	0.690876	210	2291	CDS:1008,1359
ENSMUST00000045295	0.398089	251	4309	non_m6A
ENSMUST00000033898	0.663373	227	5236	3'UTR:6196
ENSMUST00000070951	8.56443	286	1137	non_m6A
ENSMUST00000030289	0.353106	484	2838	CDS:2658
ENSMUST00000183663	0.564985	283	3036	3'UTR:4888,4129
ENSMUST00000035158	1.05599	228	2321	non_m6A
ENSMUST00000025639	2.6009	33	1313	non_m6A
ENSMUST00000163475	0.257227	345	2849	non_m6A
ENSMUST00000176128	0.296729	352	1614	3'UTR:2090;CDS:711
ENSMUST00000099858	0.716009	125	2257	3'UTR:2395
ENSMUST00000082396	0.195192	0	1037	non_m6A
ENSMUST00000020182	1.21019	116	1072	non_m6A
ENSMUST00000046638	0.543034	59	1861	non_m6A
ENSMUST00000101153	0.35822	257	3142	non_m6A
ENSMUST00000035606	0.123872	271	6867	CDS:582,6834
ENSMUST00000117237	0.214827	206	5302	CDS:2278,3705;3'UTR:5597
ENSMUST00000037499	0.410046	228	728	5'UTR:65
ENSMUST00000001204	1.5113	15	608	3'UTR:1479
ENSMUST00000077741	0.868855	85	2193	non_m6A
ENSMUST00000028617	0.93238	144	1658	3'UTR:3380
ENSMUST00000160147	0.355441	99	3218	non_m6A
ENSMUST00000112255	0.439599	122	1579	3'UTR:2195;CDS:691,1515
ENSMUST00000082337	0.35322	168	5294	non_m6A
ENSMUST00000013737	1.92439	34	1425	non_m6A
ENSMUST00000113027	1.35482	162	1370	non_m6A
ENSMUST00000108307	0.215816	0	5585	CDS:3127
ENSMUST00000054920	0.66494	148	2298	non_m6A
ENSMUST00000103002	1.56043	345	1082	non_m6A
ENSMUST00000045110	0.574977	51	2834	3'UTR:4963;CDS:1019,2799
ENSMUST00000034881	4.4684	196	447	non_m6A
ENSMUST00000143842	0.159716	75	4592	CDS:1570
ENSMUST00000094639	0.229873	35	9079	non_m6A
ENSMUST00000107748	0.166958	372	1553	non_m6A
ENSMUST00000106441	2.96476	17	1942	non_m6A
ENSMUST00000027965	2.77485	235	630	non_m6A
ENSMUST00000023088	0.640005	136	1383	3'UTR:1449
ENSMUST00000172572	1.48947	116	676	non_m6A
ENSMUST00000019443	0.318738	176	3376	CDS:3347
ENSMUST00000000028	1.41189	313	2013	non_m6A
ENSMUST00000202692	0.484852	109	1512	non_m6A
ENSMUST00000037349	0.886956	225	2063	non_m6A
ENSMUST00000029780	0.695449	179	1777	CDS:181;3'UTR:1849
ENSMUST00000002397	1.22183	159	1205	non_m6A
ENSMUST00000159986	2.91465	124	579	non_m6A
ENSMUST00000127698	0.592401	375	935	non_m6A
ENSMUST00000000010	1.90062	85	837	non_m6A
ENSMUST00000031377	1.21536	329	1765	3'UTR:1768
ENSMUST00000031810	3.22911	80	1201	3'UTR:1277
ENSMUST00000040416	0.708766	77	1513	3'UTR:1654
ENSMUST00000096751	1.21019	324	839	non_m6A
ENSMUST00000023341	1.09015	8	817	non_m6A
ENSMUST00000001187	1.66428	119	1078	non_m6A
ENSMUST00000114900	0.47087	51	3041	CDS:950,123,950
ENSMUST00000080536	0.603156	225	2024	non_m6A
ENSMUST00000033335	1.481	93	731	non_m6A
ENSMUST00000020311	0.875061	90	1541	3'UTR:2235;CDS:1520
ENSMUST00000023482	0.477707	250	1284	non_m6A
ENSMUST00000092889	0.829097	272	2968	non_m6A
ENSMUST00000114510	0.581822	240	2051	non_m6A
ENSMUST00000019439	1.41632	589	1677	CDS:1191;5'UTR:548
ENSMUST00000036805	2.42038	452	946	CDS:940
ENSMUST00000032114	1.30636	85	2589	non_m6A
ENSMUST00000037397	0.342248	84	3395	CDS:966,2284,1153
ENSMUST00000071215	4.40976	47	403	non_m6A
ENSMUST00000109747	2.87849	68	517	non_m6A
ENSMUST00000029588	0.556526	168	1880	non_m6A
ENSMUST00000007444	0.837824	115	1410	3'UTR:1548
ENSMUST00000026446	1.65045	342	890	non_m6A
ENSMUST00000022470	0.210805	297	3182	3'UTR:3221;CDS:1096
ENSMUST00000029447	3.84003	101	724	3'UTR:811;CDS:130
ENSMUST00000093234	3.86912	11	421	non_m6A
ENSMUST00000110262	0.597	186	2609	CDS:2263
ENSMUST00000030453	3.46184	88	927	non_m6A
ENSMUST00000169786	0.29479	0	5666	3'UTR:6662,6464,5762;CDS:2116,4451
ENSMUST00000028964	0.571848	225	1751	non_m6A
ENSMUST00000041761	1.89879	151	1299	non_m6A
ENSMUST00000096316	3.30992	52	672	non_m6A
ENSMUST00000033805	1.21264	22	717	non_m6A
ENSMUST00000111080	3.94088	125	601	non_m6A
ENSMUST00000190957	0.0821396	196	7584	CDS:3917,3449,4635
ENSMUST00000035094	1.37847	65	1171	non_m6A
ENSMUST00000110661	0.287489	144	2648	non_m6A
ENSMUST00000095495	4.13094	50	766	non_m6A
ENSMUST00000079749	3.21166	166	879	non_m6A
ENSMUST00000089510	0.639561	191	1990	CDS:1033;3'UTR:1997
ENSMUST00000114882	1.75805	73	570	non_m6A
ENSMUST00000015858	2.01698	263	1405	non_m6A
ENSMUST00000071106	1.41189	65	1513	3'UTR:1572
ENSMUST00000052686	26.8503	68	499	3'UTR:1136
ENSMUST00000085701	0.719344	131	3631	3'UTR:4744,4136,3679;5'UTR:93
ENSMUST00000106146	2.65311	62	859	non_m6A
ENSMUST00000017188	2.16147	190	1389	non_m6A
ENSMUST00000028257	2.93239	148	810	5'UTR:51
ENSMUST00000111230	5.96491	314	913	non_m6A
ENSMUST00000053766	0.971073	202	2121	3'UTR:2377
ENSMUST00000072079	10.1685	116	1213	non_m6A
ENSMUST00000009138	0.524781	229	1626	non_m6A
ENSMUST00000025083	0.310305	416	3307	non_m6A
ENSMUST00000119698	3.56351	213	1424	3'UTR:1564
ENSMUST00000023171	1.54792	251	1099	3'UTR:1154
ENSMUST00000020149	0.760248	70	1191	non_m6A
ENSMUST00000026917	0.622503	487	3258	non_m6A
ENSMUST00000089289	0.761658	297	1580	3'UTR:1889
ENSMUST00000065482	6.23714	600	872	non_m6A
ENSMUST00000031750	0.2964	174	4919	CDS:336
ENSMUST00000031311	2.65921	260	1042	non_m6A
ENSMUST00000038185	0.837824	232	2184	CDS:2079
ENSMUST00000150990	1.81392	158	937	non_m6A
ENSMUST00000077696	0.892128	49	3948	CDS:3658,207
ENSMUST00000000087	0.252123	433	2427	non_m6A
ENSMUST00000031069	0.624694	20	1534	CDS:1376
ENSMUST00000043814	0.454879	189	2912	non_m6A
ENSMUST00000021048	0.42424	345	2861	3'UTR:2886
ENSMUST00000111235	0.599277	325	3864	3'UTR:3918;CDS:3135
ENSMUST00000037709	1.09204	136	1833	CDS:1716
ENSMUST00000090726	0.987979	349	1857	CDS:394;3'UTR:2217
ENSMUST00000178486	0.0742346	207	16973	non_m6A
ENSMUST00000049271	1.76209	16	1278	CDS:1148
ENSMUST00000113233	0.733991	86	823	non_m6A
ENSMUST00000177390	0.594752	33	1064	CDS:986
ENSMUST00000090543	0.11437	301	2031	CDS:1901,1266
ENSMUST00000034562	3.90067	519	1046	non_m6A
ENSMUST00000076226	0.0468133	71	14581	non_m6A
ENSMUST00000038874	0.305457	92	1912	3'UTR:2250
ENSMUST00000078525	1.32656	654	1967	3'UTR:2769
ENSMUST00000186239	0.685938	111	1400	CDS:1322
ENSMUST00000066559	0.446588	349	2766	non_m6A
ENSMUST00000164181	1.44421	64	519	non_m6A
ENSMUST00000030340	2.31142	85	1728	non_m6A
ENSMUST00000027521	0.323959	624	3197	3'UTR:4561,4941,3389
ENSMUST00000049452	1.16655	135	1859	non_m6A
ENSMUST00000112431	0.449408	177	3902	non_m6A
ENSMUST00000102660	0.353485	108	2198	3'UTR:2387
ENSMUST00000108582	0.897669	744	2150	3'UTR:2364;CDS:1913
ENSMUST00000176250	1.43976	125	640	non_m6A
ENSMUST00000166117	0.66494	227	2953	CDS:2419,2720,2134
ENSMUST00000029194	0.559196	725	2752	CDS:2678
ENSMUST00000131483	0.749904	229	2181	non_m6A
ENSMUST00000020420	0.309271	220	3819	non_m6A
ENSMUST00000138703	0.809897	98	2452	non_m6A
ENSMUST00000071921	0.365717	292	2577	CDS:2218,2556
ENSMUST00000025668	1.38569	178	1803	3'UTR:2406,2406
ENSMUST00000003818	0.676022	466	1143	3'UTR:1991
ENSMUST00000026461	1.94587	77	1330	non_m6A
ENSMUST00000106781	0.562428	788	2323	non_m6A
ENSMUST00000030069	1.83856	92	1081	CDS:1062,111
ENSMUST00000115036	1.07055	216	998	3'UTR:1037
ENSMUST00000128941	2.02474	1066	1461	non_m6A
ENSMUST00000031117	2.7595	172	1002	non_m6A
ENSMUST00000054654	0.594752	192	1751	CDS:1306
ENSMUST00000024983	0.265976	545	4939	CDS:4924;3'UTR:5287
ENSMUST00000033289	0.65455	591	2648	CDS:2332;5'UTR:501
ENSMUST00000052778	0.892128	231	1610	non_m6A
ENSMUST00000043356	0.454376	5	2161	non_m6A
ENSMUST00000168937	0.237788	776	2938	non_m6A
ENSMUST00000174397	3.32666	1033	1635	non_m6A
ENSMUST00000031341	1.39637	300	644	5'UTR:121
ENSMUST00000102866	1.36158	319	1188	non_m6A
ENSMUST00000093290	1.07573	457	1713	non_m6A
ENSMUST00000150779	0.88437	149	1237	non_m6A
ENSMUST00000057561	0.335298	347	3910	CDS:1799;5'UTR:176
ENSMUST00000165199	1.63661	1209	2729	3'UTR:2941
ENSMUST00000029699	1.88547	232	2229	non_m6A
ENSMUST00000040717	0.239285	53	4216	5'UTR:40;3'UTR:4300
ENSMUST00000025979	0.564343	248	2635	3'UTR:3207,2653
ENSMUST00000171838	0.872734	109	2010	non_m6A
ENSMUST00000184980	0.52364	52	867	non_m6A
ENSMUST00000086310	0.509787	425	2071	CDS:1987,964
ENSMUST00000140485	0.312946	215	4015	non_m6A
ENSMUST00000004201	0.88437	114	5333	non_m6A
ENSMUST00000047611	4.01986	70	972	non_m6A
ENSMUST00000030726	4.40892	69	1373	3'UTR:1730
ENSMUST00000051209	0.0981602	364	5079	non_m6A
ENSMUST00000095035	0.674914	0	1514	non_m6A
ENSMUST00000080630	5.39931	211	918	non_m6A
ENSMUST00000102875	0.465458	272	1798	5'UTR:110
ENSMUST00000163511	2.11395	213	1706	3'UTR:1754
ENSMUST00000067976	0.380003	625	2085	non_m6A
ENSMUST00000100206	0.482081	186	2345	3'UTR:2346
ENSMUST00000044766	0.307535	88	3627	3'UTR:3887,4723
ENSMUST00000140761	0.620611	82	1470	3'UTR:1503
ENSMUST00000018816	0.941035	19	636	non_m6A
ENSMUST00000022728	2.67207	66	1391	3'UTR:1559
ENSMUST00000065889	0.220035	390	3116	non_m6A
ENSMUST00000035010	0.871242	365	2836	CDS:947;3'UTR:3673
ENSMUST00000035079	0.637475	267	2549	3'UTR:2571
ENSMUST00000196141	0.171314	120	5711	non_m6A
ENSMUST00000032143	1.55541	49	1875	non_m6A
ENSMUST00000015124	5.37604	98	604	non_m6A
ENSMUST00000106923	5.86994	199	774	non_m6A
ENSMUST00000102981	0.954189	169	1599	non_m6A
ENSMUST00000022459	1.04728	583	1506	3'UTR:1763
ENSMUST00000088786	1.94999	132	683	non_m6A
ENSMUST00000019939	1.36728	300	788	non_m6A
ENSMUST00000109744	2.40487	283	1281	non_m6A
ENSMUST00000050880	0.415587	122	1903	non_m6A
ENSMUST00000090178	0.857423	249	1388	non_m6A
ENSMUST00000101249	3.32086	204	1139	non_m6A
ENSMUST00000106939	0.25806	636	2792	non_m6A
ENSMUST00000056028	0.66494	488	1741	CDS:973
ENSMUST00000170092	1.42962	148	753	non_m6A
ENSMUST00000053699	0.344285	248	3517	CDS:3421
ENSMUST00000039412	0.568292	465	2933	non_m6A
ENSMUST00000093039	0.560793	151	1920	non_m6A
ENSMUST00000023214	1.07055	170	1666	non_m6A
ENSMUST00000047321	2.40487	520	2400	CDS:2399;5'UTR:84
ENSMUST00000034111	0.974553	240	1262	non_m6A
ENSMUST00000144326	0.715426	45	2177	non_m6A
ENSMUST00000031627	2.24074	259	804	non_m6A
ENSMUST00000065856	0.814551	59	2203	3'UTR:4084,4604
ENSMUST00000021204	1.59788	80	1387	3'UTR:2447,1698
ENSMUST00000063577	0.497194	717	4829	CDS:1048
ENSMUST00000102602	2.45386	87	524	non_m6A
ENSMUST00000115513	0.180036	775	6054	non_m6A
ENSMUST00000050630	1.29764	277	1401	5'UTR:200
ENSMUST00000031817	0.807706	37	3048	CDS:89
ENSMUST00000022734	0.914552	157	1671	3'UTR:1824
ENSMUST00000185985	0.48336	109	1593	non_m6A
ENSMUST00000161804	0.232729	1329	3743	CDS:3492,3065
ENSMUST00000074525	1.0443	406	1320	non_m6A
ENSMUST00000161553	0.455959	113	6022	CDS:5891,3891
ENSMUST00000156687	1.20243	96	710	non_m6A
ENSMUST00000166791	1.67565	95	1123	non_m6A
ENSMUST00000020794	1.13957	38	400	3'UTR:2855,569
ENSMUST00000102969	50.8901	13	405	non_m6A
ENSMUST00000114723	1.1171	145	2112	CDS:1971;3'UTR:3326
ENSMUST00000114487	6.01771	130	609	non_m6A
ENSMUST00000102821	0.743597	99	2999	3'UTR:3072
ENSMUST00000035279	0.742516	536	2551	non_m6A
ENSMUST00000001258	0.677322	253	2601	non_m6A
ENSMUST00000064391	0.778534	128	1861	3'UTR:1952,2586
ENSMUST00000102650	0.421821	176	2164	non_m6A
ENSMUST00000035800	4.50912	55	2166	non_m6A
ENSMUST00000035112	0.0280522	149	4510	3'UTR:6592
ENSMUST00000019026	2.3329	158	1078	non_m6A
ENSMUST00000022099	0.81739	186	1790	non_m6A
ENSMUST00000002683	3.64609	122	1144	non_m6A
ENSMUST00000179869	0.892888	62	1624	CDS:339
ENSMUST00000188090	0.132988	199	1668	non_m6A
ENSMUST00000095974	0.288584	147	1145	non_m6A
ENSMUST00000132846	2.63473	468	962	non_m6A
ENSMUST00000107600	0.624781	450	3215	non_m6A
ENSMUST00000061706	1.16364	102	986	non_m6A
ENSMUST00000049863	1.26648	54	1235	non_m6A
ENSMUST00000127477	2.67315	92	661	non_m6A
ENSMUST00000073308	0.639328	46	1902	non_m6A
ENSMUST00000086325	0.996243	267	2288	non_m6A
ENSMUST00000163799	0.725567	139	1233	3'UTR:1252
ENSMUST00000055117	0.857903	20	1555	CDS:1518
ENSMUST00000169241	0.63388	214	1389	non_m6A
ENSMUST00000020123	0.824072	269	2350	CDS:1009
ENSMUST00000022577	0.112942	299	5488	CDS:1690
ENSMUST00000105275	0.3518	459	3128	non_m6A
ENSMUST00000124482	4.22057	118	648	non_m6A
ENSMUST00000042702	2.4769	19	762	non_m6A
ENSMUST00000054251	0.341821	288	1778	3'UTR:1812
ENSMUST00000038188	0.314869	300	3005	non_m6A
ENSMUST00000027505	1.66923	38	760	3'UTR:1383,1617
ENSMUST00000034740	0.320584	211	2874	3'UTR:3007
ENSMUST00000161949	0.465458	678	1967	3'UTR:2399,4816;CDS:1388
ENSMUST00000039601	3.67712	207	578	non_m6A
ENSMUST00000108141	3.09897	67	1416	non_m6A
ENSMUST00000041965	0.263251	447	5588	CDS:4453;3'UTR:5844
ENSMUST00000019067	4.85628	60	413	non_m6A
ENSMUST00000021090	1.74978	331	984	3'UTR:1374,1080,2398
ENSMUST00000166120	2.40487	369	638	non_m6A
ENSMUST00000095224	0.42161	103	2916	non_m6A
ENSMUST00000051065	0.543034	244	2535	non_m6A
ENSMUST00000115721	1.29663	68	1633	non_m6A
ENSMUST00000003575	2.93532	63	809	non_m6A
ENSMUST00000069180	2.25248	183	908	3'UTR:4067
ENSMUST00000032469	0.930916	161	1825	CDS:767
ENSMUST00000112529	0.725567	334	1434	non_m6A
ENSMUST00000033866	1.48194	62	1222	non_m6A
ENSMUST00000025081	0.20687	50	3403	CDS:2335,909
ENSMUST00000026173	0.921082	152	1186	3'UTR:1231
ENSMUST00000049138	1.9782	121	738	3'UTR:919,1945,2482
ENSMUST00000029214	1.00441	349	1638	5'UTR:181
ENSMUST00000082134	6.37333	152	592	non_m6A
ENSMUST00000029845	3.25224	187	1044	3'UTR:1180;5'UTR:133
ENSMUST00000087031	0.433722	66	3680	CDS:3638
ENSMUST00000086023	0.736975	1897	3693	3'UTR:3771;5'UTR:1640
ENSMUST00000010502	1.80598	195	1055	non_m6A
ENSMUST00000003705	1.83597	27	1055	non_m6A
ENSMUST00000052266	0.239149	68	2995	CDS:2921
ENSMUST00000022793	0.402584	151	4167	non_m6A
ENSMUST00000039442	3.90468	75	728	non_m6A
ENSMUST00000111737	0.353106	190	768	non_m6A
ENSMUST00000037983	4.22237	100	453	non_m6A
ENSMUST00000008094	0.497401	182	1501	non_m6A
ENSMUST00000021800	1.49334	65	1087	non_m6A
ENSMUST00000034986	1.9782	133	1239	non_m6A
ENSMUST00000108838	0.427572	245	1240	non_m6A
ENSMUST00000070368	0.323235	585	1562	non_m6A
ENSMUST00000049519	0.958296	473	1702	non_m6A
ENSMUST00000140364	0.397008	428	2281	non_m6A
ENSMUST00000112247	0.630308	74	1519	non_m6A
ENSMUST00000020846	0.958528	61	3465	non_m6A
ENSMUST00000125276	1.9588	167	1219	non_m6A
ENSMUST00000040873	0.474957	269	2896	non_m6A
ENSMUST00000060366	3.71672	253	1707	non_m6A
ENSMUST00000060311	0.483053	59	3148	3'UTR:4648,7320,3594,4108
ENSMUST00000163402	1.39637	132	569	non_m6A
ENSMUST00000003720	0.424388	338	2176	3'UTR:2177
ENSMUST00000116363	0.581822	160	1182	non_m6A
ENSMUST00000034472	1.38555	55	987	3'UTR:1274
ENSMUST00000022660	0.749904	270	2600	non_m6A
ENSMUST00000115795	1.02891	65	1018	non_m6A
ENSMUST00000112680	0.41374	112	2931	3'UTR:3182
ENSMUST00000048994	7.11486	86	1231	CDS:895
ENSMUST00000036267	0.199482	328	1920	CDS:1628
ENSMUST00000023532	0.294334	42	2846	CDS:1118
ENSMUST00000020365	0.7431	331	2379	CDS:1265
ENSMUST00000002303	2.8742	204	785	non_m6A
ENSMUST00000189661	1.009	214	1836	5'UTR:108;3'UTR:2175
ENSMUST00000031364	0.570913	143	2206	non_m6A
ENSMUST00000099714	0.364818	30	2162	CDS:1976,1614
ENSMUST00000029269	2.16383	80	1396	non_m6A
ENSMUST00000019109	2.13889	252	992	non_m6A
ENSMUST00000023040	2.25407	35	958	3'UTR:971
ENSMUST00000024811	2.08827	332	1273	3'UTR:1423
ENSMUST00000179218	0.556279	260	2449	CDS:428
ENSMUST00000001562	1.00073	73	1455	3'UTR:3289,2892
ENSMUST00000025930	0.227622	142	3795	non_m6A
ENSMUST00000073691	0.385703	126	2387	non_m6A
ENSMUST00000028728	0.237752	113	5386	3'UTR:5432
ENSMUST00000126865	0.750388	38	4147	CDS:3130;3'UTR:5963
ENSMUST00000048657	0.672254	96	3386	3'UTR:4235;CDS:3338
ENSMUST00000026576	3.82185	23	1036	non_m6A
ENSMUST00000111450	0.512004	231	1817	non_m6A
ENSMUST00000030886	1.51274	413	1576	non_m6A
ENSMUST00000029175	1.08959	397	2004	non_m6A
ENSMUST00000015146	0.539471	197	2656	non_m6A
ENSMUST00000029344	1.02043	77	1471	3'UTR:2512,1689
ENSMUST00000177587	1.59586	155	646	non_m6A
ENSMUST00000205830	3.22496	106	663	non_m6A
ENSMUST00000108495	0.832348	36	2297	non_m6A
ENSMUST00000165316	0.241802	111	3899	non_m6A
ENSMUST00000050125	3.14184	243	1169	3'UTR:2346
ENSMUST00000099558	0.386741	185	3688	CDS:832;3'UTR:4133
ENSMUST00000002735	3.79431	64	882	non_m6A
ENSMUST00000041110	1.46287	338	2914	3'UTR:4508
ENSMUST00000094467	1.5754	224	1591	CDS:281
ENSMUST00000018877	0.72146	250	1329	non_m6A
ENSMUST00000030626	3.46301	148	621	non_m6A
ENSMUST00000027114	1.9782	445	1320	CDS:764,764
ENSMUST00000000058	3.02548	176	664	5'UTR:142;3'UTR:671
ENSMUST00000106653	0.196222	202	4272	CDS:4266,2826
ENSMUST00000048402	0.372366	159	1907	non_m6A
ENSMUST00000056512	0.655873	191	1573	non_m6A
ENSMUST00000009727	2.73457	50	754	non_m6A
ENSMUST00000113025	1.67565	368	823	non_m6A
ENSMUST00000061326	4.78978	138	386	non_m6A
ENSMUST00000036072	0.504246	172	2199	non_m6A
ENSMUST00000024840	0.373105	110	2299	3'UTR:2782,4501
ENSMUST00000107153	0.132167	7	4332	non_m6A
ENSMUST00000112311	3.72366	25	654	non_m6A
ENSMUST00000032705	1.33073	173	2233	3'UTR:2298
ENSMUST00000038374	0.480473	28	2202	non_m6A
ENSMUST00000112951	0.310305	326	1768	non_m6A
ENSMUST00000094251	0.268533	357	1520	CDS:926
ENSMUST00000136175	1.90062	284	1546	non_m6A
ENSMUST00000025831	0.235751	122	6424	3'UTR:7041,7336
ENSMUST00000029738	1.05854	123	1490	3'UTR:4235
ENSMUST00000047379	0.756369	489	2030	non_m6A
ENSMUST00000142739	0.0910679	1107	2690	3'UTR:4022
ENSMUST00000034427	0.607119	161	1660	CDS:945,1659
ENSMUST00000110351	1.02752	160	972	CDS:971
ENSMUST00000161263	0.989098	231	2414	non_m6A
ENSMUST00000031280	1.27659	228	1022	non_m6A
ENSMUST00000161989	0.605095	0	1493	non_m6A
ENSMUST00000022496	0.936592	156	1721	3'UTR:1893
ENSMUST00000077080	0.865274	90	1685	non_m6A
ENSMUST00000054197	1.16364	236	1294	non_m6A
ENSMUST00000163048	1.75638	129	1271	3'UTR:2278;CDS:1194
ENSMUST00000072961	0.346856	24	2585	3'UTR:2889
ENSMUST00000182501	3.58893	123	431	non_m6A
ENSMUST00000117872	0.541697	604	2775	non_m6A
ENSMUST00000021170	10.3398	48	584	3'UTR:633
ENSMUST00000081506	0.881045	52	429	non_m6A
ENSMUST00000191178	0.91655	0	1361	non_m6A
ENSMUST00000106108	0.249118	281	4930	CDS:1741,757,4880
ENSMUST00000025981	0.921607	89	1876	CDS:1813
ENSMUST00000019950	1.51637	107	1519	non_m6A
ENSMUST00000040402	3.57556	207	602	non_m6A
ENSMUST00000021332	2.07049	22	696	non_m6A
ENSMUST00000108190	0.269093	84	4658	CDS:2476,3908
ENSMUST00000110793	0.524228	237	4466	non_m6A
ENSMUST00000150350	2.39279	31	642	non_m6A
ENSMUST00000113690	1.09214	253	990	non_m6A
ENSMUST00000037585	0.620611	57	1874	3'UTR:1901
ENSMUST00000061856	0.417543	152	2635	3'UTR:2969,3557
ENSMUST00000143047	5.19451	397	633	non_m6A
ENSMUST00000106763	0.0751894	205	9315	CDS:4208,1164
ENSMUST00000082125	0.930916	104	1999	non_m6A
ENSMUST00000007266	3.06677	128	523	non_m6A
ENSMUST00000113383	0.67795	692	2716	non_m6A
ENSMUST00000033342	2.09072	15	1100	non_m6A
ENSMUST00000087566	3.13823	109	1365	non_m6A
ENSMUST00000097650	0.444301	151	2037	non_m6A
ENSMUST00000032736	1.42546	112	2427	CDS:2232;3'UTR:4496,,5'UTR:66
ENSMUST00000007959	1.64084	502	1083	non_m6A
ENSMUST00000112460	0.681563	204	1325	non_m6A
ENSMUST00000022709	1.17011	283	1230	non_m6A
ENSMUST00000033749	1.36313	280	1152	3'UTR:1163
ENSMUST00000046751	0.264465	267	4016	CDS:2263
ENSMUST00000045602	3.93341	144	674	non_m6A
ENSMUST00000088652	0.735212	207	2480	non_m6A
ENSMUST00000085077	0.446987	74	2212	non_m6A
ENSMUST00000020397	2.17696	596	976	non_m6A
ENSMUST00000103232	1.56815	130	2034	non_m6A
ENSMUST00000026265	0.803973	75	1637	non_m6A
ENSMUST00000163336	0.330992	160	2037	5'UTR:53
ENSMUST00000203566	4.9484	309	1271	non_m6A
ENSMUST00000031597	2.20627	34	1818	3'UTR:2118
ENSMUST00000075896	1.30117	200	1072	CDS:961
ENSMUST00000018743	2.21093	176	1540	non_m6A
ENSMUST00000114471	0.527519	151	2967	non_m6A
ENSMUST00000185356	1.87735	60	3641	non_m6A
ENSMUST00000068714	0.317911	530	4489	CDS:4397,1841
ENSMUST00000020283	1.36313	424	1542	3'UTR:1663
ENSMUST00000062292	1.52332	517	2178	3'UTR:2509
ENSMUST00000034097	0.817535	242	1534	3'UTR:1667,2371
ENSMUST00000081154	0.135188	141	6299	non_m6A
ENSMUST00000109504	0.698187	7	1518	non_m6A
ENSMUST00000024887	1.62108	30	1340	CDS:1291
ENSMUST00000109468	0.307571	342	2645	non_m6A
ENSMUST00000035240	0.465458	270	866	non_m6A
ENSMUST00000177005	2.02365	59	1273	3'UTR:1306
ENSMUST00000045737	0.256002	188	2014	CDS:1933
ENSMUST00000036576	0.465458	0	2042	non_m6A
ENSMUST00000043150	0.757054	827	2878	non_m6A
ENSMUST00000087984	0.796178	323	2872	3'UTR:3473
ENSMUST00000028347	1.92833	427	1638	non_m6A
ENSMUST00000059524	1.3213	65	1363	non_m6A
ENSMUST00000096119	0.323235	307	2577	non_m6A
ENSMUST00000125249	2.47275	150	770	non_m6A
ENSMUST00000027697	1.14759	300	1655	3'UTR:2798,1749
ENSMUST00000025204	3.04528	10	378	non_m6A
ENSMUST00000062601	6.26087	226	579	non_m6A
ENSMUST00000030840	0.205349	171	1184	3'UTR:1895,1231
ENSMUST00000193094	1.64573	39	1328	non_m6A
ENSMUST00000085427	0.407276	0	2270	non_m6A
ENSMUST00000033173	0.848335	201	2333	CDS:1760,2317
[truncated: 7,662 more rows]

## Sheet: Figure 2a
Position	RRAC	RRAC		Position	GAA	GAA		Position	GAC	GAC
-60	0.882214	0.863801		-60	1.22517	0.859819		-60	0.828865	0.87566
-59	0.731677	0.786848		-59	0.852491	0.70898		-59	0.7253	0.804632
-58	1.2095	1.2951		-58	1.17917	1.29541		-58	1.2713	1.23543
-57	0.897815	0.863519		-57	0.749982	0.857482		-57	0.850412	0.860923
-56	0.823524	0.749423		-56	0.54609	0.704651		-56	0.812624	0.806816
-55	1.21448	1.22112		-55	0.958479	1.27685		-55	1.23324	1.22836
-54	0.88118	0.847215		-54	0.614772	0.838493		-54	0.932306	0.853703
-53	0.750397	0.770107		-53	0.84549	0.704222		-53	0.717281	0.799079
-52	1.20558	1.24794		-52	1.28037	1.26141		-52	1.19898	1.21782
-51	0.852287	0.877952		-51	0.694459	0.830264		-51	0.948744	0.843663
-50	0.738291	0.76593		-50	0.765963	0.700772		-50	0.880923	0.792725
-49	1.26491	1.27753		-49	1.49472	1.24735		-49	1.27309	1.20783
-48	0.888586	0.855631		-48	0.723456	0.821116		-48	0.774522	0.839567
-47	0.721279	0.728337		-47	0.512587	0.677696		-47	0.781496	0.786657
-46	1.24952	1.25201		-46	1.17181	1.22809		-46	1.24898	1.19218
-45	0.840693	0.85834		-45	0.797007	0.815388		-45	0.873694	0.836877
-44	0.817186	0.760405		-44	0.680613	0.66376		-44	0.82556	0.78333
-43	1.28493	1.2651		-43	1.02823	1.22761		-43	1.14258	1.20863
-42	0.88496	0.848781		-42	0.880487	0.826118		-42	0.799683	0.856967
-41	0.746913	0.786188		-41	0.791283	0.662508		-41	0.75136	0.772875
-40	1.1421	1.25143		-40	1.22419	1.25624		-40	1.03803	1.21863
-39	0.857107	0.882541		-39	0.946411	0.864113		-39	0.848387	0.866719
-38	0.748636	0.736575		-38	0.850626	0.666728		-38	0.741475	0.775601
-37	1.29166	1.25761		-37	1.51412	1.29646		-37	1.23499	1.23593
-36	0.842344	0.855396		-36	0.76057	0.907119		-36	0.740306	0.876306
-35	0.719274	0.729716		-35	0.755177	0.661325		-35	0.802146	0.767737
-34	1.16984	1.21912		-34	1.15856	1.34417		-34	1.08766	1.24863
-33	0.773803	0.858993		-33	0.86218	0.960164		-33	0.731147	0.882585
-32	0.788047	0.706695		-32	0.673497	0.766789		-32	0.800243	0.785217
-31	1.18761	1.21896		-31	1.0636	1.68786		-31	1.13066	1.34069
-30	0.836134	0.840655		-30	0.730227	1.20166		-30	0.980198	0.954899
-29	0.760977	0.75253		-29	0.754282	0.756969		-29	0.847454	0.803914
-28	1.35921	1.36891		-28	0.98469	1.65593		-28	1.34906	1.37725
-27	1.03322	1.00296		-27	0.880684	1.16973		-27	1.00113	0.954647
-26	0.752565	0.748996		-26	0.833526	0.732807		-26	0.718302	0.788621
-25	1.50377	1.43179		-25	1.64662	1.66173		-25	1.40801	1.37079
-24	1.12728	1.04535		-24	1.20133	1.17604		-24	1.09053	0.975874
-23	0.773621	0.717348		-23	0.636465	0.744568		-23	0.769601	0.805437
-22	1.3345	1.30611		-22	1.13074	1.70507		-22	1.31627	1.41161
-21	0.978324	0.970284		-21	0.697583	1.21245		-21	1.08855	1.02132
-20	0.846747	0.780308		-20	0.631033	0.750202		-20	0.812674	0.788852
-19	1.52054	1.54246		-19	1.32102	1.71443		-19	1.36357	1.49392
-18	1.15063	1.06359		-18	0.955791	1.23953		-18	1.13398	1.08026
-17	1.342	1.01222		-17	2.8125	0.73519		-17	1.29173	0.858469
-16	2.73469	2.05642		-16	6.30866	1.74314		-16	2.91806	1.44925
-15	2.18284	1.5746		-15	5.21868	1.18577		-15	2.14745	1.03179
-14	0.8251	0.74872		-14	0.76276	0.710687		-14	0.826543	0.861314
-13	1.19266	1.31175		-13	0.958595	1.78196		-13	1.3525	1.47931
-12	0.846864	0.847279		-12	0.664431	1.25921		-12	0.749406	1.06899
-11	0.600591	0.601602		-11	0.470813	0.712578		-11	0.51209	0.872963
-10	1.19108	1.27254		-10	0.785135	1.77401		-10	1.16045	1.4728
-9	0.850214	0.994685		-9	0.684211	1.25576		-9	1.00971	1.05564
-8	0.801409	0.830903		-8	0.950754	0.716227		-8	0.972365	0.880174
-7	1.50927	1.60656		-7	1.21548	1.73073		-7	1.53584	1.46574
-6	1.15832	1.15608		-6	0.922078	1.21466		-6	1.45228	1.04267
-5	0.61499	0.699844		-5	0.600421	0.716463		-5	0.542681	0.882111
-4	1.63284	1.56585		-4	1.36027	1.6936		-4	2.23805	1.45319
-3	1.32395	1.27018		-3	0.847762	1.17538		-3	1.47696	1.0372
-2	1.07026	0.994986		-2	0.48516	0.72416		-2	1.61192	0.88795
-1	0.996985	0.983145		-1	1.90762	1.66113		-1	0.61372	1.44449
0	0.468472	0.431221		0	0.314874	1.13939		0	0.34955	1.02998
1	0.71778	0.589654		1	0.233331	0.609734		1	0.902793	0.866443
2	1.57088	1.462		2	1.39151	1.31814		2	1.85928	1.34901
3	1.28301	1.26332		3	1.6711	0.88561		3	1.14762	0.959988
4	0.906427	0.812066		4	0.979916	0.613792		4	1.22659	0.849289
5	1.18854	1.32011		5	0.837297	1.34751		5	1.16862	1.31476
6	0.841087	0.903291		6	0.89479	0.914017		6	0.755458	0.956601
7	0.682033	0.772411		7	0.42557	0.634569		7	0.728913	0.868865
8	1.16626	1.23108		8	1.06834	1.33732		8	1.30047	1.31853
9	0.823344	0.845661		9	0.544963	0.905346		9	0.876382	0.937961
10	0.811712	0.761762		10	0.677132	0.612813		10	0.810963	0.847967
11	1.26165	1.27551		11	1.22104	1.28621		11	1.12897	1.27225
12	0.95103	0.88423		12	0.719176	0.863663		12	0.937799	0.893487
13	0.707461	0.758134		13	0.620513	0.60497		13	0.721786	0.862716
14	1.20132	1.26438		14	1.14547	1.26954		14	1.2147	1.18536
15	0.817018	0.885519		15	0.653591	0.826991		15	0.838809	0.824896
16	0.782761	0.726819		16	0.6858	0.629392		16	0.970345	0.795199
17	1.26298	1.22433		17	0.923928	1.2643		17	1.37394	1.23471
18	0.826918	0.873403		18	0.725109	0.888096		18	0.796734	0.876891
19	0.776902	0.734873		19	0.58029	0.661768		19	0.770697	0.797813
20	1.35173	1.29088		20	0.892893	1.23578		20	1.33636	1.22242
21	0.799529	0.863779		21	0.550557	0.819334		21	0.776309	0.840222
22	0.799991	0.763165		22	0.451467	0.657688		22	0.786896	0.790215
23	1.21118	1.23758		23	1.2436	1.23815		23	1.13434	1.20512
24	0.888329	0.861082		24	0.830565	0.815396		24	0.772876	0.839423
25	0.757934	0.750667		25	0.600587	0.655283		25	0.776835	0.780691
26	1.16147	1.22545		26	0.920834	1.26263		26	1.03838	1.20103
27	0.922332	0.874129		27	0.660404	0.823806		27	0.933075	0.838539
28	0.805529	0.721427		28	0.719246	0.653439		28	0.879258	0.775497
29	1.32782	1.26474		29	1.22626	1.25393		29	1.27769	1.20562
30	0.781212	0.825279		30	0.670908	0.824412		30	0.725474	0.835103
31	0.858362	0.779265		31	0.909895	0.649937		31	0.753587	0.765418
32	1.25896	1.31691		32	1.28313	1.25656		32	1.12535	1.20737
33	0.868403	0.911096		33	0.985231	0.814499		33	0.75447	0.836149
34	0.700365	0.753711		34	0.787154	0.660685		34	0.710646	0.766483
35	1.20926	1.30423		35	0.947713	1.25148		35	1.05593	1.21874
36	0.798477	0.882742		36	0.893116	0.82345		36	0.674515	0.836911
37	0.70908	0.790465		37	0.398714	0.666077		37	0.821477	0.770505
38	1.21011	1.26391		38	2.02807	1.25754		38	1.04092	1.2172
39	0.801978	0.900744		39	0.988987	0.815468		39	0.745275	0.838761
40	0.734523	0.752373		40	0.61835	0.672111		40	0.805365	0.772381
41	1.13926	1.30998		41	1.44686	1.2576		41	1.08694	1.22608
42	0.773381	0.887808		42	1.13379	0.824098		42	0.7127	0.844688
43	0.671245	0.749141		43	1.02834	0.678675		43	0.731441	0.776884
44	1.20394	1.27288		44	1.07887	1.2653		44	1.10523	1.23885
45	0.750685	0.841955		45	0.798225	0.837614		45	0.785289	0.847405
46	0.697509	0.727878		46	0.581291	0.685712		46	0.731352	0.787998
47	1.18487	1.3001		47	1.01413	1.28568		47	1.29667	1.25328
48	0.777338	0.890596		48	0.755199	0.858303		48	0.790306	0.862559
49	0.780439	0.762259		49	0.725744	0.683362		49	0.797072	0.791719
50	1.2794	1.30008		50	1.51034	1.27762		50	1.14584	1.2558
51	0.816964	0.895647		51	0.894937	0.850932		51	0.665955	0.860022
52	0.73111	0.778006		52	0.647706	0.691068		52	0.753982	0.799779
53	1.13601	1.28143		53	1.26969	1.28044		53	1.07271	1.26214
54	0.888434	0.875461		54	0.67288	0.857121		54	0.833708	0.875035
55	0.727277	0.761619		55	0.581102	0.69468		55	0.763469	0.806705
56	1.28097	1.33768		56	1.24858	1.29596		56	1.17865	1.28735
57	0.896747	0.882529		57	0.989616	0.869302		57	0.713833	0.878855
58	0.815117	0.779692		58	0.795456	0.704154		58	0.790676	0.817525
59	1.29048	1.32565		59	1.202	1.30886		59	1.13122	1.30242
60	0.860337	0.929863		60	0.83064	0.869254		60	0.697774	0.893151

## Sheet: Figure 2b
Ensembl ID	m6A group	fold change of TE (shMETTL3/shScram)
ENSMUST00000153627	m6A	0.739657
ENSMUST00000153627	m6A_neg	1.0047
ENSMUST00000042753	m6A	0.505124
ENSMUST00000042753	m6A_neg	0.86888
ENSMUST00000020523	m6A	0.512424
ENSMUST00000020523	m6A_neg	1.19909
ENSMUST00000109619	m6A	1.35246
ENSMUST00000109619	m6A_neg	1.14929
ENSMUST00000025161	m6A	0.982584
ENSMUST00000025161	m6A_neg	1.05821
ENSMUST00000095797	m6A	1.42796
ENSMUST00000095797	m6A_neg	0.766382
ENSMUST00000182267	m6A	1.67754
ENSMUST00000182267	m6A_neg	1.31805
ENSMUST00000080771	m6A	1.05687
ENSMUST00000080771	m6A_neg	0.943335
ENSMUST00000194727	m6A	1.45415
ENSMUST00000194727	m6A_neg	1.55438
ENSMUST00000050556	m6A	2.16533
ENSMUST00000050556	m6A_neg	1.21969
ENSMUST00000090543	m6A	2.4793
ENSMUST00000090543	m6A_neg	1.12713
ENSMUST00000029179	m6A	0.702484
ENSMUST00000029179	m6A_neg	1.82004
ENSMUST00000054287	m6A	0.48525
ENSMUST00000054287	m6A_neg	2.04035
ENSMUST00000020381	m6A	0.452322
ENSMUST00000020381	m6A_neg	0.827366
ENSMUST00000099414	m6A	0.923841
ENSMUST00000099414	m6A_neg	0.930398
ENSMUST00000013294	m6A	1.35378
ENSMUST00000013294	m6A_neg	0.890636
ENSMUST00000098750	m6A	1.18752
ENSMUST00000098750	m6A_neg	1.98877
ENSMUST00000026662	m6A	1.9957
ENSMUST00000026662	m6A_neg	1.12066
ENSMUST00000143842	m6A	1.56234
ENSMUST00000143842	m6A_neg	1.68876
ENSMUST00000108506	m6A	1.13273
ENSMUST00000108506	m6A_neg	1.25363
ENSMUST00000046792	m6A	0.560469
ENSMUST00000046792	m6A_neg	0.586132
ENSMUST00000067821	m6A	1.28742
ENSMUST00000067821	m6A_neg	1.19513
ENSMUST00000039810	m6A	0.821365
ENSMUST00000039810	m6A_neg	1.05389
ENSMUST00000106763	m6A	1.50287
ENSMUST00000106763	m6A_neg	1.55976
ENSMUST00000034905	m6A	0.963904
ENSMUST00000034905	m6A_neg	1.82804
ENSMUST00000023693	m6A	0.871956
ENSMUST00000023693	m6A_neg	0.869611
ENSMUST00000101018	m6A	1.14438
ENSMUST00000101018	m6A_neg	1.55841
ENSMUST00000002291	m6A	1.13333
ENSMUST00000002291	m6A_neg	2.61857
ENSMUST00000053094	m6A	0.763298
ENSMUST00000053094	m6A_neg	1.68513
ENSMUST00000022656	m6A	1.59068
ENSMUST00000022656	m6A_neg	0.888602
ENSMUST00000039725	m6A	0.563701
ENSMUST00000039725	m6A_neg	1.01131
ENSMUST00000029387	m6A	0.953509
ENSMUST00000029387	m6A_neg	0.88646
ENSMUST00000159592	m6A	0.777664
ENSMUST00000159592	m6A_neg	1.46731
ENSMUST00000025253	m6A	1.03759
ENSMUST00000025253	m6A_neg	1.06908
ENSMUST00000014694	m6A	1.20223
ENSMUST00000014694	m6A_neg	1.422
ENSMUST00000114159	m6A	1.45391
ENSMUST00000114159	m6A_neg	1.0295
ENSMUST00000112885	m6A	1.08842
ENSMUST00000112885	m6A_neg	1.40264
ENSMUST00000025081	m6A	0.985721
ENSMUST00000025081	m6A_neg	0.997592
ENSMUST00000020759	m6A	0.786911
ENSMUST00000020759	m6A_neg	1.03306
ENSMUST00000057859	m6A	0.968413
ENSMUST00000057859	m6A_neg	0.924155
ENSMUST00000037035	m6A	1.27841
ENSMUST00000037035	m6A_neg	0.989276
ENSMUST00000069718	m6A	1.32551
ENSMUST00000069718	m6A_neg	1.05956
ENSMUST00000087341	m6A	1.2789
ENSMUST00000087341	m6A_neg	2.40604
ENSMUST00000073124	m6A	0.481109
ENSMUST00000073124	m6A_neg	0.972859
ENSMUST00000049699	m6A	1.804
ENSMUST00000049699	m6A_neg	3.2542
ENSMUST00000020528	m6A	0.551874
ENSMUST00000020528	m6A_neg	0.950163
ENSMUST00000084203	m6A	0.562628
ENSMUST00000084203	m6A_neg	1.09085
ENSMUST00000123853	m6A	1.41995
ENSMUST00000123853	m6A_neg	2.34639
ENSMUST00000099278	m6A	0.886109
ENSMUST00000099278	m6A_neg	1.36824
ENSMUST00000152796	m6A	0.729044
ENSMUST00000152796	m6A_neg	0.88896
ENSMUST00000027856	m6A	1.47732
ENSMUST00000027856	m6A_neg	0.955665
ENSMUST00000032469	m6A	0.743472
ENSMUST00000032469	m6A_neg	0.938802
ENSMUST00000174252	m6A	0.576345
ENSMUST00000174252	m6A_neg	0.970586
ENSMUST00000045674	m6A	1.37595
ENSMUST00000045674	m6A_neg	2.40645
ENSMUST00000090791	m6A	1.0962
ENSMUST00000090791	m6A_neg	1.2925
ENSMUST00000025137	m6A	0.930566
ENSMUST00000025137	m6A_neg	1.11751
ENSMUST00000022311	m6A	0.610029
ENSMUST00000022311	m6A_neg	0.58261
ENSMUST00000040454	m6A	1.17431
ENSMUST00000040454	m6A_neg	1.07821
ENSMUST00000020123	m6A	1.00057
ENSMUST00000020123	m6A_neg	1.02862
ENSMUST00000173492	m6A	1.88968
ENSMUST00000173492	m6A_neg	1.86995
ENSMUST00000030315	m6A	0.828202
ENSMUST00000030315	m6A_neg	1.37025
ENSMUST00000022577	m6A	1.3587
ENSMUST00000022577	m6A_neg	2.75428
ENSMUST00000059115	m6A	2.00166
ENSMUST00000059115	m6A_neg	0.806786
ENSMUST00000056181	m6A	0.532441
ENSMUST00000056181	m6A_neg	0.859119
ENSMUST00000009875	m6A	4.3359
ENSMUST00000009875	m6A_neg	2.25276
ENSMUST00000042771	m6A	0.677492
ENSMUST00000042771	m6A_neg	1.77307
ENSMUST00000108307	m6A	1.23925
ENSMUST00000108307	m6A_neg	1.05934
ENSMUST00000102748	m6A	1.04969
ENSMUST00000102748	m6A_neg	0.734002
ENSMUST00000168989	m6A	1.36534
ENSMUST00000168989	m6A_neg	1.29813
ENSMUST00000057975	m6A	0.812703
ENSMUST00000057975	m6A_neg	1.30641
ENSMUST00000035565	m6A	1.04657
ENSMUST00000035565	m6A_neg	2.01144
ENSMUST00000043722	m6A	1.83555
ENSMUST00000043722	m6A_neg	1.49349
ENSMUST00000025547	m6A	0.879764
ENSMUST00000025547	m6A_neg	1.07713
ENSMUST00000062015	m6A	1.01395
ENSMUST00000062015	m6A_neg	1.75535
ENSMUST00000096084	m6A	1.61313
ENSMUST00000096084	m6A_neg	1.28519
ENSMUST00000020012	m6A	0.483558
ENSMUST00000020012	m6A_neg	1.03681
ENSMUST00000030895	m6A	0.958083
ENSMUST00000030895	m6A_neg	0.91871
ENSMUST00000074240	m6A	1.59028
ENSMUST00000074240	m6A_neg	1.0196
ENSMUST00000050850	m6A	0.967743
ENSMUST00000050850	m6A_neg	1.01391
ENSMUST00000027655	m6A	1.2162
ENSMUST00000027655	m6A_neg	1.30782
ENSMUST00000030313	m6A	1.22841
ENSMUST00000030313	m6A_neg	0.793513
ENSMUST00000161758	m6A	0.883501
ENSMUST00000161758	m6A_neg	1.80503
ENSMUST00000014421	m6A	1.04497
ENSMUST00000014421	m6A_neg	1.62101
ENSMUST00000025425	m6A	1.73517
ENSMUST00000025425	m6A_neg	0.890608
ENSMUST00000173320	m6A	1.39239
ENSMUST00000173320	m6A_neg	1.24336
ENSMUST00000022121	m6A	1.14089
ENSMUST00000022121	m6A_neg	0.769074
ENSMUST00000113028	m6A	1.00064
ENSMUST00000113028	m6A_neg	0.675985
ENSMUST00000044684	m6A	1.07678
ENSMUST00000044684	m6A_neg	1.34342
ENSMUST00000066568	m6A	0.812613
ENSMUST00000066568	m6A_neg	1.09014
ENSMUST00000017851	m6A	0.995472
ENSMUST00000017851	m6A_neg	0.685915
ENSMUST00000058300	m6A	1.83538
ENSMUST00000058300	m6A_neg	1.93749
ENSMUST00000162961	m6A	0.8612
ENSMUST00000162961	m6A_neg	1.06422
ENSMUST00000005671	m6A	1.19582
ENSMUST00000005671	m6A_neg	2.19073
ENSMUST00000054591	m6A	0.739073
ENSMUST00000054591	m6A_neg	0.915988
ENSMUST00000031170	m6A	0.661501
ENSMUST00000031170	m6A_neg	1.71284
ENSMUST00000146409	m6A	0.639755
ENSMUST00000146409	m6A_neg	0.85707
ENSMUST00000162708	m6A	2.51285
ENSMUST00000162708	m6A_neg	1.39981
ENSMUST00000045218	m6A	1.08199
ENSMUST00000045218	m6A_neg	1.35588
ENSMUST00000039881	m6A	1.08661
ENSMUST00000039881	m6A_neg	1.17357
ENSMUST00000118545	m6A	0.823644
ENSMUST00000118545	m6A_neg	0.655469
ENSMUST00000114627	m6A	1.02734
ENSMUST00000114627	m6A_neg	1.73245
ENSMUST00000027285	m6A	0.939402
ENSMUST00000027285	m6A_neg	0.974282
ENSMUST00000022469	m6A	1.42667
ENSMUST00000022469	m6A_neg	1.26702
ENSMUST00000107777	m6A	1.12538
ENSMUST00000107777	m6A_neg	1.37181
ENSMUST00000161553	m6A	0.624359
ENSMUST00000161553	m6A_neg	0.850703
ENSMUST00000037480	m6A	0.627792
ENSMUST00000037480	m6A_neg	0.932777
ENSMUST00000031426	m6A	2.44647
ENSMUST00000031426	m6A_neg	1.46767
ENSMUST00000055349	m6A	1.25321
ENSMUST00000055349	m6A_neg	1.09266
ENSMUST00000040368	m6A	0.595493
ENSMUST00000040368	m6A_neg	1.41498
ENSMUST00000061390	m6A	1.05113
ENSMUST00000061390	m6A_neg	1.52683
ENSMUST00000089684	m6A	1.12056
ENSMUST00000089684	m6A_neg	0.843233
ENSMUST00000023532	m6A	1.04786
ENSMUST00000023532	m6A_neg	1.16379
ENSMUST00000064924	m6A	1.06261
ENSMUST00000064924	m6A_neg	0.978277
ENSMUST00000165066	m6A	0.839993
ENSMUST00000165066	m6A_neg	1.74599
ENSMUST00000117801	m6A	1.02942
ENSMUST00000117801	m6A_neg	0.950248
ENSMUST00000099560	m6A	1.32907
ENSMUST00000099560	m6A_neg	1.48739
ENSMUST00000081933	m6A	2.98914
ENSMUST00000081933	m6A_neg	1.20351
ENSMUST00000062844	m6A	0.888486
ENSMUST00000062844	m6A_neg	1.24246
ENSMUST00000186213	m6A	0.74651
ENSMUST00000186213	m6A_neg	1.28381
ENSMUST00000041370	m6A	1.10091
ENSMUST00000041370	m6A_neg	2.04565
ENSMUST00000041826	m6A	0.595364
ENSMUST00000041826	m6A_neg	1.06159
ENSMUST00000132374	m6A	2.27671
ENSMUST00000132374	m6A_neg	1.21849
ENSMUST00000040131	m6A	0.561148
ENSMUST00000040131	m6A_neg	1.99467
ENSMUST00000063272	m6A	1.0501
ENSMUST00000063272	m6A_neg	0.576628
ENSMUST00000045807	m6A	0.684237
ENSMUST00000045807	m6A_neg	1.19777
ENSMUST00000115110	m6A	1.32523
ENSMUST00000115110	m6A_neg	1.01708
ENSMUST00000105097	m6A	2.65068
ENSMUST00000105097	m6A_neg	2.23269
ENSMUST00000118009	m6A	0.510183
ENSMUST00000118009	m6A_neg	0.947464
ENSMUST00000114583	m6A	0.668016
ENSMUST00000114583	m6A_neg	0.740711
ENSMUST00000027931	m6A	0.949571
ENSMUST00000027931	m6A_neg	0.903942
ENSMUST00000108829	m6A	2.44647
ENSMUST00000108829	m6A_neg	1.09993
ENSMUST00000144585	m6A	0.928429
ENSMUST00000144585	m6A_neg	1.3503
ENSMUST00000136822	m6A	0.685193
ENSMUST00000136822	m6A_neg	1.21767
ENSMUST00000093454	m6A	1.01623
ENSMUST00000093454	m6A_neg	1.21869
ENSMUST00000084953	m6A	1.25598
ENSMUST00000084953	m6A_neg	1.48851
ENSMUST00000169114	m6A	0.92951
ENSMUST00000169114	m6A_neg	0.892939
ENSMUST00000047179	m6A	0.822569
ENSMUST00000047179	m6A_neg	1.17893
ENSMUST00000116522	m6A	1.57969
ENSMUST00000116522	m6A_neg	1.06503
ENSMUST00000038608	m6A	0.801678
ENSMUST00000038608	m6A_neg	1.03737
ENSMUST00000048222	m6A	0.507207
ENSMUST00000048222	m6A_neg	1.08085
ENSMUST00000004985	m6A	0.734677
ENSMUST00000004985	m6A_neg	1.63987
ENSMUST00000050480	m6A	0.867059
ENSMUST00000050480	m6A_neg	1.08373
ENSMUST00000025856	m6A	0.921732
ENSMUST00000025856	m6A_neg	0.98381
ENSMUST00000102689	m6A	0.962955
ENSMUST00000102689	m6A_neg	1.38886
ENSMUST00000066807	m6A	1.11478
ENSMUST00000066807	m6A_neg	1.97085
ENSMUST00000126879	m6A	1.09921
ENSMUST00000126879	m6A_neg	2.23125
ENSMUST00000036299	m6A	2.63976
ENSMUST00000036299	m6A_neg	1.09422
ENSMUST00000022104	m6A	1.293
ENSMUST00000022104	m6A_neg	3.67182
ENSMUST00000068532	m6A	1.92159
ENSMUST00000068532	m6A_neg	1.56515
ENSMUST00000115797	m6A	0.972437
ENSMUST00000115797	m6A_neg	1.25905
ENSMUST00000140020	m6A	0.8878
ENSMUST00000140020	m6A_neg	1.28225
ENSMUST00000131309	m6A	1.13088
ENSMUST00000131309	m6A_neg	1.22523
ENSMUST00000032839	m6A	1.24011
ENSMUST00000032839	m6A_neg	0.817649
ENSMUST00000048016	m6A	0.274837
ENSMUST00000048016	m6A_neg	0.542134
ENSMUST00000002064	m6A	0.529759
ENSMUST00000002064	m6A_neg	1.14178
ENSMUST00000022998	m6A	0.968739
ENSMUST00000022998	m6A_neg	1.71085
ENSMUST00000107372	m6A	1.54399
ENSMUST00000107372	m6A_neg	1.55198
ENSMUST00000180046	m6A	1.11297
ENSMUST00000180046	m6A_neg	1.87824
ENSMUST00000000619	m6A	1.25926
ENSMUST00000000619	m6A_neg	0.751382
ENSMUST00000058754	m6A	0.74122
ENSMUST00000058754	m6A_neg	1.06638
ENSMUST00000002923	m6A	0.776479
ENSMUST00000002923	m6A_neg	1.16415
ENSMUST00000052725	m6A	0.606641
ENSMUST00000052725	m6A_neg	0.741283
ENSMUST00000029879	m6A	1.05216
ENSMUST00000029879	m6A_neg	1.08362
ENSMUST00000113533	m6A	0.807948
ENSMUST00000113533	m6A_neg	0.718661
ENSMUST00000015855	m6A	0.713494
ENSMUST00000015855	m6A_neg	0.562464
ENSMUST00000041047	m6A	1.15024
ENSMUST00000041047	m6A_neg	1.12729
ENSMUST00000179218	m6A	0.913558
ENSMUST00000179218	m6A_neg	1.18978
ENSMUST00000020568	m6A	4.04545
ENSMUST00000020568	m6A_neg	1.90985
ENSMUST00000071423	m6A	0.838931
ENSMUST00000071423	m6A_neg	1.04272
ENSMUST00000162512	m6A	0.703675
ENSMUST00000162512	m6A_neg	0.729375
ENSMUST00000035977	m6A	0.648796
ENSMUST00000035977	m6A_neg	1.50179
ENSMUST00000088095	m6A	0.841419
ENSMUST00000088095	m6A_neg	1.38928
ENSMUST00000089332	m6A	1.16659
ENSMUST00000089332	m6A_neg	0.637116
ENSMUST00000109937	m6A	1.26104
ENSMUST00000109937	m6A_neg	1.28346
ENSMUST00000179804	m6A	1.08663
ENSMUST00000179804	m6A_neg	0.914408
ENSMUST00000093162	m6A	0.933344
ENSMUST00000093162	m6A_neg	1.22407
ENSMUST00000063517	m6A	1.04452
ENSMUST00000063517	m6A_neg	0.750961
ENSMUST00000045235	m6A	0.934828
ENSMUST00000045235	m6A_neg	2.05145
ENSMUST00000045281	m6A	2.1194
ENSMUST00000045281	m6A_neg	1.42567
ENSMUST00000114336	m6A	0.975166
ENSMUST00000114336	m6A_neg	1.27626
ENSMUST00000058550	m6A	2.03918
ENSMUST00000058550	m6A_neg	1.06639
ENSMUST00000034406	m6A	0.811198
ENSMUST00000034406	m6A_neg	1.31789
ENSMUST00000201489	m6A	1.5768
ENSMUST00000201489	m6A_neg	1.08338
ENSMUST00000102864	m6A	0.63698
ENSMUST00000102864	m6A_neg	1.13355
ENSMUST00000115487	m6A	0.785216
ENSMUST00000115487	m6A_neg	0.915928
ENSMUST00000068904	m6A	1.01417
ENSMUST00000068904	m6A_neg	1.13678
ENSMUST00000070524	m6A	0.828611
ENSMUST00000070524	m6A_neg	0.970137
ENSMUST00000057659	m6A	1.38974
ENSMUST00000057659	m6A_neg	1.18498
ENSMUST00000025077	m6A	0.842015
ENSMUST00000025077	m6A_neg	0.78863
ENSMUST00000030490	m6A	1.10696
ENSMUST00000030490	m6A_neg	1.26537
ENSMUST00000113682	m6A	0.684807
ENSMUST00000113682	m6A_neg	0.708526
ENSMUST00000180180	m6A	1.1056
ENSMUST00000180180	m6A_neg	0.775285
ENSMUST00000023684	m6A	0.630988
ENSMUST00000023684	m6A_neg	0.926133
ENSMUST00000108055	m6A	0.591159
ENSMUST00000108055	m6A_neg	1.2038
ENSMUST00000139793	m6A	0.828878
ENSMUST00000139793	m6A_neg	0.800436
ENSMUST00000111569	m6A	1.02084
ENSMUST00000111569	m6A_neg	1.12228
ENSMUST00000046470	m6A	5.44451
ENSMUST00000046470	m6A_neg	1.24368
ENSMUST00000121198	m6A	2.00583
ENSMUST00000121198	m6A_neg	1.71129
ENSMUST00000025562	m6A	0.942952
ENSMUST00000025562	m6A_neg	1.47014
ENSMUST00000049308	m6A	0.78965
ENSMUST00000049308	m6A_neg	1.47613
ENSMUST00000034980	m6A	0.588141
ENSMUST00000034980	m6A_neg	1.29498
ENSMUST00000034411	m6A	0.510422
ENSMUST00000034411	m6A_neg	1.10915
ENSMUST00000048421	m6A	1.08325
ENSMUST00000048421	m6A_neg	0.851799
ENSMUST00000194598	m6A	1.92092
ENSMUST00000194598	m6A_neg	1.68379
ENSMUST00000063989	m6A	0.266888
ENSMUST00000063989	m6A_neg	0.644151
ENSMUST00000111416	m6A	0.989829
ENSMUST00000111416	m6A_neg	1.29616
ENSMUST00000027768	m6A	1.41869
ENSMUST00000027768	m6A_neg	1.13951
ENSMUST00000085901	m6A	3.63459
ENSMUST00000085901	m6A_neg	1.16795
ENSMUST00000024749	m6A	0.499704
ENSMUST00000024749	m6A_neg	0.920925
ENSMUST00000045705	m6A	0.745546
ENSMUST00000045705	m6A_neg	1.10916
ENSMUST00000090824	m6A	0.994612
ENSMUST00000090824	m6A_neg	1.22485
ENSMUST00000027933	m6A	0.628584
ENSMUST00000027933	m6A_neg	1.17961
ENSMUST00000117245	m6A	1.49619
ENSMUST00000117245	m6A_neg	1.58008
ENSMUST00000001202	m6A	1.59769
ENSMUST00000001202	m6A_neg	1.18239
ENSMUST00000006629	m6A	1.45077
ENSMUST00000006629	m6A_neg	1.85708
ENSMUST00000026665	m6A	0.652927
ENSMUST00000026665	m6A_neg	0.819851
ENSMUST00000051996	m6A	3.13041
ENSMUST00000051996	m6A_neg	1.81369
ENSMUST00000025704	m6A	1.22677
ENSMUST00000025704	m6A_neg	1.94321
ENSMUST00000045903	m6A	0.643685
ENSMUST00000045903	m6A_neg	1.53097
ENSMUST00000020580	m6A	0.927481
ENSMUST00000020580	m6A_neg	1.22591
ENSMUST00000075249	m6A	0.655841
ENSMUST00000075249	m6A_neg	3.03759
ENSMUST00000023219	m6A	0.637846
ENSMUST00000023219	m6A_neg	1.36243
ENSMUST00000031198	m6A	1.09181
ENSMUST00000031198	m6A_neg	0.780587
ENSMUST00000153031	m6A	0.433441
ENSMUST00000153031	m6A_neg	1.0753
ENSMUST00000113245	m6A	2.64663
ENSMUST00000113245	m6A_neg	0.885081
ENSMUST00000107843	m6A	0.78434
ENSMUST00000107843	m6A_neg	1.14291
ENSMUST00000101509	m6A	2.96921
ENSMUST00000101509	m6A_neg	1.5312
ENSMUST00000087971	m6A	0.947927
ENSMUST00000087971	m6A_neg	0.846797
ENSMUST00000089049	m6A	1.62134
ENSMUST00000089049	m6A_neg	1.01835
ENSMUST00000033731	m6A	0.828419
ENSMUST00000033731	m6A_neg	0.564603
ENSMUST00000045994	m6A	0.447643
ENSMUST00000045994	m6A_neg	0.922467
ENSMUST00000043493	m6A	0.991874
ENSMUST00000043493	m6A_neg	1.43398
ENSMUST00000071564	m6A	1.04793
ENSMUST00000071564	m6A_neg	1.07549
ENSMUST00000042167	m6A	1.2085
ENSMUST00000042167	m6A_neg	0.735352
ENSMUST00000108190	m6A	1.11688
ENSMUST00000108190	m6A_neg	1.70079
ENSMUST00000023465	m6A	1.00824
ENSMUST00000023465	m6A_neg	1.46584
ENSMUST00000046916	m6A	1.01224
ENSMUST00000046916	m6A_neg	0.885625
ENSMUST00000044795	m6A	0.985332
ENSMUST00000044795	m6A_neg	1.06905
ENSMUST00000170908	m6A	1.04331
ENSMUST00000170908	m6A_neg	0.881947
ENSMUST00000071095	m6A	1.10367
ENSMUST00000071095	m6A_neg	1.21321
ENSMUST00000077577	m6A	0.331239
ENSMUST00000077577	m6A_neg	0.877868
ENSMUST00000160505	m6A	2.63622
ENSMUST00000160505	m6A_neg	2.36398
ENSMUST00000006851	m6A	0.845499
ENSMUST00000006851	m6A_neg	1.05185
ENSMUST00000039327	m6A	0.42717
ENSMUST00000039327	m6A_neg	1.52563
ENSMUST00000070726	m6A	0.561285
ENSMUST00000070726	m6A_neg	1.24336
ENSMUST00000085635	m6A	1.34195
ENSMUST00000085635	m6A_neg	1.05857
ENSMUST00000182625	m6A	0.889625
ENSMUST00000182625	m6A_neg	1.68269
ENSMUST00000121869	m6A	0.98928
ENSMUST00000121869	m6A_neg	1.31547
ENSMUST00000006718	m6A	0.788656
ENSMUST00000006718	m6A_neg	1.09946
ENSMUST00000093795	m6A	1.41614
ENSMUST00000093795	m6A_neg	1.77579
ENSMUST00000042391	m6A	1.04434
ENSMUST00000042391	m6A_neg	0.881546
ENSMUST00000028796	m6A	0.363938
ENSMUST00000028796	m6A_neg	1.13645
ENSMUST00000048854	m6A	1.22006
ENSMUST00000048854	m6A_neg	0.742092
ENSMUST00000002084	m6A	0.727875
ENSMUST00000002084	m6A_neg	0.862229
ENSMUST00000169895	m6A	2.44791
ENSMUST00000169895	m6A_neg	1.20118
ENSMUST00000006470	m6A	0.791243
ENSMUST00000006470	m6A_neg	1.96766
ENSMUST00000041565	m6A	1.5735
ENSMUST00000041565	m6A_neg	1.00786
ENSMUST00000027202	m6A	0.659369
ENSMUST00000027202	m6A_neg	1.50899
ENSMUST00000029477	m6A	0.57617
ENSMUST00000029477	m6A_neg	0.952799
ENSMUST00000015467	m6A	1.83441
ENSMUST00000015467	m6A_neg	1.19744
ENSMUST00000026710	m6A	0.986728
ENSMUST00000026710	m6A_neg	1.00223
ENSMUST00000029087	m6A	1.19378
ENSMUST00000029087	m6A_neg	0.802
ENSMUST00000018005	m6A	0.752039
ENSMUST00000018005	m6A_neg	1.22313
ENSMUST00000045521	m6A	0.772715
ENSMUST00000045521	m6A_neg	0.95962
ENSMUST00000186583	m6A	2.22583
ENSMUST00000186583	m6A_neg	1.40817
ENSMUST00000039447	m6A	1.18818
ENSMUST00000039447	m6A_neg	2.00902
ENSMUST00000048937	m6A	1.03005
ENSMUST00000048937	m6A_neg	0.716619
ENSMUST00000186033	m6A	0.632427
ENSMUST00000186033	m6A_neg	1.18653
ENSMUST00000201168	m6A	2.87774
ENSMUST00000201168	m6A_neg	1.72025
ENSMUST00000078505	m6A	2.37946
ENSMUST00000078505	m6A_neg	0.781635
ENSMUST00000034717	m6A	0.701155
ENSMUST00000034717	m6A_neg	1.17655
ENSMUST00000030868	m6A	1.65346
ENSMUST00000030868	m6A_neg	1.0604
ENSMUST00000099714	m6A	1.32421
ENSMUST00000099714	m6A_neg	2.43374
ENSMUST00000034141	m6A	1.19659
ENSMUST00000034141	m6A_neg	1.59649
ENSMUST00000015160	m6A	1.15711
ENSMUST00000015160	m6A_neg	0.96697
ENSMUST00000165242	m6A	0.971755
ENSMUST00000165242	m6A_neg	0.880646
ENSMUST00000094821	m6A	1.65654
ENSMUST00000094821	m6A_neg	1.10822
ENSMUST00000023629	m6A	1.98102
ENSMUST00000023629	m6A_neg	0.816653
ENSMUST00000027251	m6A	0.990378
ENSMUST00000027251	m6A_neg	2.04367
ENSMUST00000095228	m6A	1.06806
ENSMUST00000095228	m6A_neg	1.23937
ENSMUST00000037362	m6A	0.353233
ENSMUST00000037362	m6A_neg	0.613598
ENSMUST00000001179	m6A	1.02519
ENSMUST00000001179	m6A_neg	1.12879
ENSMUST00000048377	m6A	0.986694
ENSMUST00000048377	m6A_neg	1.28701
ENSMUST00000049343	m6A	0.681787
ENSMUST00000049343	m6A_neg	1.23437
ENSMUST00000020982	m6A	1.04702
ENSMUST00000020982	m6A_neg	1.85418
ENSMUST00000098538	m6A	1.11124
ENSMUST00000098538	m6A_neg	1.66145
ENSMUST00000094077	m6A	1.07848
ENSMUST00000094077	m6A_neg	1.88968
ENSMUST00000098367	m6A	1.5475
ENSMUST00000098367	m6A_neg	0.446797
ENSMUST00000087517	m6A	1.67692
ENSMUST00000087517	m6A_neg	1.57132
ENSMUST00000023069	m6A	1.51071
ENSMUST00000023069	m6A_neg	1.14497
ENSMUST00000112152	m6A	1.08696
ENSMUST00000112152	m6A_neg	1.04276
ENSMUST00000048188	m6A	0.896057
ENSMUST00000048188	m6A_neg	1.08155
ENSMUST00000026209	m6A	1.22655
ENSMUST00000026209	m6A_neg	1.01709
ENSMUST00000030684	m6A	1.0038
ENSMUST00000030684	m6A_neg	1.19832
ENSMUST00000110378	m6A	0.758961
ENSMUST00000110378	m6A_neg	1.77552
ENSMUST00000063577	m6A	1.46067
ENSMUST00000063577	m6A_neg	0.756064
ENSMUST00000022650	m6A	1.3331
ENSMUST00000022650	m6A_neg	1.3167
ENSMUST00000006293	m6A	0.79092
ENSMUST00000006293	m6A_neg	0.766182
ENSMUST00000009411	m6A	1.5389
ENSMUST00000009411	m6A_neg	0.743786
ENSMUST00000023747	m6A	1.49884
ENSMUST00000023747	m6A_neg	1.06432
ENSMUST00000187839	m6A	0.582558
ENSMUST00000187839	m6A_neg	1.80976
ENSMUST00000059647	m6A	0.822948
ENSMUST00000059647	m6A_neg	1.05124
ENSMUST00000031653	m6A	0.842235
ENSMUST00000031653	m6A_neg	0.941464
ENSMUST00000114561	m6A	1.43335
ENSMUST00000114561	m6A_neg	0.881928
ENSMUST00000004494	m6A	1.43817
ENSMUST00000004494	m6A_neg	1.0878
ENSMUST00000152594	m6A	1.02485
ENSMUST00000152594	m6A_neg	1.87409
ENSMUST00000039665	m6A	0.862231
ENSMUST00000039665	m6A_neg	0.978855
ENSMUST00000109261	m6A	0.839971
ENSMUST00000109261	m6A_neg	1.1292
ENSMUST00000072726	m6A	1.41422
ENSMUST00000072726	m6A_neg	0.914734
ENSMUST00000097649	m6A	1.4606
ENSMUST00000097649	m6A_neg	0.832551
ENSMUST00000117507	m6A	0.551787
ENSMUST00000117507	m6A_neg	0.406558
ENSMUST00000183032	m6A	1.10955
ENSMUST00000183032	m6A_neg	1.90588
ENSMUST00000026547	m6A	0.737354
ENSMUST00000026547	m6A_neg	1.00412
ENSMUST00000027876	m6A	1.50456
ENSMUST00000027876	m6A_neg	0.970939
ENSMUST00000088896	m6A	1.31391
ENSMUST00000088896	m6A_neg	1.04298
ENSMUST00000037014	m6A	1.70104
ENSMUST00000037014	m6A_neg	0.520943
ENSMUST00000048162	m6A	1.32955
ENSMUST00000048162	m6A_neg	0.879
ENSMUST00000019183	m6A	1.9411
ENSMUST00000019183	m6A_neg	1.24335
ENSMUST00000183104	m6A	1.23739
ENSMUST00000183104	m6A_neg	0.931665
ENSMUST00000048604	m6A	0.669211
ENSMUST00000048604	m6A_neg	1.09132
ENSMUST00000036450	m6A	0.91104
ENSMUST00000036450	m6A_neg	1.4513
ENSMUST00000098534	m6A	0.906967
ENSMUST00000098534	m6A_neg	1.01334
ENSMUST00000190957	m6A	0.899595
ENSMUST00000190957	m6A_neg	1.13004
ENSMUST00000111238	m6A	0.959463
ENSMUST00000111238	m6A_neg	1.44704
ENSMUST00000063465	m6A	0.645875
ENSMUST00000063465	m6A_neg	0.949354
ENSMUST00000041353	m6A	1.08369
ENSMUST00000041353	m6A_neg	0.736378
ENSMUST00000115251	m6A	0.794897
ENSMUST00000115251	m6A_neg	0.97213
ENSMUST00000040915	m6A	0.791935
ENSMUST00000040915	m6A_neg	1.16302
ENSMUST00000169266	m6A	1.77886
ENSMUST00000169266	m6A_neg	1.13086
ENSMUST00000047075	m6A	0.663375
ENSMUST00000047075	m6A_neg	1.41006
ENSMUST00000053288	m6A	1.08661
ENSMUST00000053288	m6A_neg	1.14416
ENSMUST00000156690	m6A	1.00996
ENSMUST00000156690	m6A_neg	0.92536
ENSMUST00000065302	m6A	0.946238
ENSMUST00000065302	m6A_neg	1.23443
ENSMUST00000067556	m6A	2.60322
ENSMUST00000067556	m6A_neg	1.00866
ENSMUST00000162592	m6A	0.70058
ENSMUST00000162592	m6A_neg	1.49747
ENSMUST00000138603	m6A	1.46124
ENSMUST00000138603	m6A_neg	1.59684
ENSMUST00000055316	m6A	1.63297
ENSMUST00000055316	m6A_neg	1.59273
ENSMUST00000098068	m6A	0.857853
ENSMUST00000098068	m6A_neg	1.37448
ENSMUST00000021028	m6A	0.73536
ENSMUST00000021028	m6A_neg	1.15098
ENSMUST00000133213	m6A	1.92159
ENSMUST00000133213	m6A_neg	1.60557
ENSMUST00000030937	m6A	1.60652
ENSMUST00000030937	m6A_neg	0.83966
ENSMUST00000069695	m6A	1.01956
ENSMUST00000069695	m6A_neg	1.21204
ENSMUST00000034815	m6A	0.861095
ENSMUST00000034815	m6A_neg	1.054
ENSMUST00000142395	m6A	0.899458
ENSMUST00000142395	m6A_neg	1.01676
ENSMUST00000060092	m6A	0.931911
ENSMUST00000060092	m6A_neg	1.54577
ENSMUST00000187040	m6A	1.21386
ENSMUST00000187040	m6A_neg	2.34505
ENSMUST00000023151	m6A	0.655088
ENSMUST00000023151	m6A_neg	1.23797
ENSMUST00000193287	m6A	0.739491
ENSMUST00000193287	m6A_neg	1.10343
ENSMUST00000055528	m6A	2.819
ENSMUST00000055528	m6A_neg	1.07558
ENSMUST00000108304	m6A	0.649489
ENSMUST00000108304	m6A_neg	1.35843
ENSMUST00000112289	m6A	1.12914
ENSMUST00000112289	m6A_neg	1.13261
ENSMUST00000109790	m6A	1.14237
ENSMUST00000109790	m6A_neg	1.27797
ENSMUST00000005016	m6A	0.8457
ENSMUST00000005016	m6A_neg	1.38618
ENSMUST00000160822	m6A	1.21803
ENSMUST00000160822	m6A_neg	1.64178
ENSMUST00000037029	m6A	1.12505
ENSMUST00000037029	m6A_neg	1.06871
ENSMUST00000044970	m6A	0.808
ENSMUST00000044970	m6A_neg	1.17796
ENSMUST00000085383	m6A	1.08199
ENSMUST00000085383	m6A_neg	1.99135
ENSMUST00000019862	m6A	0.934512
ENSMUST00000019862	m6A_neg	1.0727
ENSMUST00000030289	m6A	0.60033
ENSMUST00000030289	m6A_neg	1.28321
ENSMUST00000073364	m6A	1.15034
ENSMUST00000073364	m6A_neg	0.784691
ENSMUST00000061578	m6A	1.17689
ENSMUST00000061578	m6A_neg	2.1261
ENSMUST00000032335	m6A	1.46625
ENSMUST00000032335	m6A_neg	1.15584
ENSMUST00000068156	m6A	0.969053
ENSMUST00000068156	m6A_neg	1.60246
ENSMUST00000022239	m6A	1.29648
ENSMUST00000022239	m6A_neg	1.31512
ENSMUST00000116354	m6A	2.04169
ENSMUST00000116354	m6A_neg	1.07432
ENSMUST00000193784	m6A	1.20099
ENSMUST00000193784	m6A_neg	1.62806
ENSMUST00000053364	m6A	1.47554
ENSMUST00000053364	m6A_neg	1.13281
ENSMUST00000076957	m6A	0.576978
ENSMUST00000076957	m6A_neg	1.7683
ENSMUST00000163193	m6A	2.3292
ENSMUST00000163193	m6A_neg	1.55078
ENSMUST00000025739	m6A	1.19897
ENSMUST00000025739	m6A_neg	1.19035
ENSMUST00000002710	m6A	1.07982
ENSMUST00000002710	m6A_neg	1.12867
ENSMUST00000005233	m6A	1.07992
ENSMUST00000005233	m6A_neg	0.899957
ENSMUST00000069292	m6A	1.2168
ENSMUST00000069292	m6A_neg	1.11349
ENSMUST00000025890	m6A	1.63058
ENSMUST00000025890	m6A_neg	0.606452
ENSMUST00000034085	m6A	1.2507
ENSMUST00000034085	m6A_neg	0.77572
ENSMUST00000020204	m6A	1.54202
ENSMUST00000020204	m6A_neg	0.707749
ENSMUST00000064853	m6A	0.949623
ENSMUST00000064853	m6A_neg	0.9075
ENSMUST00000026367	m6A	0.565174
ENSMUST00000026367	m6A_neg	1.54764
ENSMUST00000102546	m6A	0.67441
ENSMUST00000102546	m6A_neg	1.22398
ENSMUST00000075774	m6A	1.49457
ENSMUST00000075774	m6A_neg	1.2055
ENSMUST00000047322	m6A	1.14329
ENSMUST00000047322	m6A_neg	0.893924
ENSMUST00000075994	m6A	1.29006
ENSMUST00000075994	m6A_neg	0.772557
ENSMUST00000100505	m6A	0.95323
ENSMUST00000100505	m6A_neg	0.887822
ENSMUST00000043414	m6A	1.24548
ENSMUST00000043414	m6A_neg	2.05175
ENSMUST00000122222	m6A	1.46256
ENSMUST00000122222	m6A_neg	1.09916
ENSMUST00000025406	m6A	1.79527
ENSMUST00000025406	m6A_neg	1.0414
ENSMUST00000027103	m6A	0.731726
ENSMUST00000027103	m6A_neg	0.765562
ENSMUST00000153183	m6A	0.680842
ENSMUST00000153183	m6A_neg	0.865798
ENSMUST00000006854	m6A	1.08554
ENSMUST00000006854	m6A_neg	0.990226
ENSMUST00000028314	m6A	1.16922
ENSMUST00000028314	m6A_neg	1.32303
ENSMUST00000047835	m6A	1.01712
ENSMUST00000047835	m6A_neg	1.70207
ENSMUST00000030944	m6A	1.12317
ENSMUST00000030944	m6A_neg	0.983158
ENSMUST00000145664	m6A	1.03311
ENSMUST00000145664	m6A_neg	1.15961
ENSMUST00000049055	m6A	0.818818
ENSMUST00000049055	m6A_neg	1.3856
ENSMUST00000049778	m6A	0.837475
ENSMUST00000049778	m6A_neg	1.40186
ENSMUST00000180239	m6A	1.19389
ENSMUST00000180239	m6A_neg	1.22988
ENSMUST00000109554	m6A	0.981188
ENSMUST00000109554	m6A_neg	1.76109
ENSMUST00000174641	m6A	1.07363
ENSMUST00000174641	m6A_neg	1.37094
ENSMUST00000114900	m6A	0.744903
ENSMUST00000114900	m6A_neg	1.54269
ENSMUST00000030905	m6A	0.928226
ENSMUST00000030905	m6A_neg	0.904996
ENSMUST00000108222	m6A	0.735349
ENSMUST00000108222	m6A_neg	2.5032
ENSMUST00000097897	m6A	2.72673
ENSMUST00000097897	m6A_neg	1.56207
ENSMUST00000045827	m6A	1.10017
ENSMUST00000045827	m6A_neg	1.59582
ENSMUST00000177755	m6A	0.529762
ENSMUST00000177755	m6A_neg	1.58626
ENSMUST00000161620	m6A	0.918269
ENSMUST00000161620	m6A_neg	0.709691
ENSMUST00000150844	m6A	0.915898
ENSMUST00000150844	m6A_neg	0.888155
ENSMUST00000095187	m6A	0.525077
ENSMUST00000095187	m6A_neg	1.68572
ENSMUST00000093195	m6A	1.43097
ENSMUST00000093195	m6A_neg	0.672565
ENSMUST00000090398	m6A	1.16142
ENSMUST00000090398	m6A_neg	1.93487
ENSMUST00000045664	m6A	0.693908
ENSMUST00000045664	m6A_neg	2.07978
ENSMUST00000027785	m6A	2.20635
ENSMUST00000027785	m6A_neg	1.32013
ENSMUST00000000579	m6A	1.18252
ENSMUST00000000579	m6A_neg	1.17506
ENSMUST00000021062	m6A	0.749983
ENSMUST00000021062	m6A_neg	1.23865
ENSMUST00000049506	m6A	1.60133
ENSMUST00000049506	m6A_neg	1.03378
ENSMUST00000088295	m6A	1.32252
ENSMUST00000088295	m6A_neg	0.912663
ENSMUST00000102588	m6A	1.0718
ENSMUST00000102588	m6A_neg	1.10913
ENSMUST00000065562	m6A	0.719862
ENSMUST00000065562	m6A_neg	0.551983
ENSMUST00000025075	m6A	1.92739
ENSMUST00000025075	m6A_neg	1.18989
ENSMUST00000181904	m6A	0.177925
ENSMUST00000181904	m6A_neg	1.01712
ENSMUST00000079158	m6A	1.18179
ENSMUST00000079158	m6A_neg	2.10187
ENSMUST00000172699	m6A	1.48916
ENSMUST00000172699	m6A_neg	0.825786
ENSMUST00000001451	m6A	0.949936
ENSMUST00000001451	m6A_neg	1.99029
ENSMUST00000039620	m6A	1.38939
ENSMUST00000039620	m6A_neg	0.711982
ENSMUST00000020655	m6A	0.431126
ENSMUST00000020655	m6A_neg	0.877069
ENSMUST00000020930	m6A	0.868619
ENSMUST00000020930	m6A_neg	0.920563
ENSMUST00000023206	m6A	1.26365
ENSMUST00000023206	m6A_neg	1.49478
ENSMUST00000045726	m6A	1.53336
ENSMUST00000045726	m6A_neg	1.1081
ENSMUST00000045652	m6A	1.26954
ENSMUST00000045652	m6A_neg	2.25532
ENSMUST00000019065	m6A	0.781404
ENSMUST00000019065	m6A_neg	1.52245
ENSMUST00000186733	m6A	1.38759
ENSMUST00000186733	m6A_neg	3.20421
ENSMUST00000046514	m6A	1.4657
ENSMUST00000046514	m6A_neg	1.62749
ENSMUST00000026858	m6A	1.01441
ENSMUST00000026858	m6A_neg	2.17075
ENSMUST00000075872	m6A	0.930852
ENSMUST00000075872	m6A_neg	1.57083
ENSMUST00000055438	m6A	1.59601
ENSMUST00000055438	m6A_neg	0.896475
ENSMUST00000043896	m6A	1.46913
ENSMUST00000043896	m6A_neg	1.32776
ENSMUST00000066296	m6A	1.24115
ENSMUST00000066296	m6A_neg	1.18516
ENSMUST00000166117	m6A	0.294981
ENSMUST00000166117	m6A_neg	0.719746
ENSMUST00000170578	m6A	1.07019
ENSMUST00000170578	m6A_neg	0.941081
ENSMUST00000040340	m6A	0.595534
ENSMUST00000040340	m6A_neg	1.45654
ENSMUST00000119954	m6A	0.79717
ENSMUST00000119954	m6A_neg	0.949962
ENSMUST00000165665	m6A	1.20005
ENSMUST00000165665	m6A_neg	1.17595
ENSMUST00000110774	m6A	1.07188
ENSMUST00000110774	m6A_neg	1.08881
ENSMUST00000155329	m6A	1.06353
ENSMUST00000155329	m6A_neg	1.18826
ENSMUST00000002881	m6A	0.581105
ENSMUST00000002881	m6A_neg	0.842547
ENSMUST00000124488	m6A	0.877863
ENSMUST00000124488	m6A_neg	1.12857
ENSMUST00000002699	m6A	0.752254
ENSMUST00000002699	m6A_neg	1.39267
ENSMUST00000036019	m6A	2.54917
ENSMUST00000036019	m6A_neg	1.1797
ENSMUST00000064771	m6A	0.759478
ENSMUST00000064771	m6A_neg	1.22883
ENSMUST00000110262	m6A	1.02946
ENSMUST00000110262	m6A_neg	0.872654
ENSMUST00000038890	m6A	1.08803
ENSMUST00000038890	m6A_neg	1.23987
ENSMUST00000017891	m6A	1.72083
ENSMUST00000017891	m6A_neg	2.20043
ENSMUST00000100392	m6A	0.921247
ENSMUST00000100392	m6A_neg	0.846462
ENSMUST00000034382	m6A	1.03399
ENSMUST00000034382	m6A_neg	0.726134
ENSMUST00000031091	m6A	0.638423
ENSMUST00000031091	m6A_neg	1.7343
ENSMUST00000177530	m6A	0.565174
ENSMUST00000177530	m6A_neg	1.0388
ENSMUST00000027493	m6A	0.851852
ENSMUST00000027493	m6A_neg	1.37366
ENSMUST00000072018	m6A	2.22624
ENSMUST00000072018	m6A_neg	1.43064
ENSMUST00000040580	m6A	1.06384
ENSMUST00000040580	m6A_neg	1.20507
ENSMUST00000052965	m6A	1.48613
ENSMUST00000052965	m6A_neg	2.04961
ENSMUST00000102545	m6A	1.10661
ENSMUST00000102545	m6A_neg	1.04771
ENSMUST00000051011	m6A	1.15872
ENSMUST00000051011	m6A_neg	1.41708
ENSMUST00000122328	m6A	1.23801
ENSMUST00000122328	m6A_neg	0.846441
ENSMUST00000098842	m6A	1.3697
ENSMUST00000098842	m6A_neg	1.10604
ENSMUST00000060805	m6A	0.945402
ENSMUST00000060805	m6A_neg	0.968348
ENSMUST00000110905	m6A	1.1837
ENSMUST00000110905	m6A_neg	1.34419
ENSMUST00000034240	m6A	0.926396
ENSMUST00000034240	m6A_neg	1.48651
ENSMUST00000113158	m6A	0.993926
ENSMUST00000113158	m6A_neg	1.06016
ENSMUST00000018805	m6A	0.733066
ENSMUST00000018805	m6A_neg	0.982856
ENSMUST00000025932	m6A	0.97766
ENSMUST00000025932	m6A_neg	1.29239
ENSMUST00000038185	m6A	1.33444
ENSMUST00000038185	m6A_neg	0.879663
ENSMUST00000119818	m6A	0.79977
ENSMUST00000119818	m6A_neg	1.4862
ENSMUST00000021824	m6A	1.09167
ENSMUST00000021824	m6A_neg	1.68733
ENSMUST00000018792	m6A	0.231543
ENSMUST00000018792	m6A_neg	0.482656
ENSMUST00000052290	m6A	0.692956
ENSMUST00000052290	m6A_neg	1.63443
ENSMUST00000002840	m6A	1.27858
ENSMUST00000002840	m6A_neg	1.73814
ENSMUST00000153838	m6A	2.40989
ENSMUST00000153838	m6A_neg	1.1159
ENSMUST00000110231	m6A	1.03817
ENSMUST00000110231	m6A_neg	1.03377
ENSMUST00000084418	m6A	0.768636
ENSMUST00000084418	m6A_neg	0.923913
ENSMUST00000027114	m6A	0.677407
ENSMUST00000027114	m6A_neg	0.646948
ENSMUST00000102573	m6A	1.78751
ENSMUST00000102573	m6A_neg	1.00226
ENSMUST00000021311	m6A	1.03445
ENSMUST00000021311	m6A_neg	0.925487
ENSMUST00000114993	m6A	0.816731
ENSMUST00000114993	m6A_neg	1.13025
ENSMUST00000077303	m6A	1.14476
ENSMUST00000077303	m6A_neg	1.43948
ENSMUST00000070165	m6A	0.729447
ENSMUST00000070165	m6A_neg	1.27891
ENSMUST00000086167	m6A	0.906204
ENSMUST00000086167	m6A_neg	1.09864
ENSMUST00000156203	m6A	1.10695
ENSMUST00000156203	m6A_neg	1.35873
ENSMUST00000181969	m6A	0.39405
ENSMUST00000181969	m6A_neg	0.71076
ENSMUST00000161132	m6A	1.06385
ENSMUST00000161132	m6A_neg	0.8237
ENSMUST00000037958	m6A	1.47418
ENSMUST00000037958	m6A_neg	1.39928
ENSMUST00000100237	m6A	3.10967
ENSMUST00000100237	m6A_neg	1.80634
ENSMUST00000095664	m6A	1.40952
ENSMUST00000095664	m6A_neg	1.61686
ENSMUST00000029773	m6A	0.838789
ENSMUST00000029773	m6A_neg	1.09912
ENSMUST00000034787	m6A	1.84078
ENSMUST00000034787	m6A_neg	1.89946
ENSMUST00000040531	m6A	0.806783
ENSMUST00000040531	m6A_neg	1.5087
ENSMUST00000029575	m6A	1.98886
ENSMUST00000029575	m6A_neg	1.34719
ENSMUST00000031750	m6A	1.1275
ENSMUST00000031750	m6A_neg	1.10942
ENSMUST00000107357	m6A	4.16345
ENSMUST00000107357	m6A_neg	1.50386
ENSMUST00000110909	m6A	0.879758
ENSMUST00000110909	m6A_neg	1.0943
ENSMUST00000102633	m6A	1.12183
ENSMUST00000102633	m6A_neg	1.36017
ENSMUST00000076941	m6A	0.987362
ENSMUST00000076941	m6A_neg	1.08381
ENSMUST00000030365	m6A	0.794916
ENSMUST00000030365	m6A_neg	1.3329
ENSMUST00000019224	m6A	0.734096
ENSMUST00000019224	m6A_neg	0.870804
ENSMUST00000039059	m6A	1.51837
ENSMUST00000039059	m6A_neg	0.871746
ENSMUST00000169437	m6A	0.867996
ENSMUST00000169437	m6A_neg	1.04081
ENSMUST00000076817	m6A	1.41264
ENSMUST00000076817	m6A_neg	1.21969
ENSMUST00000060223	m6A	1.0367
ENSMUST00000060223	m6A_neg	0.978717
ENSMUST00000107273	m6A	1.59309
ENSMUST00000107273	m6A_neg	1.75102
ENSMUST00000023353	m6A	0.634964
ENSMUST00000023353	m6A_neg	0.833991
ENSMUST00000179869	m6A	1.17834
ENSMUST00000179869	m6A_neg	0.682897
ENSMUST00000030757	m6A	0.73947
ENSMUST00000030757	m6A_neg	1.05942
ENSMUST00000173033	m6A	0.617041
ENSMUST00000173033	m6A_neg	0.953926
ENSMUST00000080880	m6A	0.831425
ENSMUST00000080880	m6A_neg	0.992037
ENSMUST00000019482	m6A	0.845909
ENSMUST00000019482	m6A_neg	1.18965
ENSMUST00000066652	m6A	1.01173
ENSMUST00000066652	m6A_neg	1.1302
ENSMUST00000048183	m6A	1.50771
ENSMUST00000048183	m6A_neg	0.842796
ENSMUST00000021921	m6A	0.598122
ENSMUST00000021921	m6A_neg	1.44331
ENSMUST00000090785	m6A	1.40897
ENSMUST00000090785	m6A_neg	0.568908
ENSMUST00000118557	m6A	1.19146
ENSMUST00000118557	m6A_neg	0.758837
ENSMUST00000094481	m6A	0.930765
ENSMUST00000094481	m6A_neg	0.756258
ENSMUST00000039213	m6A	1.12785
ENSMUST00000039213	m6A_neg	1.0219
ENSMUST00000110168	m6A	1.01025
ENSMUST00000110168	m6A_neg	1.31112
ENSMUST00000027464	m6A	0.313237
ENSMUST00000027464	m6A_neg	1.17946
ENSMUST00000165519	m6A	1.72775
ENSMUST00000165519	m6A_neg	0.721879
ENSMUST00000172240	m6A	0.370592
ENSMUST00000172240	m6A_neg	1.00935
ENSMUST00000022040	m6A	1.4051
ENSMUST00000022040	m6A_neg	1.15121
ENSMUST00000038867	m6A	0.997593
ENSMUST00000038867	m6A_neg	1.79426
ENSMUST00000115128	m6A	2.20742
ENSMUST00000115128	m6A_neg	2.02466
ENSMUST00000119201	m6A	0.864383
ENSMUST00000119201	m6A_neg	1.03929
ENSMUST00000069486	m6A	0.84776
ENSMUST00000069486	m6A_neg	0.852945
ENSMUST00000038424	m6A	2.13849
ENSMUST00000038424	m6A_neg	1.53136
ENSMUST00000035203	m6A	0.825999
ENSMUST00000035203	m6A_neg	1.04808
ENSMUST00000102820	m6A	1.30094
ENSMUST00000102820	m6A_neg	1.41309
ENSMUST00000043464	m6A	1.06076
ENSMUST00000043464	m6A_neg	1.14531
ENSMUST00000127195	m6A	1.36522
ENSMUST00000127195	m6A_neg	1.51105
ENSMUST00000089645	m6A	0.947344
ENSMUST00000089645	m6A_neg	1.4129
ENSMUST00000111214	m6A	0.52407
ENSMUST00000111214	m6A_neg	1.49127
ENSMUST00000034739	m6A	1.39029
ENSMUST00000034739	m6A_neg	1.18355
ENSMUST00000036759	m6A	1.10247
ENSMUST00000036759	m6A_neg	0.992755
ENSMUST00000047524	m6A	0.71812
ENSMUST00000047524	m6A_neg	2.00477
ENSMUST00000026227	m6A	0.87002
ENSMUST00000026227	m6A_neg	1.80357
ENSMUST00000050611	m6A	2.8468
ENSMUST00000050611	m6A_neg	1.736
ENSMUST00000136312	m6A	1.26962
ENSMUST00000136312	m6A_neg	0.716105
ENSMUST00000116375	m6A	0.857001
ENSMUST00000116375	m6A_neg	1.52988
ENSMUST00000037473	m6A	0.650111
ENSMUST00000037473	m6A_neg	0.814114
ENSMUST00000109896	m6A	1.16225
ENSMUST00000109896	m6A_neg	1.4044
ENSMUST00000023221	m6A	0.667075
ENSMUST00000023221	m6A_neg	1.25759
ENSMUST00000043204	m6A	1.57213
ENSMUST00000043204	m6A_neg	1.46486
ENSMUST00000025375	m6A	0.860831
ENSMUST00000025375	m6A_neg	0.803449
ENSMUST00000029435	m6A	0.587434
ENSMUST00000029435	m6A_neg	0.858479
ENSMUST00000110725	m6A	1.08903
ENSMUST00000110725	m6A_neg	2.36658
ENSMUST00000080518	m6A	0.411769
ENSMUST00000080518	m6A_neg	0.832318
ENSMUST00000076372	m6A	0.58103
ENSMUST00000076372	m6A_neg	0.783624
ENSMUST00000029502	m6A	0.56107
ENSMUST00000029502	m6A_neg	1.09499
ENSMUST00000019987	m6A	0.89899
ENSMUST00000019987	m6A_neg	1.11315
ENSMUST00000182964	m6A	1.24218
ENSMUST00000182964	m6A_neg	1.48156
ENSMUST00000049248	m6A	0.802887
ENSMUST00000049248	m6A_neg	1.65496
ENSMUST00000090942	m6A	0.754625
ENSMUST00000090942	m6A_neg	1.10645
ENSMUST00000085715	m6A	1.44716
ENSMUST00000085715	m6A_neg	1.11384
ENSMUST00000079042	m6A	0.410596
ENSMUST00000079042	m6A_neg	1.10959
ENSMUST00000027396	m6A	0.715887
ENSMUST00000027396	m6A_neg	0.855388
ENSMUST00000016086	m6A	0.373643
ENSMUST00000016086	m6A_neg	0.860799
ENSMUST00000102849	m6A	1.25352
ENSMUST00000102849	m6A_neg	0.93863
ENSMUST00000008830	m6A	3.61325
ENSMUST00000008830	m6A_neg	1.96364
ENSMUST00000163680	m6A	1.34761
ENSMUST00000163680	m6A_neg	1.45228
ENSMUST00000190116	m6A	1.57604
ENSMUST00000190116	m6A_neg	1.5189
ENSMUST00000039926	m6A	0.889625
ENSMUST00000039926	m6A_neg	0.725653
ENSMUST00000030078	m6A	1.98081
ENSMUST00000030078	m6A_neg	1.21926
ENSMUST00000049424	m6A	1.28876
ENSMUST00000049424	m6A_neg	0.896413
ENSMUST00000026833	m6A	1.02657
ENSMUST00000026833	m6A_neg	0.887611
ENSMUST00000062322	m6A	0.738747
ENSMUST00000062322	m6A_neg	1.04045
ENSMUST00000043775	m6A	1.49525
ENSMUST00000043775	m6A_neg	0.860498
ENSMUST00000061047	m6A	0.87964
ENSMUST00000061047	m6A_neg	1.42386
ENSMUST00000040790	m6A	0.882777
ENSMUST00000040790	m6A_neg	0.974747
ENSMUST00000026558	m6A	0.452548
ENSMUST00000026558	m6A_neg	1.05062
ENSMUST00000100078	m6A	0.985431
ENSMUST00000100078	m6A_neg	1.20081
ENSMUST00000023165	m6A	1.47235
ENSMUST00000023165	m6A_neg	1.52002
ENSMUST00000045228	m6A	0.535144
ENSMUST00000045228	m6A_neg	0.991699
ENSMUST00000001002	m6A	0.98911
ENSMUST00000001002	m6A_neg	1.46417
ENSMUST00000034184	m6A	1.29158
ENSMUST00000034184	m6A_neg	1.23294
ENSMUST00000155571	m6A	0.980403
ENSMUST00000155571	m6A_neg	0.806228
ENSMUST00000177916	m6A	0.865581
ENSMUST00000177916	m6A_neg	1.54333
ENSMUST00000001126	m6A	1.77853
ENSMUST00000001126	m6A_neg	1.0055
ENSMUST00000043138	m6A	1.15709
ENSMUST00000043138	m6A_neg	1.24329
ENSMUST00000109690	m6A	0.828546
ENSMUST00000109690	m6A_neg	1.37517
ENSMUST00000046751	m6A	0.835061
ENSMUST00000046751	m6A_neg	1.16517
ENSMUST00000161804	m6A	1.77925
ENSMUST00000161804	m6A_neg	0.954388
ENSMUST00000020647	m6A	1.0889
ENSMUST00000020647	m6A_neg	0.78026
ENSMUST00000053713	m6A	0.676831
ENSMUST00000053713	m6A_neg	1.00533
ENSMUST00000136740	m6A	1.22025
ENSMUST00000136740	m6A_neg	1.35308
ENSMUST00000110199	m6A	0.4952
ENSMUST00000110199	m6A_neg	0.638359
ENSMUST00000041466	m6A	0.311946
ENSMUST00000041466	m6A_neg	0.899723
ENSMUST00000159551	m6A	1.11414
ENSMUST00000159551	m6A_neg	1.34804
ENSMUST00000085245	m6A	0.652692
ENSMUST00000085245	m6A_neg	0.652
ENSMUST00000094331	m6A	0.633965
ENSMUST00000094331	m6A_neg	0.924638
ENSMUST00000111042	m6A	0.642504
ENSMUST00000111042	m6A_neg	1.12869
ENSMUST00000037879	m6A	1.54414
ENSMUST00000037879	m6A_neg	1.17781
ENSMUST00000074043	m6A	0.569626
ENSMUST00000074043	m6A_neg	0.88207
ENSMUST00000055843	m6A	0.908882
ENSMUST00000055843	m6A_neg	0.879288
ENSMUST00000022945	m6A	0.876362
ENSMUST00000022945	m6A_neg	0.760135
ENSMUST00000064762	m6A	1.16796
ENSMUST00000064762	m6A_neg	1.19374
ENSMUST00000094216	m6A	0.897446
ENSMUST00000094216	m6A_neg	0.972036
ENSMUST00000159109	m6A	0.724485
ENSMUST00000159109	m6A_neg	0.960599
ENSMUST00000038942	m6A	2.45172
ENSMUST00000038942	m6A_neg	1.26349
ENSMUST00000003310	m6A	1.43168
ENSMUST00000003310	m6A_neg	1.89946
ENSMUST00000016172	m6A	1.09223
ENSMUST00000016172	m6A_neg	3.22227
ENSMUST00000030568	m6A	1.53361
ENSMUST00000030568	m6A_neg	1.28163
ENSMUST00000071857	m6A	0.838418
ENSMUST00000071857	m6A_neg	0.749299
ENSMUST00000028527	m6A	0.966035
ENSMUST00000028527	m6A_neg	1.69592
ENSMUST00000108777	m6A	1.64387
ENSMUST00000108777	m6A_neg	0.82737
ENSMUST00000107353	m6A	0.620276
ENSMUST00000107353	m6A_neg	0.692873
ENSMUST00000048544	m6A	1.26892
ENSMUST00000048544	m6A_neg	1.03653
ENSMUST00000020273	m6A	0.515875
ENSMUST00000020273	m6A_neg	0.781527
ENSMUST00000108344	m6A	1.0381
ENSMUST00000108344	m6A_neg	1.29761
ENSMUST00000041641	m6A	1.3128
ENSMUST00000041641	m6A_neg	1.25423
ENSMUST00000052505	m6A	0.721909
ENSMUST00000052505	m6A_neg	1.06181
ENSMUST00000057486	m6A	1.04508
ENSMUST00000057486	m6A_neg	1.00782
ENSMUST00000021857	m6A	1.78972
ENSMUST00000021857	m6A_neg	1.15742
ENSMUST00000084852	m6A	1.51252
ENSMUST00000084852	m6A_neg	1.24239
ENSMUST00000007733	m6A	1.16391
ENSMUST00000007733	m6A_neg	0.910921
ENSMUST00000020365	m6A	0.608981
ENSMUST00000020365	m6A_neg	0.943757
ENSMUST00000052140	m6A	0.781475
ENSMUST00000052140	m6A_neg	1.51045
ENSMUST00000037709	m6A	1.25648
ENSMUST00000037709	m6A_neg	1.12225
ENSMUST00000168844	m6A	0.627953
ENSMUST00000168844	m6A_neg	1.91393
ENSMUST00000176540	m6A	0.992257
ENSMUST00000176540	m6A_neg	1.30001
ENSMUST00000089017	m6A	1.24548
ENSMUST00000089017	m6A_neg	1.28114
ENSMUST00000065014	m6A	1.21235
ENSMUST00000065014	m6A_neg	1.23872
ENSMUST00000050171	m6A	1.21275
ENSMUST00000050171	m6A_neg	1.74953
ENSMUST00000015791	m6A	1.09691
ENSMUST00000015791	m6A_neg	1.30644
ENSMUST00000129603	m6A	1.86528
ENSMUST00000129603	m6A_neg	1.18944
ENSMUST00000027027	m6A	0.580991
ENSMUST00000027027	m6A_neg	1.76343
ENSMUST00000062058	m6A	1.02957
ENSMUST00000062058	m6A_neg	1.76099
ENSMUST00000037968	m6A	1.6524
ENSMUST00000037968	m6A_neg	1.14384
ENSMUST00000018993	m6A	1.06995
ENSMUST00000018993	m6A_neg	0.953963
ENSMUST00000058104	m6A	0.926123
ENSMUST00000058104	m6A_neg	1.48018
ENSMUST00000023555	m6A	0.249852
ENSMUST00000023555	m6A_neg	0.755585
ENSMUST00000030702	m6A	0.903577
ENSMUST00000030702	m6A_neg	0.963214
ENSMUST00000126214	m6A	2.15426
ENSMUST00000126214	m6A_neg	1.18659
ENSMUST00000023611	m6A	1.37392
ENSMUST00000023611	m6A_neg	1.33132
ENSMUST00000094993	m6A	0.858087
ENSMUST00000094993	m6A_neg	1.34962
ENSMUST00000169707	m6A	0.825963
ENSMUST00000169707	m6A_neg	1.98725
ENSMUST00000113869	m6A	1.11736
ENSMUST00000113869	m6A_neg	1.65353
ENSMUST00000061334	m6A	0.849043
ENSMUST00000061334	m6A_neg	0.652935
ENSMUST00000047621	m6A	1.43709
ENSMUST00000047621	m6A_neg	1.13579
ENSMUST00000113567	m6A	1.379
ENSMUST00000113567	m6A_neg	0.96198
ENSMUST00000057910	m6A	1.08869
ENSMUST00000057910	m6A_neg	2.27803
ENSMUST00000033450	m6A	1.23193
ENSMUST00000033450	m6A_neg	0.859859
ENSMUST00000121799	m6A	1.08875
ENSMUST00000121799	m6A_neg	0.905658
ENSMUST00000038237	m6A	0.826237
ENSMUST00000038237	m6A_neg	1.23724
ENSMUST00000056365	m6A	1.47148
ENSMUST00000056365	m6A_neg	0.939161
ENSMUST00000000505	m6A	0.8134
ENSMUST00000000505	m6A_neg	0.905846
ENSMUST00000037947	m6A	1.06802
ENSMUST00000037947	m6A_neg	1.06569
ENSMUST00000041477	m6A	1.96319
ENSMUST00000041477	m6A_neg	0.929888
ENSMUST00000077941	m6A	1.92428
ENSMUST00000077941	m6A_neg	1.23508
ENSMUST00000047714	m6A	1.68451
ENSMUST00000047714	m6A_neg	1.64404
ENSMUST00000110105	m6A	1.29679
ENSMUST00000110105	m6A_neg	1.14497
ENSMUST00000045730	m6A	1.85068
ENSMUST00000045730	m6A_neg	1.51908
ENSMUST00000046506	m6A	1.54381
ENSMUST00000046506	m6A_neg	0.951082
ENSMUST00000022217	m6A	1.58522
ENSMUST00000022217	m6A_neg	1.2345
ENSMUST00000026663	m6A	0.859204
ENSMUST00000026663	m6A_neg	1.08472
ENSMUST00000091186	m6A	2.01767
ENSMUST00000091186	m6A_neg	1.43305
ENSMUST00000039517	m6A	1.78974
ENSMUST00000039517	m6A_neg	1.28388
ENSMUST00000015011	m6A	1.29638
ENSMUST00000015011	m6A_neg	0.653376
ENSMUST00000029140	m6A	1.02407
ENSMUST00000029140	m6A_neg	1.04989
ENSMUST00000067538	m6A	0.884172
ENSMUST00000067538	m6A_neg	0.918881
ENSMUST00000109135	m6A	2.0409
ENSMUST00000109135	m6A_neg	1.43628
ENSMUST00000097527	m6A	1.24103
ENSMUST00000097527	m6A_neg	0.734039
ENSMUST00000112550	m6A	1.13903
ENSMUST00000112550	m6A_neg	1.56138
ENSMUST00000115151	m6A	1.14778
ENSMUST00000115151	m6A_neg	2.73113
ENSMUST00000097542	m6A	0.602705
ENSMUST00000097542	m6A_neg	1.24848
ENSMUST00000167058	m6A	1.02718
ENSMUST00000167058	m6A_neg	1.54998
ENSMUST00000034467	m6A	1.05198
ENSMUST00000034467	m6A_neg	1.67337
ENSMUST00000032891	m6A	1.80339
ENSMUST00000032891	m6A_neg	0.861665
ENSMUST00000059458	m6A	1.78648
ENSMUST00000059458	m6A_neg	0.768076
ENSMUST00000055241	m6A	1.18517
ENSMUST00000055241	m6A_neg	1.94717
ENSMUST00000112046	m6A	0.751838
ENSMUST00000112046	m6A_neg	1.11867
ENSMUST00000161448	m6A	0.985431
ENSMUST00000161448	m6A_neg	0.976253
ENSMUST00000021670	m6A	0.990709
ENSMUST00000021670	m6A_neg	1.96981
ENSMUST00000047413	m6A	1.49734
ENSMUST00000047413	m6A_neg	1.4667
ENSMUST00000155551	m6A	1.40853
ENSMUST00000155551	m6A_neg	1.65342
ENSMUST00000021674	m6A	0.614456
ENSMUST00000021674	m6A_neg	0.282303
ENSMUST00000047615	m6A	1.42204
ENSMUST00000047615	m6A_neg	1.20705
ENSMUST00000120129	m6A	1.08725
ENSMUST00000120129	m6A_neg	2.35416
ENSMUST00000081631	m6A	0.505682
ENSMUST00000081631	m6A_neg	1.05417
ENSMUST00000074989	m6A	0.78688
ENSMUST00000074989	m6A_neg	0.957423
ENSMUST00000022881	m6A	0.918793
ENSMUST00000022881	m6A_neg	0.63363
ENSMUST00000031069	m6A	0.961144
ENSMUST00000031069	m6A_neg	1.09689
ENSMUST00000097925	m6A	1.25232
ENSMUST00000097925	m6A_neg	1.26268
ENSMUST00000117648	m6A	1.78798
ENSMUST00000117648	m6A_neg	2.0819
ENSMUST00000048655	m6A	0.308727
ENSMUST00000048655	m6A_neg	1.0009
ENSMUST00000167199	m6A	0.681881
ENSMUST00000167199	m6A_neg	0.67507
ENSMUST00000026410	m6A	1.42354
ENSMUST00000026410	m6A_neg	1.55375
ENSMUST00000017290	m6A	1.10891
ENSMUST00000017290	m6A_neg	1.5377
ENSMUST00000068714	m6A	0.778455
ENSMUST00000068714	m6A_neg	1.17327
ENSMUST00000121291	m6A	0.555415
ENSMUST00000121291	m6A_neg	1.37102
ENSMUST00000121979	m6A	1.20957
ENSMUST00000121979	m6A_neg	0.932622
ENSMUST00000004343	m6A	1.23889
ENSMUST00000004343	m6A_neg	1.13738
ENSMUST00000170795	m6A	0.676425
ENSMUST00000170795	m6A_neg	1.14284
ENSMUST00000171461	m6A	1.19803
ENSMUST00000171461	m6A_neg	1.75988
ENSMUST00000032497	m6A	0.774429
ENSMUST00000032497	m6A_neg	0.9542
ENSMUST00000035934	m6A	1.51927
ENSMUST00000035934	m6A_neg	0.950609
ENSMUST00000165400	m6A	1.14208
ENSMUST00000165400	m6A_neg	1.01296
ENSMUST00000039680	m6A	2.79504
ENSMUST00000039680	m6A_neg	1.59271
ENSMUST00000050897	m6A	4.40364
ENSMUST00000050897	m6A_neg	1.64671
ENSMUST00000101082	m6A	1.19931
ENSMUST00000101082	m6A_neg	0.865005
ENSMUST00000068593	m6A	1.23082
ENSMUST00000068593	m6A_neg	2.38365
ENSMUST00000044331	m6A	0.992062
ENSMUST00000044331	m6A_neg	1.83514
ENSMUST00000021356	m6A	1.45631
ENSMUST00000021356	m6A_neg	1.53229
ENSMUST00000040017	m6A	1.01049
ENSMUST00000040017	m6A_neg	0.953985
ENSMUST00000038523	m6A	1.28737
ENSMUST00000038523	m6A_neg	1.21862
ENSMUST00000043551	m6A	0.904538
ENSMUST00000043551	m6A_neg	2.7413
ENSMUST00000077696	m6A	0.80334
ENSMUST00000077696	m6A_neg	0.604753
ENSMUST00000045747	m6A	0.948153
ENSMUST00000045747	m6A_neg	0.853015
ENSMUST00000047704	m6A	1.21582
ENSMUST00000047704	m6A_neg	1.07227
ENSMUST00000112238	m6A	0.578371
ENSMUST00000112238	m6A_neg	1.60956
ENSMUST00000074957	m6A	1.4234
ENSMUST00000074957	m6A_neg	1.82378
ENSMUST00000110583	m6A	0.75491
ENSMUST00000110583	m6A_neg	0.723346
ENSMUST00000093099	m6A	0.607513
ENSMUST00000093099	m6A_neg	1.12537
ENSMUST00000107107	m6A	0.983299
ENSMUST00000107107	m6A_neg	0.664862
ENSMUST00000035218	m6A	2.86904
ENSMUST00000035218	m6A_neg	1.12949
ENSMUST00000023161	m6A	2.1351
ENSMUST00000023161	m6A_neg	2.34586
ENSMUST00000030971	m6A	1.27922
ENSMUST00000030971	m6A_neg	1.21062
ENSMUST00000014505	m6A	1.1646
ENSMUST00000014505	m6A_neg	1.02469
ENSMUST00000044053	m6A	1.92521
ENSMUST00000044053	m6A_neg	1.01692
ENSMUST00000000266	m6A	0.653212
ENSMUST00000000266	m6A_neg	1.31237
ENSMUST00000164099	m6A	1.00465
ENSMUST00000164099	m6A_neg	1.89494
ENSMUST00000053699	m6A	1.24801
ENSMUST00000053699	m6A_neg	1.24903
ENSMUST00000015841	m6A	0.927004
ENSMUST00000015841	m6A_neg	0.889875
ENSMUST00000026448	m6A	1.25111
ENSMUST00000026448	m6A_neg	0.607239
ENSMUST00000112251	m6A	0.937761
ENSMUST00000112251	m6A_neg	1.23946
ENSMUST00000049149	m6A	2.52158
ENSMUST00000049149	m6A_neg	1.7846
ENSMUST00000031288	m6A	0.615851
ENSMUST00000031288	m6A_neg	1.00169
ENSMUST00000048359	m6A	0.853338
ENSMUST00000048359	m6A_neg	1.75539
ENSMUST00000098473	m6A	0.97969
ENSMUST00000098473	m6A_neg	1.65761
ENSMUST00000080449	m6A	1.7586
ENSMUST00000080449	m6A_neg	2.43337
ENSMUST00000106259	m6A	0.832644
ENSMUST00000106259	m6A_neg	1.24242
ENSMUST00000163159	m6A	0.715486
ENSMUST00000163159	m6A_neg	1.04618
ENSMUST00000041029	m6A	1.87632
ENSMUST00000041029	m6A_neg	0.83104
ENSMUST00000024885	m6A	0.617755
ENSMUST00000024885	m6A_neg	0.997447
ENSMUST00000054098	m6A	0.513199
ENSMUST00000054098	m6A_neg	1.04068
ENSMUST00000085856	m6A	2.11512
ENSMUST00000085856	m6A_neg	1.09051
ENSMUST00000084820	m6A	1.30578
ENSMUST00000084820	m6A_neg	1.4014
ENSMUST00000039333	m6A	0.941956
ENSMUST00000039333	m6A_neg	1.42296
ENSMUST00000042365	m6A	0.990159
ENSMUST00000042365	m6A_neg	1.22718
ENSMUST00000041374	m6A	0.800663
ENSMUST00000041374	m6A_neg	0.769969
ENSMUST00000025142	m6A	0.739073
ENSMUST00000025142	m6A_neg	1.43934
ENSMUST00000084207	m6A	1.39347
ENSMUST00000084207	m6A_neg	0.761149
ENSMUST00000061280	m6A	0.559299
ENSMUST00000061280	m6A_neg	0.605553
ENSMUST00000022716	m6A	0.881164
ENSMUST00000022716	m6A_neg	1.42499
ENSMUST00000080953	m6A	1.21741
ENSMUST00000080953	m6A_neg	0.920665
ENSMUST00000100219	m6A	0.626647
ENSMUST00000100219	m6A_neg	1.6901
ENSMUST00000163238	m6A	2.40493
ENSMUST00000163238	m6A_neg	1.00478
ENSMUST00000045847	m6A	1.3626
ENSMUST00000045847	m6A_neg	1.53957
ENSMUST00000125763	m6A	1.37056
ENSMUST00000125763	m6A_neg	1.39859
ENSMUST00000111142	m6A	0.912614
ENSMUST00000111142	m6A_neg	0.98534
ENSMUST00000021596	m6A	0.693282
ENSMUST00000021596	m6A_neg	1.12489
ENSMUST00000110617	m6A	1.03964
ENSMUST00000110617	m6A_neg	1.56508
ENSMUST00000051784	m6A	1.5697
ENSMUST00000051784	m6A_neg	1.03123
ENSMUST00000038096	m6A	1.76989
ENSMUST00000038096	m6A_neg	1.07204
ENSMUST00000028829	m6A	1.32921
ENSMUST00000028829	m6A_neg	1.84028
ENSMUST00000106513	m6A	1.64469
ENSMUST00000106513	m6A_neg	2.09535
ENSMUST00000170060	m6A	0.436725
ENSMUST00000170060	m6A_neg	0.974471
ENSMUST00000071087	m6A	1.08877
ENSMUST00000071087	m6A_neg	1.48842
ENSMUST00000021450	m6A	0.673758
ENSMUST00000021450	m6A_neg	1.08844
ENSMUST00000087622	m6A	0.896436
ENSMUST00000087622	m6A_neg	1.44429
ENSMUST00000099996	m6A	0.533775
ENSMUST00000099996	m6A_neg	1.05322
ENSMUST00000110155	m6A	0.732252
ENSMUST00000110155	m6A_neg	1.00291
ENSMUST00000093299	m6A	1.27473
ENSMUST00000093299	m6A_neg	1.10623
ENSMUST00000073924	m6A	0.689802
ENSMUST00000073924	m6A_neg	1.34965
ENSMUST00000040182	m6A	1.28565
ENSMUST00000040182	m6A_neg	1.11678
ENSMUST00000046386	m6A	1.51236
ENSMUST00000046386	m6A_neg	1.28929
ENSMUST00000110648	m6A	1.38085
ENSMUST00000110648	m6A_neg	0.854016
ENSMUST00000097694	m6A	1.19687
ENSMUST00000097694	m6A_neg	0.703833
ENSMUST00000036372	m6A	1.07561
ENSMUST00000036372	m6A_neg	1.21413
ENSMUST00000028763	m6A	1.12516
ENSMUST00000028763	m6A_neg	0.95334
ENSMUST00000040110	m6A	0.447923
ENSMUST00000040110	m6A_neg	0.786268
ENSMUST00000029650	m6A	1.55609
ENSMUST00000029650	m6A_neg	1.2366
ENSMUST00000103018	m6A	1.32512
ENSMUST00000103018	m6A_neg	1.13688
ENSMUST00000048994	m6A	0.29183
ENSMUST00000048994	m6A_neg	0.913446
ENSMUST00000044642	m6A	0.661659
ENSMUST00000044642	m6A_neg	1.15311
ENSMUST00000019861	m6A	2.29552
ENSMUST00000019861	m6A_neg	1.96537
ENSMUST00000099490	m6A	2.13536
ENSMUST00000099490	m6A_neg	1.89946
ENSMUST00000039271	m6A	1.70892
ENSMUST00000039271	m6A_neg	1.66321
ENSMUST00000095610	m6A	1.22323
ENSMUST00000095610	m6A_neg	1.15467
ENSMUST00000051777	m6A	1.94244
ENSMUST00000051777	m6A_neg	1.85315
ENSMUST00000113573	m6A	1.14941
ENSMUST00000113573	m6A_neg	1.89946
ENSMUST00000037548	m6A	1.69577
ENSMUST00000037548	m6A_neg	0.849388
ENSMUST00000169061	m6A	0.749299
ENSMUST00000169061	m6A_neg	1.2133

## Sheet: Figure 2c
RRAC				RRAC
Position	sh-Scram	sh-METTL3		Position	sh-Scram	sh-METTL3
-60	2.35217	2.12247		-60	2.1734	1.90454
-59	0.421834	0.473955		-59	0.385622	0.454637
-58	0.29996	0.64439		-58	0.371787	0.372112
-57	2.51524	2.55326		-57	2.28175	2.16321
-56	0.321937	0.270323		-56	0.385021	0.415547
-55	0.411378	0.374225		-55	0.394165	0.360008
-54	2.22379	2.44174		-54	2.20843	1.8009
-53	0.379744	0.524635		-53	0.450634	0.309696
-52	0.434494	0.551862		-52	0.351372	0.417828
-51	2.196	2.73316		-51	2.13785	1.89052
-50	0.389878	0.499153		-50	0.407163	0.380938
-49	0.34705	0.486022		-49	0.338817	0.42417
-48	2.19845	1.8733		-48	2.2129	2.31185
-47	0.427419	0.457197		-47	0.414722	0.35653
-46	0.466427	0.506048		-46	0.359004	0.455474
-45	2.38592	2.30412		-45	2.16838	2.03462
-44	0.506456	0.302315		-44	0.379707	0.334563
-43	0.349368	0.326318		-43	0.333149	0.43786
-42	2.17779	2.95266		-42	2.15727	2.15887
-41	0.41796	0.485446		-41	0.392658	0.336354
-40	0.370212	0.457313		-40	0.369111	0.423072
-39	2.25584	2.13292		-39	2.17881	2.07038
-38	0.427233	0.689462		-38	0.394269	0.269735
-37	0.319476	0.242049		-37	0.346426	0.503231
-36	2.24124	2.81626		-36	2.14942	1.99945
-35	0.405105	0.671685		-35	0.413642	0.354189
-34	0.447652	0.499803		-34	0.345151	0.440637
-33	2.23002	1.80564		-33	2.1844	2.11011
-32	0.370292	0.367763		-32	0.419432	0.318425
-31	0.311712	0.403167		-31	0.36113	0.438192
-30	1.90337	2.65267		-30	2.27453	2.23141
-29	0.453936	0.375119		-29	0.419608	0.487235
-28	0.238771	0.245476		-28	0.372035	0.494574
-27	2.43729	2.04626		-27	2.30426	2.44932
-26	0.519436	0.316624		-26	0.453796	0.42814
-25	0.362043	0.735295		-25	0.353366	0.443964
-24	2.22176	2.06304		-24	2.11326	1.99417
-23	0.332669	0.813863		-23	0.372624	0.34381
-22	0.340215	0.376913		-22	0.321026	0.416885
-21	2.2178	1.87663		-21	2.08486	2.23252
-20	0.392484	0.481199		-20	0.342806	0.450875
-19	0.413311	0.48378		-19	0.373742	0.436073
-18	2.52128	2.48566		-18	2.27214	2.28438
-17	0.549874	0.736788		-17	0.448715	0.385473
-16	0.50026	0.627649		-16	0.394478	0.465879
-15	3.54462	2.7415		-15	2.84926	2.46696
-14	0.590679	0.468515		-14	0.437811	0.419264
-13	0.437056	0.513161		-13	0.399548	0.473584
-12	2.64781	2.93194		-12	2.38407	3.08154
-11	0.468057	0.653434		-11	0.421773	0.468279
-10	0.32178	0.453715		-10	0.345264	0.421412
-9	2.38083	1.49858		-9	2.13966	1.92459
-8	0.387145	0.374377		-8	0.410133	0.489816
-7	0.401971	0.358929		-7	0.38098	0.453047
-6	2.32076	1.7688		-6	2.36968	2.72079
-5	0.394186	0.206465		-5	0.412486	0.373907
-4	0.265097	0.359866		-4	0.352827	0.441314
-3	2.31605	1.61997		-3	2.24211	2.45566
-2	0.383334	0.393588		-2	0.391092	0.508696
-1	0.734722	0.708351		-1	0.525029	0.704482
0	2.05104	1.2973		0	2.03255	1.8231
1	0.277966	0.3117		1	0.317159	0.190607
2	0.241159	0.264092		2	0.306721	0.375926
3	2.47575	2.73507		3	2.52145	2.42565
4	0.54571	0.622841		4	0.508134	0.550692
5	0.434588	0.389246		5	0.400912	0.42761
6	1.93702	1.90104		6	2.21683	2.09018
7	0.32026	0.420245		7	0.388075	0.424437
8	0.299558	0.275185		8	0.382546	0.43543
9	2.14013	1.97799		9	2.18972	2.16398
10	0.310298	0.317154		10	0.397506	0.39255
11	0.287837	0.483156		11	0.323656	0.364223
12	1.82096	1.49454		12	2.17044	2.12986
13	0.393821	0.447402		13	0.355515	0.413846
14	0.310187	0.482866		14	0.350614	0.437954
15	2.29732	2.10024		15	2.19442	2.20108
16	0.322127	0.116167		16	0.414979	0.392989
17	0.329283	0.20069		17	0.350342	0.40559
18	1.96137	1.40389		18	2.13503	2.16138
19	0.383081	0.458108		19	0.42211	0.376246
20	0.292092	0.245		20	0.325824	0.499731
21	1.98377	2.05392		21	2.19614	2.00522
22	0.284622	0.323734		22	0.407441	0.396507
23	0.288087	0.623035		23	0.331936	0.337061
24	1.98106	1.78584		24	2.06224	1.79531
25	0.385733	0.478823		25	0.399135	0.369868
26	0.338234	0.249409		26	0.320254	0.402117
27	1.80557	1.38333		27	2.15855	2.09504
28	0.402497	0.182022		28	0.392109	0.352205
29	0.420581	0.302558		29	0.334173	0.40789
30	2.1411	1.90845		30	2.13703	2.12634
31	0.392646	0.670187		31	0.368311	0.313026
32	0.253396	0.364619		32	0.322699	0.479135
33	1.89726	2.25819		33	2.2144	1.91129
34	0.375613	0.0933636		34	0.399109	0.458775
35	0.26015	0.268579		35	0.361544	0.417555
36	2.15016	1.94741		36	2.17854	2.20432
37	0.328663	0.364446		37	0.400356	0.502521
38	0.419712	0.635521		38	0.363065	0.409404
39	1.87128	2.36418		39	2.23127	2.08201
40	0.579362	1.0031		40	0.406286	0.374827
41	0.294056	0.300512		41	0.359242	0.374596
42	2.10091	2.22661		42	2.13855	2.33248
43	0.424102	0.327437		43	0.396559	0.391563
44	0.281186	0.11298		44	0.356332	0.492648
45	1.80842	1.94242		45	2.16029	2.13828
46	0.438931	0.591673		46	0.383706	0.294736
47	0.344004	0.304265		47	0.334556	0.385778
48	2.07818	1.86826		48	2.20149	2.16057
49	0.338123	0.554487		49	0.391622	0.343436
50	0.323001	0.23717		50	0.382189	0.337052
51	1.93766	1.89222		51	2.16533	2.00267
52	0.37598	0.768142		52	0.400584	0.412673
53	0.303576	0.462664		53	0.346174	0.370838
54	2.04359	2.31674		54	2.17049	2.1082
55	0.387933	0.525449		55	0.386688	0.358524
56	0.341552	0.335027		56	0.337675	0.479058
57	2.42299	1.71672		57	2.10838	2.03035
58	0.506993	0.195914		58	0.394341	0.378407
59	0.4137	0.256057		59	0.335412	0.434393
60	2.19004	2.51139		60	2.14989	1.84408

## Sheet: Figure 2d
Ensembl ID	Fold change of ribosome accumulation (shMETTL3/shScram)	m6A group
ENSMUST00000095664	1.60714	RRm6AC
ENSMUST00000095664	1.13798	RRAC
ENSMUST00000043624	1.31633	RRm6AC
ENSMUST00000043624	1.03431	RRAC
ENSMUST00000114159	0.652396	RRm6AC
ENSMUST00000114159	1.82609	RRAC
ENSMUST00000151524	0.266667	RRm6AC
ENSMUST00000151524	0.162896	RRAC
ENSMUST00000039559	1.06492	RRm6AC
ENSMUST00000039559	0.73276	RRAC
ENSMUST00000091186	0.75	RRm6AC
ENSMUST00000091186	1.12857	RRAC
ENSMUST00000170908	1.81622	RRm6AC
ENSMUST00000170908	0.391304	RRAC
ENSMUST00000023629	2	RRm6AC
ENSMUST00000023629	0.640625	RRAC
ENSMUST00000048604	1.5	RRm6AC
ENSMUST00000048604	1.93846	RRAC
ENSMUST00000032146	0.254545	RRm6AC
ENSMUST00000032146	0.417038	RRAC
ENSMUST00000040021	0.782609	RRm6AC
ENSMUST00000040021	0.732135	RRAC
ENSMUST00000026662	0.99	RRm6AC
ENSMUST00000026662	0.858628	RRAC
ENSMUST00000111215	1	RRm6AC
ENSMUST00000111215	0.974359	RRAC
ENSMUST00000201489	1.4375	RRm6AC
ENSMUST00000201489	1.10165	RRAC
ENSMUST00000030757	2.85714	RRm6AC
ENSMUST00000030757	2.13588	RRAC
ENSMUST00000013262	1.38246	RRm6AC
ENSMUST00000013262	0.189516	RRAC
ENSMUST00000202389	0.666667	RRm6AC
ENSMUST00000202389	0.855422	RRAC
ENSMUST00000180290	1.62963	RRm6AC
ENSMUST00000180290	9.125	RRAC
ENSMUST00000014447	0.781395	RRm6AC
ENSMUST00000014447	0.113043	RRAC
ENSMUST00000071487	0.66383	RRm6AC
ENSMUST00000071487	1.2756	RRAC
ENSMUST00000069817	1.9697	RRm6AC
ENSMUST00000069817	0.619913	RRAC
ENSMUST00000046916	0.738636	RRm6AC
ENSMUST00000046916	0.489407	RRAC
ENSMUST00000053713	0.714286	RRm6AC
ENSMUST00000053713	0.775	RRAC
ENSMUST00000168177	1.8	RRm6AC
ENSMUST00000168177	0.821871	RRAC
ENSMUST00000034787	0.972222	RRm6AC
ENSMUST00000034787	0.163763	RRAC
ENSMUST00000173078	1.07143	RRm6AC
ENSMUST00000173078	0.524551	RRAC
ENSMUST00000096194	0.977941	RRm6AC
ENSMUST00000096194	0.924644	RRAC
ENSMUST00000046515	0.418423	RRm6AC
ENSMUST00000046515	0.378647	RRAC
ENSMUST00000020381	0.397059	RRm6AC
ENSMUST00000020381	0.139364	RRAC
ENSMUST00000163586	3.24	RRm6AC
ENSMUST00000163586	0.166667	RRAC
ENSMUST00000045747	0.651643	RRm6AC
ENSMUST00000045747	0.179803	RRAC
ENSMUST00000100219	4.72727	RRm6AC
ENSMUST00000100219	0.616137	RRAC
ENSMUST00000201972	1.29167	RRm6AC
ENSMUST00000201972	1.02499	RRAC
ENSMUST00000044058	1.77866	RRm6AC
ENSMUST00000044058	1.61237	RRAC
ENSMUST00000080518	1.25653	RRm6AC
ENSMUST00000080518	5.38333	RRAC
ENSMUST00000037991	1.97576	RRm6AC
ENSMUST00000037991	5.52203	RRAC
ENSMUST00000042125	0.285714	RRm6AC
ENSMUST00000042125	0.995294	RRAC
ENSMUST00000023611	2	RRm6AC
ENSMUST00000023611	1.6531	RRAC
ENSMUST00000112885	1.38462	RRm6AC
ENSMUST00000112885	5.58571	RRAC
ENSMUST00000024756	1.05595	RRm6AC
ENSMUST00000024756	1.04702	RRAC
ENSMUST00000116522	2.21107	RRm6AC
ENSMUST00000116522	0.0929204	RRAC
ENSMUST00000010698	3.39465	RRm6AC
ENSMUST00000010698	0.193449	RRAC
ENSMUST00000111171	1.42857	RRm6AC
ENSMUST00000111171	0.69206	RRAC
ENSMUST00000087341	1.18182	RRm6AC
ENSMUST00000087341	0.413944	RRAC
ENSMUST00000098842	1.7	RRm6AC
ENSMUST00000098842	1.09312	RRAC
ENSMUST00000040131	0.583333	RRm6AC
ENSMUST00000040131	0.955882	RRAC
ENSMUST00000064853	1.94444	RRm6AC
ENSMUST00000064853	5.07692	RRAC
ENSMUST00000022358	0.42	RRm6AC
ENSMUST00000022358	0.749505	RRAC
ENSMUST00000026409	1.72857	RRm6AC
ENSMUST00000026409	3.27642	RRAC
ENSMUST00000112046	0.809524	RRm6AC
ENSMUST00000112046	1.07138	RRAC
ENSMUST00000101151	1.66667	RRm6AC
ENSMUST00000101151	0.983553	RRAC
ENSMUST00000166169	2.36842	RRm6AC
ENSMUST00000166169	1.8	RRAC
ENSMUST00000084521	0.6	RRm6AC
ENSMUST00000084521	3.54023	RRAC
ENSMUST00000045827	0.666667	RRm6AC
ENSMUST00000045827	0.652174	RRAC
ENSMUST00000018792	0.737338	RRm6AC
ENSMUST00000018792	8.73118	RRAC
ENSMUST00000183703	2.15625	RRm6AC
ENSMUST00000183703	5.75758	RRAC
ENSMUST00000172035	0.84375	RRm6AC
ENSMUST00000172035	0.961164	RRAC
ENSMUST00000024701	0.868085	RRm6AC
ENSMUST00000024701	0.757493	RRAC
ENSMUST00000017839	1.25	RRm6AC
ENSMUST00000017839	0.6	RRAC
ENSMUST00000042988	1.16667	RRm6AC
ENSMUST00000042988	0.236364	RRAC
ENSMUST00000113615	1.58919	RRm6AC
ENSMUST00000113615	1.02683	RRAC
ENSMUST00000106262	3	RRm6AC
ENSMUST00000106262	3.16981	RRAC
ENSMUST00000042167	0.280423	RRm6AC
ENSMUST00000042167	3.71765	RRAC
ENSMUST00000080437	0.404762	RRm6AC
ENSMUST00000080437	0.748447	RRAC
ENSMUST00000052725	0.451389	RRm6AC
ENSMUST00000052725	0.492648	RRAC
ENSMUST00000049424	0.733599	RRm6AC
ENSMUST00000049424	0.212207	RRAC
ENSMUST00000087320	1.34409	RRm6AC
ENSMUST00000087320	1.20701	RRAC
ENSMUST00000182625	1.92568	RRm6AC
ENSMUST00000182625	0.337975	RRAC
ENSMUST00000092915	0.893514	RRm6AC
ENSMUST00000092915	0.817192	RRAC
ENSMUST00000094324	1.08824	RRm6AC
ENSMUST00000094324	0.495591	RRAC
ENSMUST00000164099	5.42857	RRm6AC
ENSMUST00000164099	6.73913	RRAC
ENSMUST00000047322	0.708333	RRm6AC
ENSMUST00000047322	0.675466	RRAC
ENSMUST00000091420	1.88889	RRm6AC
ENSMUST00000091420	1.61333	RRAC
ENSMUST00000025409	2.23888	RRm6AC
ENSMUST00000025409	2.11503	RRAC
ENSMUST00000183034	1.04938	RRm6AC
ENSMUST00000183034	0.820794	RRAC
ENSMUST00000099529	0.755682	RRm6AC
ENSMUST00000099529	0.782847	RRAC
ENSMUST00000058154	0.625	RRm6AC
ENSMUST00000058154	0.713218	RRAC
ENSMUST00000032551	0.75	RRm6AC
ENSMUST00000032551	0.678571	RRAC
ENSMUST00000030702	2.57194	RRm6AC
ENSMUST00000030702	2.02792	RRAC
ENSMUST00000001712	0.481481	RRm6AC
ENSMUST00000001712	1.70524	RRAC
ENSMUST00000152420	1.5	RRm6AC
ENSMUST00000152420	0.174497	RRAC
ENSMUST00000165066	1.4	RRm6AC
ENSMUST00000165066	1.01239	RRAC
ENSMUST00000055241	0.907407	RRm6AC
ENSMUST00000055241	0.810099	RRAC
ENSMUST00000163238	0.583333	RRm6AC
ENSMUST00000163238	0.780247	RRAC
ENSMUST00000190116	0.868421	RRm6AC
ENSMUST00000190116	1.07168	RRAC
ENSMUST00000014694	5.72727	RRm6AC
ENSMUST00000014694	0.700923	RRAC
ENSMUST00000022656	1.275	RRm6AC
ENSMUST00000022656	1.54429	RRAC
ENSMUST00000163058	1.11176	RRm6AC
ENSMUST00000163058	1.4801	RRAC
ENSMUST00000021530	0.390986	RRm6AC
ENSMUST00000021530	0.283368	RRAC
ENSMUST00000122328	2.17105	RRm6AC
ENSMUST00000122328	0.790039	RRAC
ENSMUST00000040234	0.426332	RRm6AC
ENSMUST00000040234	4.92105	RRAC
ENSMUST00000074370	0.947917	RRm6AC
ENSMUST00000074370	0.971083	RRAC
ENSMUST00000063042	1.21429	RRm6AC
ENSMUST00000063042	0.225	RRAC
ENSMUST00000102545	0.506494	RRm6AC
ENSMUST00000102545	1.38959	RRAC
ENSMUST00000179869	1.8357	RRm6AC
ENSMUST00000179869	0.631714	RRAC
ENSMUST00000183096	0.989011	RRm6AC
ENSMUST00000183096	1.6655	RRAC
ENSMUST00000090680	2.08333	RRm6AC
ENSMUST00000090680	0.689634	RRAC
ENSMUST00000006718	1.30714	RRm6AC
ENSMUST00000006718	0.975763	RRAC
ENSMUST00000067632	1.3	RRm6AC
ENSMUST00000067632	0.698113	RRAC
ENSMUST00000035934	0.718367	RRm6AC
ENSMUST00000035934	0.96325	RRAC
ENSMUST00000042985	0.571429	RRm6AC
ENSMUST00000042985	4.08333	RRAC
ENSMUST00000036937	0.597826	RRm6AC
ENSMUST00000036937	2.39535	RRAC
ENSMUST00000025264	2.53333	RRm6AC
ENSMUST00000025264	0.649169	RRAC
ENSMUST00000052455	0.309375	RRm6AC
ENSMUST00000052455	0.144262	RRAC
ENSMUST00000028829	0.732812	RRm6AC
ENSMUST00000028829	1.08726	RRAC
ENSMUST00000107843	0.542969	RRm6AC
ENSMUST00000107843	2.89759	RRAC
ENSMUST00000085635	1.225	RRm6AC
ENSMUST00000085635	2.3184	RRAC
ENSMUST00000022226	0.952381	RRm6AC
ENSMUST00000022226	1.67391	RRAC
ENSMUST00000027285	1.51724	RRm6AC
ENSMUST00000027285	9.74468	RRAC
ENSMUST00000117549	0.977011	RRm6AC
ENSMUST00000117549	1.21812	RRAC
ENSMUST00000107747	1.19318	RRm6AC
ENSMUST00000107747	1.08333	RRAC
ENSMUST00000023221	1.26923	RRm6AC
ENSMUST00000023221	0.824768	RRAC
ENSMUST00000098534	0.285714	RRm6AC
ENSMUST00000098534	1.26609	RRAC
ENSMUST00000102820	0.294118	RRm6AC
ENSMUST00000102820	0.594624	RRAC
ENSMUST00000150844	2.33333	RRm6AC
ENSMUST00000150844	1.23059	RRAC
ENSMUST00000072093	1.15385	RRm6AC
ENSMUST00000072093	1.1776	RRAC
ENSMUST00000019862	0.4	RRm6AC
ENSMUST00000019862	0.886792	RRAC
ENSMUST00000077303	0.620536	RRm6AC
ENSMUST00000077303	5.15488	RRAC
ENSMUST00000110583	1.53846	RRm6AC
ENSMUST00000110583	16.5	RRAC
ENSMUST00000019224	0.869318	RRm6AC
ENSMUST00000019224	0.865385	RRAC
ENSMUST00000041987	0.423529	RRm6AC
ENSMUST00000041987	0.388235	RRAC
ENSMUST00000051996	1.41176	RRm6AC
ENSMUST00000051996	0.206349	RRAC
ENSMUST00000040434	0.77911	RRm6AC
ENSMUST00000040434	0.365657	RRAC
ENSMUST00000194727	0.384615	RRm6AC
ENSMUST00000194727	1.01584	RRAC
ENSMUST00000099714	1.25	RRm6AC
ENSMUST00000099714	0.709877	RRAC
ENSMUST00000119954	1.14583	RRm6AC
ENSMUST00000119954	0.95253	RRAC
ENSMUST00000045847	0.672878	RRm6AC
ENSMUST00000045847	0.705154	RRAC
ENSMUST00000076372	0.681699	RRm6AC
ENSMUST00000076372	0.169779	RRAC
ENSMUST00000155551	0.692593	RRm6AC
ENSMUST00000155551	1.33591	RRAC
ENSMUST00000038295	0.803571	RRm6AC
ENSMUST00000038295	0.698565	RRAC
ENSMUST00000101118	1.06399	RRm6AC
ENSMUST00000101118	0.176887	RRAC
ENSMUST00000046792	2.70751	RRm6AC
ENSMUST00000046792	0.923549	RRAC
ENSMUST00000084513	1.02857	RRm6AC
ENSMUST00000084513	1.32628	RRAC
ENSMUST00000043551	3.78378	RRm6AC
ENSMUST00000043551	1.71905	RRAC
ENSMUST00000096224	1.78947	RRm6AC
ENSMUST00000096224	3.19663	RRAC
ENSMUST00000013807	1.22523	RRm6AC
ENSMUST00000013807	28.5	RRAC
ENSMUST00000061280	0.846154	RRm6AC
ENSMUST00000061280	6.19231	RRAC
ENSMUST00000110231	2	RRm6AC
ENSMUST00000110231	1.344	RRAC
ENSMUST00000048183	0.243832	RRm6AC
ENSMUST00000048183	10.1324	RRAC
ENSMUST00000030313	0.505747	RRm6AC
ENSMUST00000030313	0.154412	RRAC
ENSMUST00000101388	0.130719	RRm6AC
ENSMUST00000101388	2.15789	RRAC
ENSMUST00000114561	0.461538	RRm6AC
ENSMUST00000114561	0.651163	RRAC
ENSMUST00000034240	0.320663	RRm6AC
ENSMUST00000034240	0.771368	RRAC
ENSMUST00000169437	0.835985	RRm6AC
ENSMUST00000169437	3.37759	RRAC
ENSMUST00000057486	1.78108	RRm6AC
ENSMUST00000057486	2.55	RRAC
ENSMUST00000179265	0.4875	RRm6AC
ENSMUST00000179265	0.741417	RRAC
ENSMUST00000103018	1.59491	RRm6AC
ENSMUST00000103018	1.29977	RRAC
ENSMUST00000166820	0.116667	RRm6AC
ENSMUST00000166820	0.0886525	RRAC
ENSMUST00000111238	1.48936	RRm6AC
ENSMUST00000111238	0.961117	RRAC
ENSMUST00000102976	3.07576	RRm6AC
ENSMUST00000102976	0.193548	RRAC
ENSMUST00000071857	0.469231	RRm6AC
ENSMUST00000071857	3.29967	RRAC
ENSMUST00000022386	1.26761	RRm6AC
ENSMUST00000022386	1.96731	RRAC
ENSMUST00000035010	1.28417	RRm6AC
ENSMUST00000035010	8.84295	RRAC
ENSMUST00000115640	0.628763	RRm6AC
ENSMUST00000115640	3.16783	RRAC
ENSMUST00000116376	1.28947	RRm6AC
ENSMUST00000116376	0.809743	RRAC
ENSMUST00000025890	1.21319	RRm6AC
ENSMUST00000025890	6.12821	RRAC
ENSMUST00000026093	3.75	RRm6AC
ENSMUST00000026093	0.162791	RRAC
ENSMUST00000113935	0.899554	RRm6AC
ENSMUST00000113935	0.233607	RRAC
ENSMUST00000200169	0.666667	RRm6AC
ENSMUST00000200169	0.917864	RRAC
ENSMUST00000018645	2.41667	RRm6AC
ENSMUST00000018645	2.19907	RRAC
ENSMUST00000039892	1.76471	RRm6AC
ENSMUST00000039892	0.189655	RRAC
ENSMUST00000025932	0.779839	RRm6AC
ENSMUST00000025932	1.05006	RRAC
ENSMUST00000115217	0.952381	RRm6AC
ENSMUST00000115217	0.422823	RRAC
ENSMUST00000000505	1.25867	RRm6AC
ENSMUST00000000505	1.01046	RRAC
ENSMUST00000076212	0.366667	RRm6AC
ENSMUST00000076212	0.947917	RRAC
ENSMUST00000114694	0.957746	RRm6AC
ENSMUST00000114694	0.70923	RRAC
ENSMUST00000073792	0.926829	RRm6AC
ENSMUST00000073792	0.938503	RRAC
ENSMUST00000049149	1.39706	RRm6AC
ENSMUST00000049149	0.8014	RRAC
ENSMUST00000099090	0.908421	RRm6AC
ENSMUST00000099090	1.00034	RRAC
ENSMUST00000068532	0.697674	RRm6AC
ENSMUST00000068532	0.0942408	RRAC
ENSMUST00000038867	1.10458	RRm6AC
ENSMUST00000038867	4.92199	RRAC
ENSMUST00000059458	0.180556	RRm6AC
ENSMUST00000059458	0.926158	RRAC
ENSMUST00000068944	0.951178	RRm6AC
ENSMUST00000068944	0.411641	RRAC
ENSMUST00000094077	0.8	RRm6AC
ENSMUST00000094077	0.986709	RRAC
ENSMUST00000110725	2.25806	RRm6AC
ENSMUST00000110725	0.118199	RRAC
ENSMUST00000075994	1.17571	RRm6AC
ENSMUST00000075994	1.16308	RRAC
ENSMUST00000177501	0.74646	RRm6AC
ENSMUST00000177501	3.23268	RRAC
ENSMUST00000034060	3.70536	RRm6AC
ENSMUST00000034060	6.52381	RRAC
ENSMUST00000077577	2.83004	RRm6AC
ENSMUST00000077577	0.203276	RRAC
ENSMUST00000017384	1.53191	RRm6AC
ENSMUST00000017384	1.36858	RRAC
ENSMUST00000049281	1.69799	RRm6AC
ENSMUST00000049281	1.20919	RRAC
ENSMUST00000161758	1.12274	RRm6AC
ENSMUST00000161758	1.01101	RRAC
ENSMUST00000046835	2.05	RRm6AC
ENSMUST00000046835	0.826445	RRAC
ENSMUST00000112098	1.00377	RRm6AC
ENSMUST00000112098	0.874198	RRAC
ENSMUST00000099494	1.66667	RRm6AC
ENSMUST00000099494	0.510669	RRAC
ENSMUST00000035325	0.888889	RRm6AC
ENSMUST00000035325	0.181122	RRAC
ENSMUST00000101341	1.3125	RRm6AC
ENSMUST00000101341	1.45466	RRAC
ENSMUST00000030265	2	RRm6AC
ENSMUST00000030265	0.816667	RRAC
ENSMUST00000118885	2.74108	RRm6AC
ENSMUST00000118885	2.05725	RRAC
ENSMUST00000097822	0.251748	RRm6AC
ENSMUST00000097822	0.587575	RRAC
ENSMUST00000018005	1.88235	RRm6AC
ENSMUST00000018005	1.90336	RRAC
ENSMUST00000095014	2.7451	RRm6AC
ENSMUST00000095014	1.016	RRAC
ENSMUST00000164890	2.53333	RRm6AC
ENSMUST00000164890	1.38831	RRAC
ENSMUST00000110905	0.226923	RRm6AC
ENSMUST00000110905	1.72575	RRAC
ENSMUST00000097368	1.8378	RRm6AC
ENSMUST00000097368	7.8806	RRAC
ENSMUST00000021539	0.915493	RRm6AC
ENSMUST00000021539	0.449511	RRAC
ENSMUST00000094331	0.807125	RRm6AC
ENSMUST00000094331	2.34894	RRAC
ENSMUST00000160505	0.769231	RRm6AC
ENSMUST00000160505	1.18673	RRAC
ENSMUST00000020982	0.266667	RRm6AC
ENSMUST00000020982	0.638889	RRAC
ENSMUST00000039665	0.547619	RRm6AC
ENSMUST00000039665	0.54346	RRAC
ENSMUST00000039620	3.66667	RRm6AC
ENSMUST00000039620	2.19103	RRAC
ENSMUST00000156690	0.693182	RRm6AC
ENSMUST00000156690	0.0890688	RRAC
ENSMUST00000115366	1.05085	RRm6AC
ENSMUST00000115366	1.90954	RRAC
ENSMUST00000002699	0.64542	RRm6AC
ENSMUST00000002699	0.167401	RRAC
ENSMUST00000054014	0.762548	RRm6AC
ENSMUST00000054014	0.144886	RRAC
ENSMUST00000085715	0.528571	RRm6AC
ENSMUST00000085715	0.175573	RRAC
ENSMUST00000046144	1.04813	RRm6AC
ENSMUST00000046144	0.910328	RRAC
ENSMUST00000020529	0.910569	RRm6AC
ENSMUST00000020529	0.156015	RRAC
ENSMUST00000081688	6.75	RRm6AC
ENSMUST00000081688	0.463768	RRAC
ENSMUST00000023693	0.389474	RRm6AC
ENSMUST00000023693	0.275966	RRAC
ENSMUST00000041826	0.790323	RRm6AC
ENSMUST00000041826	0.88	RRAC
ENSMUST00000182267	0.375	RRm6AC
ENSMUST00000182267	0.789474	RRAC
ENSMUST00000088896	2.11538	RRm6AC
ENSMUST00000088896	0.178571	RRAC
ENSMUST00000163516	0.62234	RRm6AC
ENSMUST00000163516	0.842397	RRAC
ENSMUST00000033876	0.841837	RRm6AC
ENSMUST00000033876	1.1953	RRAC
ENSMUST00000026227	1	RRm6AC
ENSMUST00000026227	1.40114	RRAC
ENSMUST00000109579	1.01809	RRm6AC
ENSMUST00000109579	0.740765	RRAC
ENSMUST00000100529	1.1256	RRm6AC
ENSMUST00000100529	0.911877	RRAC
ENSMUST00000046502	1.01333	RRm6AC
ENSMUST00000046502	0.885392	RRAC
ENSMUST00000056365	0.411523	RRm6AC
ENSMUST00000056365	0.227273	RRAC
ENSMUST00000049343	1.76471	RRm6AC
ENSMUST00000049343	0.73894	RRAC
ENSMUST00000068421	7.67742	RRm6AC
ENSMUST00000068421	1.5218	RRAC
ENSMUST00000068282	0.680828	RRm6AC
ENSMUST00000068282	0.400741	RRAC
ENSMUST00000054514	0.942029	RRm6AC
ENSMUST00000054514	0.348148	RRAC
ENSMUST00000108533	0.226601	RRm6AC
ENSMUST00000108533	0.697512	RRAC
ENSMUST00000026448	2.41667	RRm6AC
ENSMUST00000026448	1.26179	RRAC
ENSMUST00000055655	0.590829	RRm6AC
ENSMUST00000055655	0.884596	RRAC
ENSMUST00000114668	1.33333	RRm6AC
ENSMUST00000114668	3.3125	RRAC
ENSMUST00000110155	0.997199	RRm6AC
ENSMUST00000110155	5.19231	RRAC
ENSMUST00000029879	0.882353	RRm6AC
ENSMUST00000029879	2.07991	RRAC
ENSMUST00000023465	1.04132	RRm6AC
ENSMUST00000023465	0.205882	RRAC
ENSMUST00000113567	0.588745	RRm6AC
ENSMUST00000113567	0.980836	RRAC
ENSMUST00000089058	1.28	RRm6AC
ENSMUST00000089058	0.999043	RRAC
ENSMUST00000081989	1.08621	RRm6AC
ENSMUST00000081989	1.01042	RRAC
ENSMUST00000079041	3.6	RRm6AC
ENSMUST00000079041	8.53846	RRAC
ENSMUST00000089332	1.77216	RRm6AC
ENSMUST00000089332	0.307822	RRAC
ENSMUST00000020523	0.93607	RRm6AC
ENSMUST00000020523	1.15853	RRAC
ENSMUST00000195749	1.66667	RRm6AC
ENSMUST00000195749	0.339623	RRAC
ENSMUST00000108829	2.28571	RRm6AC
ENSMUST00000108829	1.54167	RRAC
ENSMUST00000075249	0.977941	RRm6AC
ENSMUST00000075249	1.05024	RRAC
ENSMUST00000044660	0.794118	RRm6AC
ENSMUST00000044660	0.953416	RRAC
ENSMUST00000075117	0.392857	RRm6AC
ENSMUST00000075117	3.88679	RRAC
ENSMUST00000088102	1.33049	RRm6AC
ENSMUST00000088102	1.15349	RRAC
ENSMUST00000065014	1.2	RRm6AC
ENSMUST00000065014	1.06923	RRAC
ENSMUST00000032967	2.5	RRm6AC
ENSMUST00000032967	3	RRAC
ENSMUST00000039506	0.899033	RRm6AC
ENSMUST00000039506	2.86275	RRAC
ENSMUST00000163193	4.66667	RRm6AC
ENSMUST00000163193	2.39702	RRAC
ENSMUST00000117648	1.14706	RRm6AC
ENSMUST00000117648	0.859458	RRAC
ENSMUST00000004343	0.505051	RRm6AC
ENSMUST00000004343	0.123967	RRAC
ENSMUST00000030944	2.98378	RRm6AC
ENSMUST00000030944	0.154791	RRAC
ENSMUST00000026999	1.28748	RRm6AC
ENSMUST00000026999	1.04781	RRAC
ENSMUST00000066277	0.6	RRm6AC
ENSMUST00000066277	0.956693	RRAC
ENSMUST00000197567	0.825	RRm6AC
ENSMUST00000197567	0.943481	RRAC
ENSMUST00000090791	0.969697	RRm6AC
ENSMUST00000090791	0.677067	RRAC
ENSMUST00000115251	1.22881	RRm6AC
ENSMUST00000115251	5.95769	RRAC
ENSMUST00000056237	0.142857	RRm6AC
ENSMUST00000056237	0.458631	RRAC
ENSMUST00000121759	2.65625	RRm6AC
ENSMUST00000121759	0.187234	RRAC
ENSMUST00000029116	1.44061	RRm6AC
ENSMUST00000029116	0.256	RRAC
ENSMUST00000042771	0.785714	RRm6AC
ENSMUST00000042771	0.230769	RRAC
ENSMUST00000102592	1.3408	RRm6AC
ENSMUST00000102592	1.05114	RRAC
ENSMUST00000107423	1.76471	RRm6AC
ENSMUST00000107423	1.24579	RRAC
ENSMUST00000196282	0.954677	RRm6AC
ENSMUST00000196282	2.69136	RRAC
ENSMUST00000020528	0.916409	RRm6AC
ENSMUST00000020528	0.237374	RRAC
ENSMUST00000039810	0.99812	RRm6AC
ENSMUST00000039810	1.2564	RRAC
ENSMUST00000169786	3.18889	RRm6AC
ENSMUST00000169786	0.931903	RRAC
ENSMUST00000200607	1.08527	RRm6AC
ENSMUST00000200607	1.30682	RRAC
ENSMUST00000053288	0.768382	RRm6AC
ENSMUST00000053288	0.989808	RRAC
ENSMUST00000034905	2.04651	RRm6AC
ENSMUST00000034905	0.194059	RRAC
ENSMUST00000115487	1.28402	RRm6AC
ENSMUST00000115487	4.12212	RRAC
ENSMUST00000076941	0.684211	RRm6AC
ENSMUST00000076941	0.556643	RRAC
ENSMUST00000162301	0.315476	RRm6AC
ENSMUST00000162301	0.567061	RRAC
ENSMUST00000046506	1.20879	RRm6AC
ENSMUST00000046506	0.0606061	RRAC
ENSMUST00000164342	0.964591	RRm6AC
ENSMUST00000164342	0.606557	RRAC
ENSMUST00000019679	1.56818	RRm6AC
ENSMUST00000019679	3.61538	RRAC
ENSMUST00000061187	1.09804	RRm6AC
ENSMUST00000061187	3.82759	RRAC
ENSMUST00000020755	0.562414	RRm6AC
ENSMUST00000020755	1.03093	RRAC
ENSMUST00000138603	2.34375	RRm6AC
ENSMUST00000138603	0.227273	RRAC
ENSMUST00000089049	1.68929	RRm6AC
ENSMUST00000089049	0.973913	RRAC
ENSMUST00000121799	0.770667	RRm6AC
ENSMUST00000121799	0.883375	RRAC
ENSMUST00000087122	1.03636	RRm6AC
ENSMUST00000087122	1.02616	RRAC
ENSMUST00000071564	0.539683	RRm6AC
ENSMUST00000071564	1.33012	RRAC
ENSMUST00000045138	0.976744	RRm6AC
ENSMUST00000045138	7.73333	RRAC
ENSMUST00000106289	1.40487	RRm6AC
ENSMUST00000106289	1.53453	RRAC
ENSMUST00000086843	0.366667	RRm6AC
ENSMUST00000086843	0.791579	RRAC
ENSMUST00000111306	0.828571	RRm6AC
ENSMUST00000111306	5.44118	RRAC
ENSMUST00000169266	4.51	RRm6AC
ENSMUST00000169266	1.17917	RRAC
ENSMUST00000045726	2.75	RRm6AC
ENSMUST00000045726	1.81818	RRAC
ENSMUST00000021311	1.42353	RRm6AC
ENSMUST00000021311	0.745351	RRAC
ENSMUST00000114900	1.42226	RRm6AC
ENSMUST00000114900	1.30115	RRAC
ENSMUST00000045550	1.1	RRm6AC
ENSMUST00000045550	0.605263	RRAC
ENSMUST00000035991	0.855556	RRm6AC
ENSMUST00000035991	5.9697	RRAC
ENSMUST00000147147	0.642857	RRm6AC
ENSMUST00000147147	2.35088	RRAC
ENSMUST00000025075	1.54167	RRm6AC
ENSMUST00000025075	0.610687	RRAC
ENSMUST00000044620	0.3	RRm6AC
ENSMUST00000044620	0.412162	RRAC
ENSMUST00000087684	0.4	RRm6AC
ENSMUST00000087684	1.41827	RRAC
ENSMUST00000037942	0.473684	RRm6AC
ENSMUST00000037942	0.574621	RRAC
ENSMUST00000170060	2.25	RRm6AC
ENSMUST00000170060	1.88352	RRAC
ENSMUST00000071095	1.07602	RRm6AC
ENSMUST00000071095	0.109215	RRAC
ENSMUST00000111416	0.536636	RRm6AC
ENSMUST00000111416	0.494451	RRAC
ENSMUST00000161804	1.15385	RRm6AC
ENSMUST00000161804	1.1131	RRAC
ENSMUST00000030868	1.36937	RRm6AC
ENSMUST00000030868	1.58144	RRAC
ENSMUST00000170667	1.66667	RRm6AC
ENSMUST00000170667	0.235495	RRAC
ENSMUST00000176518	0.294643	RRm6AC
ENSMUST00000176518	0.442453	RRAC
ENSMUST00000040368	0.814286	RRm6AC
ENSMUST00000040368	7	RRAC
ENSMUST00000114777	1.88571	RRm6AC
ENSMUST00000114777	10.3043	RRAC
ENSMUST00000093162	0.269841	RRm6AC
ENSMUST00000093162	1.09913	RRAC
ENSMUST00000034411	1.05769	RRm6AC
ENSMUST00000034411	4.34132	RRAC
ENSMUST00000028997	2.28864	RRm6AC
ENSMUST00000028997	0.210676	RRAC
ENSMUST00000166032	0.825	RRm6AC
ENSMUST00000166032	0.641523	RRAC
ENSMUST00000025406	1.53846	RRm6AC
ENSMUST00000025406	1.49755	RRAC
ENSMUST00000026663	2.19512	RRm6AC
ENSMUST00000026663	0.945962	RRAC
ENSMUST00000105975	1.47059	RRm6AC
ENSMUST00000105975	7.06383	RRAC
ENSMUST00000098651	0.666667	RRm6AC
ENSMUST00000098651	0.929243	RRAC
ENSMUST00000001184	1.3125	RRm6AC
ENSMUST00000001184	0.188406	RRAC
ENSMUST00000034150	0.466667	RRm6AC
ENSMUST00000034150	0.555731	RRAC
ENSMUST00000098614	2.79412	RRm6AC
ENSMUST00000098614	0.890625	RRAC
ENSMUST00000030610	0.533333	RRm6AC
ENSMUST00000030610	1.38889	RRAC
ENSMUST00000169895	0.735053	RRm6AC
ENSMUST00000169895	0.25811	RRAC
ENSMUST00000026410	0.415966	RRm6AC
ENSMUST00000026410	0.905914	RRAC
ENSMUST00000000266	0.425	RRm6AC
ENSMUST00000000266	0.393333	RRAC
ENSMUST00000054591	0.558824	RRm6AC
ENSMUST00000054591	1.15118	RRAC
ENSMUST00000039517	12.7255	RRm6AC
ENSMUST00000039517	1.27615	RRAC
ENSMUST00000108307	1.56522	RRm6AC
ENSMUST00000108307	0.969178	RRAC
ENSMUST00000140594	1.53846	RRm6AC
ENSMUST00000140594	9.11111	RRAC
ENSMUST00000084852	0.95	RRm6AC
ENSMUST00000084852	0.735969	RRAC
ENSMUST00000007296	0.666667	RRm6AC
ENSMUST00000007296	1.14697	RRAC
ENSMUST00000049074	0.386384	RRm6AC
ENSMUST00000049074	1.09263	RRAC
ENSMUST00000138356	0.647321	RRm6AC
ENSMUST00000138356	0.718925	RRAC
ENSMUST00000021450	1.72308	RRm6AC
ENSMUST00000021450	2.06154	RRAC
ENSMUST00000115511	0.784615	RRm6AC
ENSMUST00000115511	0.854911	RRAC
ENSMUST00000028536	15.7808	RRm6AC
ENSMUST00000028536	2.57759	RRAC
ENSMUST00000101206	0.652174	RRm6AC
ENSMUST00000101206	0.659765	RRAC
ENSMUST00000048807	1.95506	RRm6AC
ENSMUST00000048807	2.73626	RRAC
ENSMUST00000107772	0.409855	RRm6AC
ENSMUST00000107772	0.659557	RRAC
ENSMUST00000119093	0.942857	RRm6AC
ENSMUST00000119093	2.81157	RRAC
ENSMUST00000068714	1.065	RRm6AC
ENSMUST00000068714	0.991935	RRAC
ENSMUST00000052678	0.888889	RRm6AC
ENSMUST00000052678	1.07939	RRAC
ENSMUST00000038053	0.65189	RRm6AC
ENSMUST00000038053	0.702863	RRAC
ENSMUST00000035771	0.829327	RRm6AC
ENSMUST00000035771	0.744118	RRAC
ENSMUST00000115797	2.98077	RRm6AC
ENSMUST00000115797	1.05918	RRAC
ENSMUST00000026665	0.643846	RRm6AC
ENSMUST00000026665	0.735637	RRAC
ENSMUST00000173492	0.238095	RRm6AC
ENSMUST00000173492	0.573515	RRAC
ENSMUST00000108344	0.920354	RRm6AC
ENSMUST00000108344	1.08961	RRAC
ENSMUST00000035336	1.38889	RRm6AC
ENSMUST00000035336	0.858667	RRAC
ENSMUST00000090750	1.19737	RRm6AC
ENSMUST00000090750	0.816474	RRAC
ENSMUST00000043893	1.38923	RRm6AC
ENSMUST00000043893	0.894151	RRAC
ENSMUST00000074807	4.2	RRm6AC
ENSMUST00000074807	1.48534	RRAC
ENSMUST00000077340	0.84	RRm6AC
ENSMUST00000077340	2.26188	RRAC
ENSMUST00000067631	0.82825	RRm6AC
ENSMUST00000067631	0.168889	RRAC
ENSMUST00000022311	1.14286	RRm6AC
ENSMUST00000022311	1.01616	RRAC
ENSMUST00000042057	0.978261	RRm6AC
ENSMUST00000042057	0.240831	RRAC
ENSMUST00000027214	1	RRm6AC
ENSMUST00000027214	1.03896	RRAC
ENSMUST00000034510	1.0625	RRm6AC
ENSMUST00000034510	0.173077	RRAC
ENSMUST00000100505	0.825	RRm6AC
ENSMUST00000100505	0.698465	RRAC
ENSMUST00000022264	0.833333	RRm6AC
ENSMUST00000022264	0.90129	RRAC
ENSMUST00000080953	1.15855	RRm6AC
ENSMUST00000080953	1.13498	RRAC
ENSMUST00000096766	0.551724	RRm6AC
ENSMUST00000096766	0.175141	RRAC
ENSMUST00000004683	1.57706	RRm6AC
ENSMUST00000004683	7.27143	RRAC
ENSMUST00000025375	0.950535	RRm6AC
ENSMUST00000025375	0.202952	RRAC
ENSMUST00000023741	1.38889	RRm6AC
ENSMUST00000023741	0.913106	RRAC
ENSMUST00000102573	0.715605	RRm6AC
ENSMUST00000102573	2.53194	RRAC
ENSMUST00000027103	0.925926	RRm6AC
ENSMUST00000027103	1.38881	RRAC
ENSMUST00000061390	2.66	RRm6AC
ENSMUST00000061390	0.25	RRAC
ENSMUST00000025253	1.05282	RRm6AC
ENSMUST00000025253	0.818014	RRAC
ENSMUST00000052140	0.789474	RRm6AC
ENSMUST00000052140	0.217687	RRAC
ENSMUST00000025739	7.36819	RRm6AC
ENSMUST00000025739	1.32676	RRAC
ENSMUST00000056045	1.1875	RRm6AC
ENSMUST00000056045	3.41176	RRAC
ENSMUST00000032469	1.33333	RRm6AC
ENSMUST00000032469	1.68	RRAC
ENSMUST00000118174	1.73333	RRm6AC
ENSMUST00000118174	1.20779	RRAC
ENSMUST00000145664	0.928571	RRm6AC
ENSMUST00000145664	1.02066	RRAC
ENSMUST00000109619	1.6	RRm6AC
ENSMUST00000109619	0.941384	RRAC
ENSMUST00000161609	0.750916	RRm6AC
ENSMUST00000161609	0.598924	RRAC
ENSMUST00000122160	0.721311	RRm6AC
ENSMUST00000122160	0.72564	RRAC
ENSMUST00000089017	1.17284	RRm6AC
ENSMUST00000089017	0.122622	RRAC
ENSMUST00000200758	5.08197	RRm6AC
ENSMUST00000200758	1.41829	RRAC
ENSMUST00000163680	0.75	RRm6AC
ENSMUST00000163680	1.08108	RRAC
ENSMUST00000033289	1.2	RRm6AC
ENSMUST00000033289	1.10724	RRAC
ENSMUST00000049572	1.27751	RRm6AC
ENSMUST00000049572	0.156309	RRAC
ENSMUST00000066179	0.436975	RRm6AC
ENSMUST00000066179	0.462857	RRAC
ENSMUST00000045807	1.33096	RRm6AC
ENSMUST00000045807	1.00972	RRAC
ENSMUST00000169061	2.93031	RRm6AC
ENSMUST00000169061	5.5	RRAC
ENSMUST00000166495	14.2222	RRm6AC
ENSMUST00000166495	0.201456	RRAC
ENSMUST00000021356	0.811052	RRm6AC
ENSMUST00000021356	1.37423	RRAC
ENSMUST00000089684	0.833333	RRm6AC
ENSMUST00000089684	0.998739	RRAC
ENSMUST00000084203	0.685714	RRm6AC
ENSMUST00000084203	1.15689	RRAC
ENSMUST00000096367	1.16667	RRm6AC
ENSMUST00000096367	0.325581	RRAC
ENSMUST00000060417	4.66667	RRm6AC
ENSMUST00000060417	0.747945	RRAC
ENSMUST00000025704	0.641594	RRm6AC
ENSMUST00000025704	0.771968	RRAC
ENSMUST00000004985	1.05263	RRm6AC
ENSMUST00000004985	1.01283	RRAC
ENSMUST00000044331	0.961364	RRm6AC
ENSMUST00000044331	0.927889	RRAC
ENSMUST00000022225	2.05674	RRm6AC
ENSMUST00000022225	1.66131	RRAC
ENSMUST00000170578	1.86667	RRm6AC
ENSMUST00000170578	1.5874	RRAC
ENSMUST00000049295	0.741758	RRm6AC
ENSMUST00000049295	0.726401	RRAC
ENSMUST00000004094	5.21529	RRm6AC
ENSMUST00000004094	1.60311	RRAC
ENSMUST00000021857	0.321429	RRm6AC
ENSMUST00000021857	0.556725	RRAC
ENSMUST00000110648	0.62963	RRm6AC
ENSMUST00000110648	0.733236	RRAC
ENSMUST00000025562	2.31373	RRm6AC
ENSMUST00000025562	3.14286	RRAC
ENSMUST00000022121	1.55556	RRm6AC
ENSMUST00000022121	6.41176	RRAC
ENSMUST00000176540	4.50704	RRm6AC
ENSMUST00000176540	5.25333	RRAC
ENSMUST00000021324	2.16667	RRm6AC
ENSMUST00000021324	0.725624	RRAC
ENSMUST00000067538	2.77666	RRm6AC
ENSMUST00000067538	1.33015	RRAC
ENSMUST00000021028	1.57576	RRm6AC
ENSMUST00000021028	0.632299	RRAC
ENSMUST00000031434	1.51948	RRm6AC
ENSMUST00000031434	1.30156	RRAC
ENSMUST00000100986	3.72059	RRm6AC
ENSMUST00000100986	1.47364	RRAC
ENSMUST00000180180	0.941379	RRm6AC
ENSMUST00000180180	5.60465	RRAC
ENSMUST00000138166	0.766667	RRm6AC
ENSMUST00000138166	1.5992	RRAC
ENSMUST00000140975	1.26623	RRm6AC
ENSMUST00000140975	0.886364	RRAC
ENSMUST00000182597	1.20256	RRm6AC
ENSMUST00000182597	0.839812	RRAC
ENSMUST00000113099	0.848485	RRm6AC
ENSMUST00000113099	0.807327	RRAC
ENSMUST00000178231	0.347826	RRm6AC
ENSMUST00000178231	0.941379	RRAC
ENSMUST00000030917	0.416667	RRm6AC
ENSMUST00000030917	0.993466	RRAC
ENSMUST00000020759	0.546099	RRm6AC
ENSMUST00000020759	0.670998	RRAC
ENSMUST00000120339	0.0833333	RRm6AC
ENSMUST00000120339	0.554348	RRAC
ENSMUST00000071423	1.31987	RRm6AC
ENSMUST00000071423	1.03627	RRAC
ENSMUST00000040580	1.06349	RRm6AC
ENSMUST00000040580	0.747166	RRAC
ENSMUST00000102633	2.6	RRm6AC
ENSMUST00000102633	0.441176	RRAC
ENSMUST00000055843	0.785623	RRm6AC
ENSMUST00000055843	1.2224	RRAC
ENSMUST00000018449	0.8	RRm6AC
ENSMUST00000018449	0.685595	RRAC
ENSMUST00000029336	4.12698	RRm6AC
ENSMUST00000029336	7.09677	RRAC
ENSMUST00000059295	1.06154	RRm6AC
ENSMUST00000059295	1.56189	RRAC
ENSMUST00000022786	2.25	RRm6AC
ENSMUST00000022786	1.14605	RRAC
ENSMUST00000064924	0.577703	RRm6AC
ENSMUST00000064924	0.674286	RRAC
ENSMUST00000114167	0.916667	RRm6AC
ENSMUST00000114167	0.609848	RRAC
ENSMUST00000040498	2.4	RRm6AC
ENSMUST00000040498	0.211765	RRAC
ENSMUST00000054212	2.17241	RRm6AC
ENSMUST00000054212	1.11091	RRAC
ENSMUST00000086167	1.07143	RRm6AC
ENSMUST00000086167	1.74803	RRAC
ENSMUST00000023119	2.15686	RRm6AC
ENSMUST00000023119	1.16551	RRAC
ENSMUST00000117692	0.277512	RRm6AC
ENSMUST00000117692	0.152344	RRAC
ENSMUST00000166030	1.15	RRm6AC
ENSMUST00000166030	0.269504	RRAC
ENSMUST00000115151	0.856005	RRm6AC
ENSMUST00000115151	0.808874	RRAC
ENSMUST00000172702	2.31884	RRm6AC
ENSMUST00000172702	5.97826	RRAC
ENSMUST00000021957	3.21429	RRm6AC
ENSMUST00000021957	3.09375	RRAC
ENSMUST00000041558	1	RRm6AC
ENSMUST00000041558	4.30435	RRAC
ENSMUST00000027888	0.873167	RRm6AC
ENSMUST00000027888	0.958065	RRAC
ENSMUST00000071152	1.41414	RRm6AC
ENSMUST00000071152	1.16441	RRAC
ENSMUST00000024749	0.65	RRm6AC
ENSMUST00000024749	0.191824	RRAC
ENSMUST00000089688	1.4812	RRm6AC
ENSMUST00000089688	0.277687	RRAC
ENSMUST00000061101	0.835165	RRm6AC
ENSMUST00000061101	0.986139	RRAC
ENSMUST00000030121	2.3764	RRm6AC
ENSMUST00000030121	1.79889	RRAC
ENSMUST00000039213	1.28968	RRm6AC
ENSMUST00000039213	1.16116	RRAC
ENSMUST00000037709	0.318519	RRm6AC
ENSMUST00000037709	0.126168	RRAC
ENSMUST00000023684	0.48885	RRm6AC
ENSMUST00000023684	0.709922	RRAC
ENSMUST00000117099	1.22049	RRm6AC
ENSMUST00000117099	0.88055	RRAC
ENSMUST00000056028	3.33333	RRm6AC
ENSMUST00000056028	1.07692	RRAC
ENSMUST00000023206	0.277778	RRm6AC
ENSMUST00000023206	0.758901	RRAC
ENSMUST00000043616	0.72381	RRm6AC
ENSMUST00000043616	1.01804	RRAC
ENSMUST00000113533	0.388393	RRm6AC
ENSMUST00000113533	0.324138	RRAC
ENSMUST00000096385	2.02222	RRm6AC
ENSMUST00000096385	3.1561	RRAC
ENSMUST00000068125	0.789474	RRm6AC
ENSMUST00000068125	0.26087	RRAC
ENSMUST00000191275	1.70787	RRm6AC
ENSMUST00000191275	0.885236	RRAC
ENSMUST00000029650	0.433498	RRm6AC
ENSMUST00000029650	0.943739	RRAC
ENSMUST00000074043	1.14286	RRm6AC
ENSMUST00000074043	0.78811	RRAC
ENSMUST00000025077	0.647059	RRm6AC
ENSMUST00000025077	0.151751	RRAC
ENSMUST00000111117	0.94	RRm6AC
ENSMUST00000111117	0.909694	RRAC
ENSMUST00000044970	0.631579	RRm6AC
ENSMUST00000044970	1.07775	RRAC
ENSMUST00000041370	2.40741	RRm6AC
ENSMUST00000041370	0.116438	RRAC
ENSMUST00000093820	0.914286	RRm6AC
ENSMUST00000093820	1.05422	RRAC
ENSMUST00000045674	1.35909	RRm6AC
ENSMUST00000045674	0.333333	RRAC
ENSMUST00000102607	0.642857	RRm6AC
ENSMUST00000102607	0.677507	RRAC
ENSMUST00000119201	1.20647	RRm6AC
ENSMUST00000119201	1.48643	RRAC
ENSMUST00000058754	1.19628	RRm6AC
ENSMUST00000058754	0.180227	RRAC
ENSMUST00000171975	1.27066	RRm6AC
ENSMUST00000171975	7.33846	RRAC
ENSMUST00000145903	0.168814	RRm6AC
ENSMUST00000145903	0.164265	RRAC
ENSMUST00000073364	5.71429	RRm6AC
ENSMUST00000073364	1.02143	RRAC
ENSMUST00000040787	0.711111	RRm6AC
ENSMUST00000040787	3.1681	RRAC
ENSMUST00000030201	0.65	RRm6AC
ENSMUST00000030201	0.816568	RRAC
ENSMUST00000045593	1.26042	RRm6AC
ENSMUST00000045593	1.39241	RRAC
ENSMUST00000204947	0.505051	RRm6AC
ENSMUST00000204947	8.33962	RRAC
ENSMUST00000027876	1.27273	RRm6AC
ENSMUST00000027876	0.972222	RRAC
ENSMUST00000022716	2.30303	RRm6AC
ENSMUST00000022716	0.606061	RRAC
ENSMUST00000033731	1.57895	RRm6AC
ENSMUST00000033731	1.32513	RRAC
ENSMUST00000001079	2.33333	RRm6AC
ENSMUST00000001079	1.04852	RRAC
ENSMUST00000028796	2.64444	RRm6AC
ENSMUST00000028796	0.293478	RRAC
ENSMUST00000115096	0.529412	RRm6AC
ENSMUST00000115096	0.798102	RRAC
ENSMUST00000017891	0.711111	RRm6AC
ENSMUST00000017891	0.702736	RRAC
ENSMUST00000036003	0.282353	RRm6AC
ENSMUST00000036003	1.22438	RRAC
ENSMUST00000111298	0.909091	RRm6AC
ENSMUST00000111298	10.1935	RRAC
ENSMUST00000107559	0.449465	RRm6AC
ENSMUST00000107559	0.123077	RRAC
ENSMUST00000109269	1.1	RRm6AC
ENSMUST00000109269	0.446474	RRAC
ENSMUST00000099149	5.97333	RRm6AC
ENSMUST00000099149	3.33333	RRAC
ENSMUST00000080449	0.513393	RRm6AC
ENSMUST00000080449	1.14362	RRAC
ENSMUST00000164403	2.16667	RRm6AC
ENSMUST00000164403	0.489247	RRAC
ENSMUST00000081335	0.765399	RRm6AC
ENSMUST00000081335	0.150183	RRAC
ENSMUST00000114124	0.507692	RRm6AC
ENSMUST00000114124	1.03899	RRAC
ENSMUST00000054815	2.22222	RRm6AC
ENSMUST00000054815	1.10592	RRAC
ENSMUST00000197748	2.68333	RRm6AC
ENSMUST00000197748	1.082	RRAC
ENSMUST00000095350	0.785098	RRm6AC
ENSMUST00000095350	1.72253	RRAC
ENSMUST00000020580	0.375	RRm6AC
ENSMUST00000020580	0.929104	RRAC
ENSMUST00000106644	1.1828	RRm6AC
ENSMUST00000106644	5.14876	RRAC
ENSMUST00000063577	2.02703	RRm6AC
ENSMUST00000063577	1.35005	RRAC
ENSMUST00000002292	2.94118	RRm6AC
ENSMUST00000002292	10.64	RRAC
ENSMUST00000014920	1.66119	RRm6AC
ENSMUST00000014920	0.252747	RRAC
ENSMUST00000186213	1.01905	RRm6AC
ENSMUST00000186213	0.872398	RRAC
ENSMUST00000025137	0.706767	RRm6AC
ENSMUST00000025137	0.328542	RRAC
ENSMUST00000034046	1.22222	RRm6AC
ENSMUST00000034046	0.194444	RRAC
ENSMUST00000063710	1.08333	RRm6AC
ENSMUST00000063710	0.905983	RRAC
ENSMUST00000022945	1.49891	RRm6AC
ENSMUST00000022945	0.112853	RRAC
ENSMUST00000047857	2.12121	RRm6AC
ENSMUST00000047857	1.45402	RRAC
ENSMUST00000029387	0.722008	RRm6AC
ENSMUST00000029387	0.139878	RRAC
ENSMUST00000029105	1.03409	RRm6AC
ENSMUST00000029105	0.285714	RRAC
ENSMUST00000113438	2.86957	RRm6AC
ENSMUST00000113438	0.60535	RRAC
ENSMUST00000118261	0.549708	RRm6AC
ENSMUST00000118261	0.181208	RRAC
ENSMUST00000041047	2.38069	RRm6AC
ENSMUST00000041047	1.37173	RRAC
ENSMUST00000103224	0.3	RRm6AC
ENSMUST00000103224	0.906673	RRAC
ENSMUST00000169273	1.16667	RRm6AC
ENSMUST00000169273	7.10145	RRAC
ENSMUST00000113028	0.790483	RRm6AC
ENSMUST00000113028	1.00721	RRAC
ENSMUST00000101509	2.75	RRm6AC
ENSMUST00000101509	0.245902	RRAC
ENSMUST00000085745	0.411765	RRm6AC
ENSMUST00000085745	0.0807175	RRAC
ENSMUST00000058550	1.03929	RRm6AC
ENSMUST00000058550	0.162465	RRAC
ENSMUST00000066652	1.14035	RRm6AC
ENSMUST00000066652	0.125806	RRAC
ENSMUST00000001611	0.814286	RRm6AC
ENSMUST00000001611	1.47966	RRAC
ENSMUST00000021039	1.6	RRm6AC
ENSMUST00000021039	3.71134	RRAC
ENSMUST00000047409	4.63415	RRm6AC
ENSMUST00000047409	2.12808	RRAC
ENSMUST00000031069	2.17687	RRm6AC
ENSMUST00000031069	0.1875	RRAC
ENSMUST00000031426	0.923077	RRm6AC
ENSMUST00000031426	0.591093	RRAC
ENSMUST00000023270	0.0833333	RRm6AC
ENSMUST00000023270	0.294872	RRAC
ENSMUST00000041029	0.705882	RRm6AC
ENSMUST00000041029	3.72727	RRAC
ENSMUST00000002291	0.92	RRm6AC
ENSMUST00000002291	2.37701	RRAC
ENSMUST00000001975	1.55352	RRm6AC
ENSMUST00000001975	8.81287	RRAC
ENSMUST00000066632	1.625	RRm6AC
ENSMUST00000066632	9	RRAC
ENSMUST00000023353	0.752552	RRm6AC
ENSMUST00000023353	0.592467	RRAC
ENSMUST00000096250	1.82222	RRm6AC
ENSMUST00000096250	0.950972	RRAC
ENSMUST00000025856	1.29876	RRm6AC
ENSMUST00000025856	1.29053	RRAC
ENSMUST00000113194	1.4	RRm6AC
ENSMUST00000113194	0.857143	RRAC
ENSMUST00000034141	0.664286	RRm6AC
ENSMUST00000034141	0.662964	RRAC
ENSMUST00000009713	2.77778	RRm6AC
ENSMUST00000009713	0.683453	RRAC
ENSMUST00000019439	1.47692	RRm6AC
ENSMUST00000019439	0.702949	RRAC
ENSMUST00000109554	2.02148	RRm6AC
ENSMUST00000109554	0.186393	RRAC
ENSMUST00000156520	1.775	RRm6AC
ENSMUST00000156520	10.8421	RRAC
ENSMUST00000005671	0.714286	RRm6AC
ENSMUST00000005671	1.07376	RRAC
ENSMUST00000118196	2.37037	RRm6AC
ENSMUST00000118196	1.28384	RRAC
ENSMUST00000114372	0.508772	RRm6AC
ENSMUST00000114372	0.7846	RRAC
ENSMUST00000105661	1.45833	RRm6AC
ENSMUST00000105661	0.974026	RRAC
ENSMUST00000063465	0.686196	RRm6AC
ENSMUST00000063465	0.760331	RRAC
ENSMUST00000070132	1.02564	RRm6AC
ENSMUST00000070132	0.732143	RRAC
ENSMUST00000026710	0.389151	RRm6AC
ENSMUST00000026710	0.763453	RRAC
ENSMUST00000201010	0.925926	RRm6AC
ENSMUST00000201010	0.955634	RRAC
ENSMUST00000073124	2.75	RRm6AC
ENSMUST00000073124	0.744355	RRAC
ENSMUST00000146409	0.233766	RRm6AC
ENSMUST00000146409	2.26455	RRAC
ENSMUST00000057256	0.482759	RRm6AC
ENSMUST00000057256	9.81818	RRAC
ENSMUST00000030684	0.359649	RRm6AC
ENSMUST00000030684	1.11338	RRAC
ENSMUST00000038627	1.16698	RRm6AC
ENSMUST00000038627	0.12256	RRAC
ENSMUST00000136822	0.436533	RRm6AC
ENSMUST00000136822	0.602871	RRAC
ENSMUST00000046603	0.727273	RRm6AC
ENSMUST00000046603	0.881794	RRAC
ENSMUST00000030556	1.10667	RRm6AC
ENSMUST00000030556	0.5806	RRAC
ENSMUST00000107953	0.641667	RRm6AC
ENSMUST00000107953	1.21212	RRAC
ENSMUST00000171461	2.12329	RRm6AC
ENSMUST00000171461	1.28254	RRAC
ENSMUST00000030947	1.05072	RRm6AC
ENSMUST00000030947	1.6128	RRAC
ENSMUST00000029541	1.2	RRm6AC
ENSMUST00000029541	4	RRAC
ENSMUST00000007814	0.438762	RRm6AC
ENSMUST00000007814	0.323636	RRAC
ENSMUST00000039333	1.91176	RRm6AC
ENSMUST00000039333	0.26616	RRAC
ENSMUST00000120301	0.853659	RRm6AC
ENSMUST00000120301	1.22912	RRAC
ENSMUST00000018993	6.66667	RRm6AC
ENSMUST00000018993	1.09979	RRAC
ENSMUST00000018478	0.617647	RRm6AC
ENSMUST00000018478	0.645185	RRAC
ENSMUST00000195708	0.48	RRm6AC
ENSMUST00000195708	0.420455	RRAC
ENSMUST00000022881	1.16825	RRm6AC
ENSMUST00000022881	0.127536	RRAC
ENSMUST00000150843	4.41018	RRm6AC
ENSMUST00000150843	4.32892	RRAC
ENSMUST00000172240	0.502959	RRm6AC
ENSMUST00000172240	1.11064	RRAC
ENSMUST00000040583	1.41176	RRm6AC
ENSMUST00000040583	1.03168	RRAC
ENSMUST00000163095	3.44681	RRm6AC
ENSMUST00000163095	1.78513	RRAC
ENSMUST00000115746	1.14229	RRm6AC
ENSMUST00000115746	1.56974	RRAC
ENSMUST00000048937	0.58548	RRm6AC
ENSMUST00000048937	3.54167	RRAC
ENSMUST00000108582	1.8	RRm6AC
ENSMUST00000108582	0.358491	RRAC
ENSMUST00000187307	2.4	RRm6AC
ENSMUST00000187307	4.38889	RRAC
ENSMUST00000039234	3.96667	RRm6AC
ENSMUST00000039234	0.787647	RRAC
ENSMUST00000075774	0.777778	RRm6AC
ENSMUST00000075774	0.535395	RRAC
ENSMUST00000052965	1.56863	RRm6AC
ENSMUST00000052965	0.925717	RRAC
ENSMUST00000031653	5.47059	RRm6AC
ENSMUST00000031653	0.708413	RRAC
ENSMUST00000030747	0.466667	RRm6AC
ENSMUST00000030747	0.546678	RRAC
ENSMUST00000082237	1.38095	RRm6AC
ENSMUST00000082237	1.17733	RRAC
ENSMUST00000117237	0.570136	RRm6AC
ENSMUST00000117237	0.807683	RRAC
ENSMUST00000079403	0.3375	RRm6AC
ENSMUST00000079403	0.447368	RRAC
ENSMUST00000040182	0.803571	RRm6AC
ENSMUST00000040182	0.475043	RRAC
ENSMUST00000002064	0.852205	RRm6AC
ENSMUST00000002064	2.13184	RRAC
ENSMUST00000092629	0.888889	RRm6AC
ENSMUST00000092629	1.30556	RRAC
ENSMUST00000148810	1.71111	RRm6AC
ENSMUST00000148810	0.78222	RRAC
ENSMUST00000108777	1.81818	RRm6AC
ENSMUST00000108777	0.235294	RRAC
ENSMUST00000126532	5.08758	RRm6AC
ENSMUST00000126532	1.56432	RRAC
ENSMUST00000001319	0.837838	RRm6AC
ENSMUST00000001319	0.140928	RRAC
ENSMUST00000019931	0.904762	RRm6AC
ENSMUST00000019931	4.73684	RRAC
ENSMUST00000029435	0.5	RRm6AC
ENSMUST00000029435	0.264368	RRAC
ENSMUST00000072187	1.28	RRm6AC
ENSMUST00000072187	0.216966	RRAC
ENSMUST00000174252	0.631579	RRm6AC
ENSMUST00000174252	0.159817	RRAC
ENSMUST00000002840	0.994083	RRm6AC
ENSMUST00000002840	2.71274	RRAC
ENSMUST00000089302	0.351852	RRm6AC
ENSMUST00000089302	1.02695	RRAC
ENSMUST00000020922	0.586466	RRm6AC
ENSMUST00000020922	6.17391	RRAC
ENSMUST00000043896	0.720721	RRm6AC
ENSMUST00000043896	0.937255	RRAC
ENSMUST00000170795	0.428571	RRm6AC
ENSMUST00000170795	0.584164	RRAC
ENSMUST00000002881	1	RRm6AC
ENSMUST00000002881	2.75304	RRAC
ENSMUST00000037341	3.26512	RRm6AC
ENSMUST00000037341	0.904899	RRAC
ENSMUST00000160854	0.647727	RRm6AC
ENSMUST00000160854	0.567279	RRAC
ENSMUST00000053969	0.479167	RRm6AC
ENSMUST00000053969	1.09177	RRAC
ENSMUST00000187839	0.741477	RRm6AC
ENSMUST00000187839	6.52688	RRAC
ENSMUST00000013294	0.4	RRm6AC
ENSMUST00000013294	0.684783	RRAC
ENSMUST00000090543	2.1378	RRm6AC
ENSMUST00000090543	1.09544	RRAC
ENSMUST00000093893	0.75	RRm6AC
ENSMUST00000093893	0.421642	RRAC
ENSMUST00000058879	2.5	RRm6AC
ENSMUST00000058879	0.642857	RRAC
ENSMUST00000043464	0.85787	RRm6AC
ENSMUST00000043464	0.825986	RRAC
ENSMUST00000049020	1.08333	RRm6AC
ENSMUST00000049020	1.069	RRAC
ENSMUST00000113682	1.04757	RRm6AC
ENSMUST00000113682	1.02624	RRAC
ENSMUST00000118545	1.01852	RRm6AC
ENSMUST00000118545	1.96571	RRAC
ENSMUST00000047524	0.641667	RRm6AC
ENSMUST00000047524	0.950384	RRAC
ENSMUST00000080217	1.97033	RRm6AC
ENSMUST00000080217	0.972991	RRAC
ENSMUST00000018805	3.09524	RRm6AC
ENSMUST00000018805	1.76453	RRAC
ENSMUST00000002923	0.841346	RRm6AC
ENSMUST00000002923	0.594172	RRAC
ENSMUST00000161448	0.5625	RRm6AC
ENSMUST00000161448	0.797464	RRAC
ENSMUST00000059287	1.22222	RRm6AC
ENSMUST00000059287	1.07705	RRAC
ENSMUST00000027931	1.6032	RRm6AC
ENSMUST00000027931	1.41993	RRAC
ENSMUST00000094463	0.488889	RRm6AC
ENSMUST00000094463	1.24561	RRAC
ENSMUST00000090785	1.28	RRm6AC
ENSMUST00000090785	0.804358	RRAC
ENSMUST00000100330	2.5	RRm6AC
ENSMUST00000100330	0.426923	RRAC
ENSMUST00000114590	1.18056	RRm6AC
ENSMUST00000114590	1.79691	RRAC
ENSMUST00000054384	0.903226	RRm6AC
ENSMUST00000054384	1.91837	RRAC
ENSMUST00000070524	1.05519	RRm6AC
ENSMUST00000070524	0.711166	RRAC
ENSMUST00000025177	1.21569	RRm6AC
ENSMUST00000025177	0.635219	RRAC
ENSMUST00000022310	0.789474	RRm6AC
ENSMUST00000022310	0.853554	RRAC
ENSMUST00000118557	0.476948	RRm6AC
ENSMUST00000118557	0.162162	RRAC
ENSMUST00000037302	0.900621	RRm6AC
ENSMUST00000037302	1.43333	RRAC
ENSMUST00000026833	0.3	RRm6AC
ENSMUST00000026833	4.95833	RRAC
ENSMUST00000041477	1.81188	RRm6AC
ENSMUST00000041477	0.978558	RRAC
ENSMUST00000020204	0.818182	RRm6AC
ENSMUST00000020204	1.13499	RRAC
ENSMUST00000113869	1.61538	RRm6AC
ENSMUST00000113869	0.725146	RRAC
ENSMUST00000029773	1.20777	RRm6AC
ENSMUST00000029773	0.131792	RRAC
ENSMUST00000072889	0.6	RRm6AC
ENSMUST00000072889	0.520833	RRAC
ENSMUST00000048994	0.452962	RRm6AC
ENSMUST00000048994	0.462963	RRAC
ENSMUST00000041772	0.666667	RRm6AC
ENSMUST00000041772	0.906138	RRAC
ENSMUST00000085383	0.344828	RRm6AC
ENSMUST00000085383	0.663124	RRAC
ENSMUST00000020655	0.690236	RRm6AC
ENSMUST00000020655	0.727094	RRAC
ENSMUST00000001700	1.19328	RRm6AC
ENSMUST00000001700	3.69231	RRAC
ENSMUST00000111264	0.340336	RRm6AC
ENSMUST00000111264	0.896817	RRAC
ENSMUST00000009120	0.539478	RRm6AC
ENSMUST00000009120	0.871795	RRAC
ENSMUST00000111125	1.84783	RRm6AC
ENSMUST00000111125	0.974066	RRAC
ENSMUST00000085245	0.688235	RRm6AC
ENSMUST00000085245	0.127273	RRAC
ENSMUST00000116375	1.13045	RRm6AC
ENSMUST00000116375	0.280519	RRAC
ENSMUST00000111611	0.301587	RRm6AC
ENSMUST00000111611	0.978704	RRAC
ENSMUST00000045994	1.49565	RRm6AC
ENSMUST00000045994	0.17962	RRAC
ENSMUST00000038753	0.811765	RRm6AC
ENSMUST00000038753	1.20311	RRAC
ENSMUST00000204645	0.4	RRm6AC
ENSMUST00000204645	0.872936	RRAC
ENSMUST00000038890	0.8	RRm6AC
ENSMUST00000038890	0.958333	RRAC
ENSMUST00000020617	0.809524	RRm6AC
ENSMUST00000020617	1.42795	RRAC
ENSMUST00000029540	1.55	RRm6AC
ENSMUST00000029540	5	RRAC
ENSMUST00000025425	0.304	RRm6AC
ENSMUST00000025425	0.816314	RRAC
ENSMUST00000039449	3.75	RRm6AC
ENSMUST00000039449	0.921083	RRAC
ENSMUST00000111917	0.4	RRm6AC
ENSMUST00000111917	0.990712	RRAC
ENSMUST00000098312	0.673077	RRm6AC
ENSMUST00000098312	0.694367	RRAC
ENSMUST00000005952	5.57143	RRm6AC
ENSMUST00000005952	28	RRAC
ENSMUST00000082026	0.625	RRm6AC
ENSMUST00000082026	1.072	RRAC
ENSMUST00000170957	3.125	RRm6AC
ENSMUST00000170957	7.08696	RRAC
ENSMUST00000040915	1.0084	RRm6AC
ENSMUST00000040915	0.977586	RRAC
ENSMUST00000027396	1.01786	RRm6AC
ENSMUST00000027396	1.15821	RRAC
ENSMUST00000052505	1.78261	RRm6AC
ENSMUST00000052505	1.08671	RRAC
ENSMUST00000123853	1.53695	RRm6AC
ENSMUST00000123853	0.957837	RRAC
ENSMUST00000075686	1.12492	RRm6AC
ENSMUST00000075686	0.954304	RRAC
ENSMUST00000165308	2.82353	RRm6AC
ENSMUST00000165308	2.18182	RRAC
ENSMUST00000109128	0.240964	RRm6AC
ENSMUST00000109128	0.241379	RRAC
ENSMUST00000099558	3.51272	RRm6AC
ENSMUST00000099558	0.894929	RRAC
ENSMUST00000001974	0.816532	RRm6AC
ENSMUST00000001974	1.03282	RRAC
ENSMUST00000111235	0.617647	RRm6AC
ENSMUST00000111235	0.673077	RRAC
ENSMUST00000097542	1.40175	RRm6AC
ENSMUST00000097542	1.10921	RRAC
ENSMUST00000068156	1.66667	RRm6AC
ENSMUST00000068156	0.905827	RRAC
ENSMUST00000163765	1.47321	RRm6AC
ENSMUST00000163765	0.964319	RRAC
ENSMUST00000110027	1.2	RRm6AC
ENSMUST00000110027	4.72727	RRAC
ENSMUST00000021844	4.82759	RRm6AC
ENSMUST00000021844	2.45643	RRAC
ENSMUST00000110005	1.66667	RRm6AC
ENSMUST00000110005	1.03207	RRAC
ENSMUST00000029179	2.41379	RRm6AC
ENSMUST00000029179	0.815244	RRAC
ENSMUST00000051431	0.821231	RRm6AC
ENSMUST00000051431	0.415842	RRAC
ENSMUST00000050234	0.755556	RRm6AC
ENSMUST00000050234	1.36607	RRAC
ENSMUST00000195008	2.42424	RRm6AC
ENSMUST00000195008	1.00648	RRAC
ENSMUST00000033450	1.37436	RRm6AC
ENSMUST00000033450	0.425373	RRAC
ENSMUST00000084953	0.333333	RRm6AC
ENSMUST00000084953	0.0976431	RRAC
ENSMUST00000052290	1.74194	RRm6AC
ENSMUST00000052290	1.3254	RRAC
ENSMUST00000006851	2.24662	RRm6AC
ENSMUST00000006851	1.41116	RRAC
ENSMUST00000023285	2.04602	RRm6AC
ENSMUST00000023285	2.43574	RRAC
ENSMUST00000182276	0.551724	RRm6AC
ENSMUST00000182276	0.698598	RRAC
ENSMUST00000165738	0.472222	RRm6AC
ENSMUST00000165738	0.583515	RRAC
ENSMUST00000109353	1.05263	RRm6AC
ENSMUST00000109353	0.923045	RRAC
ENSMUST00000026027	0.805085	RRm6AC
ENSMUST00000026027	3.68661	RRAC
ENSMUST00000140920	1.77778	RRm6AC
ENSMUST00000140920	0.523783	RRAC
ENSMUST00000071280	0.123552	RRm6AC
ENSMUST00000071280	0.251572	RRAC
ENSMUST00000048016	1.125	RRm6AC
ENSMUST00000048016	1.29	RRAC
ENSMUST00000022511	0.428571	RRm6AC
ENSMUST00000022511	0.922611	RRAC
ENSMUST00000006854	1.22857	RRm6AC
ENSMUST00000006854	1.30697	RRAC
ENSMUST00000068387	1.40625	RRm6AC
ENSMUST00000068387	1.271	RRAC
ENSMUST00000027421	0.631579	RRm6AC
ENSMUST00000027421	5.41493	RRAC
ENSMUST00000002710	0.489845	RRm6AC
ENSMUST00000002710	0.529114	RRAC
ENSMUST00000161620	2.06349	RRm6AC
ENSMUST00000161620	0.970822	RRAC
ENSMUST00000048688	0.833747	RRm6AC
ENSMUST00000048688	0.591053	RRAC
ENSMUST00000084249	1.25	RRm6AC
ENSMUST00000084249	0.874603	RRAC
ENSMUST00000189268	1.42241	RRm6AC
ENSMUST00000189268	5.86667	RRAC
ENSMUST00000110336	0.479167	RRm6AC
ENSMUST00000110336	0.782302	RRAC
ENSMUST00000115765	3.14815	RRm6AC
ENSMUST00000115765	0.998505	RRAC
ENSMUST00000001126	0.203008	RRm6AC
ENSMUST00000001126	0.233645	RRAC
ENSMUST00000159551	1.1884	RRm6AC
ENSMUST00000159551	0.476228	RRAC
ENSMUST00000038608	0.935345	RRm6AC
ENSMUST00000038608	0.469622	RRAC
ENSMUST00000023510	0.87963	RRm6AC
ENSMUST00000023510	3.62963	RRAC
ENSMUST00000045705	0.464286	RRm6AC
ENSMUST00000045705	1.12602	RRAC
ENSMUST00000121446	2.09524	RRm6AC
ENSMUST00000121446	0.214286	RRAC
ENSMUST00000015841	2.1	RRm6AC
ENSMUST00000015841	0.76278	RRAC
ENSMUST00000001166	1.42083	RRm6AC
ENSMUST00000001166	1.22121	RRAC
ENSMUST00000106653	0.647059	RRm6AC
ENSMUST00000106653	0.771031	RRAC
ENSMUST00000112605	0.857143	RRm6AC
ENSMUST00000112605	0.949115	RRAC
ENSMUST00000025161	1.58348	RRm6AC
ENSMUST00000025161	1.3417	RRAC
ENSMUST00000023555	0.8	RRm6AC
ENSMUST00000023555	0.225806	RRAC
ENSMUST00000070607	0.696429	RRm6AC
ENSMUST00000070607	0.121581	RRAC
ENSMUST00000140020	1.04336	RRm6AC
ENSMUST00000140020	5.03883	RRAC
ENSMUST00000086723	1.125	RRm6AC
ENSMUST00000086723	1.12015	RRAC
ENSMUST00000102849	1.56923	RRm6AC
ENSMUST00000102849	1.71831	RRAC
ENSMUST00000109764	0.475352	RRm6AC
ENSMUST00000109764	4.86275	RRAC
ENSMUST00000034427	1.2	RRm6AC
ENSMUST00000034427	0.419048	RRAC
ENSMUST00000179474	0.853333	RRm6AC
ENSMUST00000179474	0.933175	RRAC
ENSMUST00000047865	1.1438	RRm6AC
ENSMUST00000047865	0.834858	RRAC
ENSMUST00000050850	0.578231	RRm6AC
ENSMUST00000050850	0.672131	RRAC
ENSMUST00000042281	0.781955	RRm6AC
ENSMUST00000042281	0.125874	RRAC
ENSMUST00000024179	2.75	RRm6AC
ENSMUST00000024179	1.04545	RRAC
ENSMUST00000045521	0.325	RRm6AC
ENSMUST00000045521	0.907635	RRAC
ENSMUST00000020273	1.20833	RRm6AC
ENSMUST00000020273	0.0922222	RRAC
ENSMUST00000153183	1.35204	RRm6AC
ENSMUST00000153183	0.1975	RRAC
ENSMUST00000108901	0.692308	RRm6AC
ENSMUST00000108901	0.542169	RRAC
ENSMUST00000097649	0.968333	RRm6AC
ENSMUST00000097649	1.00859	RRAC
ENSMUST00000120977	1.49891	RRm6AC
ENSMUST00000120977	6.90278	RRAC
ENSMUST00000049167	1.08333	RRm6AC
ENSMUST00000049167	1.2494	RRAC
ENSMUST00000031805	6.25	RRm6AC
ENSMUST00000031805	0.977023	RRAC
ENSMUST00000081079	1.31579	RRm6AC
ENSMUST00000081079	1	RRAC
ENSMUST00000037947	2.04228	RRm6AC
ENSMUST00000037947	0.271581	RRAC
ENSMUST00000057561	0.885	RRm6AC
ENSMUST00000057561	0.845086	RRAC
ENSMUST00000191201	1.46471	RRm6AC
ENSMUST00000191201	0.165517	RRAC
ENSMUST00000048544	1.29362	RRm6AC
ENSMUST00000048544	0.854912	RRAC
ENSMUST00000168423	4.07429	RRm6AC
ENSMUST00000168423	8.26316	RRAC
ENSMUST00000041375	0.27551	RRm6AC
ENSMUST00000041375	0.210066	RRAC
ENSMUST00000029087	0.867021	RRm6AC
ENSMUST00000029087	1.1299	RRAC
ENSMUST00000015467	0.685475	RRm6AC
ENSMUST00000015467	0.160243	RRAC
ENSMUST00000045110	2.14286	RRm6AC
ENSMUST00000045110	1.32822	RRAC
ENSMUST00000075451	2.3264	RRm6AC
ENSMUST00000075451	0.19403	RRAC
ENSMUST00000025058	0.4	RRm6AC
ENSMUST00000025058	1.20167	RRAC
ENSMUST00000109958	1.34722	RRm6AC
ENSMUST00000109958	1.40741	RRAC
ENSMUST00000020930	0.77551	RRm6AC
ENSMUST00000020930	0.810201	RRAC
ENSMUST00000036273	1.92308	RRm6AC
ENSMUST00000036273	1.31564	RRAC
ENSMUST00000088392	0.174359	RRm6AC
ENSMUST00000088392	0.439854	RRAC
ENSMUST00000089162	1.98261	RRm6AC
ENSMUST00000089162	2.91549	RRAC
ENSMUST00000053407	0.450549	RRm6AC
ENSMUST00000053407	0.151376	RRAC
ENSMUST00000121231	0.585859	RRm6AC
ENSMUST00000121231	9.96667	RRAC
ENSMUST00000088561	1.58242	RRm6AC
ENSMUST00000088561	2.64706	RRAC
ENSMUST00000005016	0.54902	RRm6AC
ENSMUST00000005016	0.886111	RRAC
ENSMUST00000022665	1.32222	RRm6AC
ENSMUST00000022665	0.974576	RRAC
ENSMUST00000063562	0.752688	RRm6AC
ENSMUST00000063562	1.23018	RRAC
ENSMUST00000056181	1.4	RRm6AC
ENSMUST00000056181	0.323864	RRAC
ENSMUST00000110199	2.38462	RRm6AC
ENSMUST00000110199	1.25444	RRAC
ENSMUST00000033159	2.28571	RRm6AC
ENSMUST00000033159	2.33846	RRAC
ENSMUST00000065090	0.696023	RRm6AC
ENSMUST00000065090	1.032	RRAC
ENSMUST00000068904	1.23077	RRm6AC
ENSMUST00000068904	0.689655	RRAC
ENSMUST00000055941	1.86667	RRm6AC
ENSMUST00000055941	1.71958	RRAC
ENSMUST00000097886	4.26667	RRm6AC
ENSMUST00000097886	5.40909	RRAC
ENSMUST00000065398	1.71429	RRm6AC
ENSMUST00000065398	1.09602	RRAC
ENSMUST00000089645	1.16438	RRm6AC
ENSMUST00000089645	4.77519	RRAC
ENSMUST00000193287	1.43182	RRm6AC
ENSMUST00000193287	5.9	RRAC
ENSMUST00000112507	0.863454	RRm6AC
ENSMUST00000112507	0.660759	RRAC
ENSMUST00000054960	0.786102	RRm6AC
ENSMUST00000054960	0.734805	RRAC
ENSMUST00000023219	1.79893	RRm6AC
ENSMUST00000023219	1.36451	RRAC
ENSMUST00000060223	0.632787	RRm6AC
ENSMUST00000060223	0.249685	RRAC
ENSMUST00000029438	1.28571	RRm6AC
ENSMUST00000029438	1.07868	RRAC
ENSMUST00000149992	0.96	RRm6AC
ENSMUST00000149992	0.972973	RRAC
ENSMUST00000056096	5.05226	RRm6AC
ENSMUST00000056096	0.535317	RRAC
ENSMUST00000097442	1.025	RRm6AC
ENSMUST00000097442	1.23441	RRAC
ENSMUST00000018990	0.814706	RRm6AC
ENSMUST00000018990	0.850217	RRAC
ENSMUST00000074989	0.463235	RRm6AC
ENSMUST00000074989	1.23941	RRAC
ENSMUST00000111402	0.625	RRm6AC
ENSMUST00000111402	0.880905	RRAC
ENSMUST00000023069	0.571181	RRm6AC
ENSMUST00000023069	1.00108	RRAC
ENSMUST00000072141	1.25	RRm6AC
ENSMUST00000072141	0.70278	RRAC
ENSMUST00000111964	0.72973	RRm6AC
ENSMUST00000111964	3.23616	RRAC
ENSMUST00000106259	0.608264	RRm6AC
ENSMUST00000106259	3.36058	RRAC
ENSMUST00000057975	2.5	RRm6AC
ENSMUST00000057975	2.40909	RRAC
ENSMUST00000073957	0.978261	RRm6AC
ENSMUST00000073957	1.23239	RRAC
ENSMUST00000006293	1.72308	RRm6AC
ENSMUST00000006293	1.35128	RRAC
ENSMUST00000179343	1.38738	RRm6AC
ENSMUST00000179343	0.167258	RRAC
ENSMUST00000112584	0.333333	RRm6AC
ENSMUST00000112584	0.655409	RRAC
ENSMUST00000022782	1.6084	RRm6AC
ENSMUST00000022782	0.914186	RRAC
ENSMUST00000172699	0.724638	RRm6AC
ENSMUST00000172699	1.06299	RRAC
ENSMUST00000108190	0.444444	RRm6AC
ENSMUST00000108190	1.02167	RRAC
ENSMUST00000076991	1.75439	RRm6AC
ENSMUST00000076991	0.0619469	RRAC
ENSMUST00000047362	0.6	RRm6AC
ENSMUST00000047362	0.692308	RRAC
ENSMUST00000098473	0.580645	RRm6AC
ENSMUST00000098473	0.940047	RRAC
ENSMUST00000051011	0.597222	RRm6AC
ENSMUST00000051011	0.806818	RRAC
ENSMUST00000039725	1.10924	RRm6AC
ENSMUST00000039725	0.879362	RRAC
ENSMUST00000170315	0.45	RRm6AC
ENSMUST00000170315	0.571429	RRAC
ENSMUST00000106763	0.495536	RRm6AC
ENSMUST00000106763	1.17359	RRAC
ENSMUST00000099560	1.26362	RRm6AC
ENSMUST00000099560	0.125	RRAC
ENSMUST00000030365	5.67411	RRm6AC
ENSMUST00000030365	7.17949	RRAC
ENSMUST00000039655	0.361111	RRm6AC
ENSMUST00000039655	0.661046	RRAC
ENSMUST00000034121	1.4875	RRm6AC
ENSMUST00000034121	0.926862	RRAC
ENSMUST00000021062	0.723241	RRm6AC
ENSMUST00000021062	1.9093	RRAC
ENSMUST00000060396	0.625	RRm6AC
ENSMUST00000060396	0.215777	RRAC
ENSMUST00000043775	1.54286	RRm6AC
ENSMUST00000043775	0.58901	RRAC
ENSMUST00000006629	1.35714	RRm6AC
ENSMUST00000006629	1.26975	RRAC
ENSMUST00000087435	0.242647	RRm6AC
ENSMUST00000087435	1.17467	RRAC
ENSMUST00000167199	1.26648	RRm6AC
ENSMUST00000167199	0.39924	RRAC
ENSMUST00000030895	2.01176	RRm6AC
ENSMUST00000030895	0.954386	RRAC
ENSMUST00000046518	1.16364	RRm6AC
ENSMUST00000046518	0.250667	RRAC
ENSMUST00000164378	0.718476	RRm6AC
ENSMUST00000164378	0.425498	RRAC
ENSMUST00000118830	1.04718	RRm6AC
ENSMUST00000118830	0.778749	RRAC
ENSMUST00000048162	1.33333	RRm6AC
ENSMUST00000048162	0.208333	RRAC
ENSMUST00000039059	1.2549	RRm6AC
ENSMUST00000039059	1.18286	RRAC
ENSMUST00000100538	1.12346	RRm6AC
ENSMUST00000100538	1.14549	RRAC
ENSMUST00000120129	2.02632	RRm6AC
ENSMUST00000120129	1.11806	RRAC
ENSMUST00000177216	1.53846	RRm6AC
ENSMUST00000177216	0.300654	RRAC
ENSMUST00000038237	0.428571	RRm6AC
ENSMUST00000038237	0.799542	RRAC
ENSMUST00000159832	1.26471	RRm6AC
ENSMUST00000159832	0.349474	RRAC
ENSMUST00000003870	1.60714	RRm6AC
ENSMUST00000003870	1.81366	RRAC
ENSMUST00000021803	0.665025	RRm6AC
ENSMUST00000021803	0.999626	RRAC
ENSMUST00000022063	2.19018	RRm6AC
ENSMUST00000022063	0.186186	RRAC
ENSMUST00000027202	12.4667	RRm6AC
ENSMUST00000027202	1.18954	RRAC
ENSMUST00000049271	0.202614	RRm6AC
ENSMUST00000049271	0.159091	RRAC
ENSMUST00000091010	1.39437	RRm6AC
ENSMUST00000091010	0.902855	RRAC
ENSMUST00000091497	0.755245	RRm6AC
ENSMUST00000091497	0.802721	RRAC
ENSMUST00000106182	1.36732	RRm6AC
ENSMUST00000106182	0.199454	RRAC
ENSMUST00000034717	0.746032	RRm6AC
ENSMUST00000034717	1.07013	RRAC
ENSMUST00000112238	2.36735	RRm6AC
ENSMUST00000112238	1.44099	RRAC
ENSMUST00000191428	0.68287	RRm6AC
ENSMUST00000191428	0.868316	RRAC
ENSMUST00000115460	0.623623	RRm6AC
ENSMUST00000115460	0.595254	RRAC
ENSMUST00000093454	1.62857	RRm6AC
ENSMUST00000093454	1.29412	RRAC
ENSMUST00000045542	5.69307	RRm6AC
ENSMUST00000045542	0.825175	RRAC
ENSMUST00000037014	0.742616	RRm6AC
ENSMUST00000037014	1.05009	RRAC
ENSMUST00000057859	1.31897	RRm6AC
ENSMUST00000057859	0.615883	RRAC
ENSMUST00000106789	1.85143	RRm6AC
ENSMUST00000106789	0.97561	RRAC
ENSMUST00000097925	1.16667	RRm6AC
ENSMUST00000097925	1.26173	RRAC
ENSMUST00000072530	0.9	RRm6AC
ENSMUST00000072530	0.21164	RRAC
ENSMUST00000084715	9	RRm6AC
ENSMUST00000084715	0.716667	RRAC
ENSMUST00000186733	0.503704	RRm6AC
ENSMUST00000186733	0.654867	RRAC
ENSMUST00000067689	0.5	RRm6AC
ENSMUST00000067689	1.0363	RRAC
ENSMUST00000021201	1.4127	RRm6AC
ENSMUST00000021201	6.55738	RRAC
ENSMUST00000085555	0.338462	RRm6AC
ENSMUST00000085555	0.3138	RRAC
ENSMUST00000117245	0.784314	RRm6AC
ENSMUST00000117245	0.977583	RRAC
ENSMUST00000112721	0.923077	RRm6AC
ENSMUST00000112721	0.72939	RRAC
ENSMUST00000078074	0.9	RRm6AC
ENSMUST00000078074	1.36497	RRAC
ENSMUST00000015791	0.841751	RRm6AC
ENSMUST00000015791	1.19549	RRAC
ENSMUST00000019482	1.38	RRm6AC
ENSMUST00000019482	1.26637	RRAC
ENSMUST00000097592	0.53913	RRm6AC
ENSMUST00000097592	0.387879	RRAC
ENSMUST00000168844	0.742857	RRm6AC
ENSMUST00000168844	0.555424	RRAC
ENSMUST00000118853	1.42177	RRm6AC
ENSMUST00000118853	2.73238	RRAC
ENSMUST00000028336	1.01491	RRm6AC
ENSMUST00000028336	1.24817	RRAC
ENSMUST00000044423	1.44828	RRm6AC
ENSMUST00000044423	1.22727	RRAC
ENSMUST00000189702	0.875	RRm6AC
ENSMUST00000189702	0.664128	RRAC
ENSMUST00000058793	0.766972	RRm6AC
ENSMUST00000058793	5.79273	RRAC
ENSMUST00000019065	0.868421	RRm6AC
ENSMUST00000019065	0.282885	RRAC
ENSMUST00000044200	2.26852	RRm6AC
ENSMUST00000044200	1.89317	RRAC
ENSMUST00000052236	0.941176	RRm6AC
ENSMUST00000052236	0.669856	RRAC
ENSMUST00000037548	0.69958	RRm6AC
ENSMUST00000037548	0.269608	RRAC
ENSMUST00000047075	1.3037	RRm6AC
ENSMUST00000047075	1.23018	RRAC
ENSMUST00000044751	1.0614	RRm6AC
ENSMUST00000044751	0.773243	RRAC
ENSMUST00000036759	0.659091	RRm6AC
ENSMUST00000036759	0.925421	RRAC
ENSMUST00000033173	1.82955	RRm6AC
ENSMUST00000033173	0.329897	RRAC
ENSMUST00000006037	0.794425	RRm6AC
ENSMUST00000006037	0.722999	RRAC
ENSMUST00000027464	1.11599	RRm6AC
ENSMUST00000027464	1.6677	RRAC
ENSMUST00000027933	2.21053	RRm6AC
ENSMUST00000027933	1.11704	RRAC
ENSMUST00000039949	1.41538	RRm6AC
ENSMUST00000039949	3.96	RRAC
ENSMUST00000034085	1.19898	RRm6AC
ENSMUST00000034085	5.625	RRAC
ENSMUST00000132374	0.179331	RRm6AC
ENSMUST00000132374	0.177096	RRAC
ENSMUST00000065562	0.869898	RRm6AC
ENSMUST00000065562	1.57414	RRAC
ENSMUST00000102588	1.08824	RRm6AC
ENSMUST00000102588	0.647849	RRAC
ENSMUST00000054523	1.68966	RRm6AC
ENSMUST00000054523	0.228571	RRAC
ENSMUST00000043722	1.06129	RRm6AC
ENSMUST00000043722	1.18364	RRAC
ENSMUST00000036156	0.2	RRm6AC
ENSMUST00000036156	0.591507	RRAC
ENSMUST00000072857	1.44	RRm6AC
ENSMUST00000072857	1.86157	RRAC
ENSMUST00000107896	1.2037	RRm6AC
ENSMUST00000107896	3.66667	RRAC
ENSMUST00000102748	1.13603	RRm6AC
ENSMUST00000102748	0.788881	RRAC
ENSMUST00000036554	0.514286	RRm6AC
ENSMUST00000036554	5.37913	RRAC
ENSMUST00000034991	1.11429	RRm6AC
ENSMUST00000034991	2.06593	RRAC
ENSMUST00000062015	1.6	RRm6AC
ENSMUST00000062015	0.786585	RRAC
ENSMUST00000202261	0.526749	RRm6AC
ENSMUST00000202261	0.669561	RRAC
ENSMUST00000187814	0.483333	RRm6AC
ENSMUST00000187814	0.642712	RRAC
ENSMUST00000068593	1.78571	RRm6AC
ENSMUST00000068593	1.85278	RRAC
ENSMUST00000098789	2.1	RRm6AC
ENSMUST00000098789	0.789896	RRAC
ENSMUST00000060762	2.11111	RRm6AC
ENSMUST00000060762	5.58333	RRAC
ENSMUST00000177916	0.690476	RRm6AC
ENSMUST00000177916	0.546218	RRAC
ENSMUST00000050872	0.805921	RRm6AC
ENSMUST00000050872	9.78125	RRAC
ENSMUST00000037362	1.26471	RRm6AC
ENSMUST00000037362	1.65306	RRAC
ENSMUST00000023165	0.342857	RRm6AC
ENSMUST00000023165	0.994992	RRAC
ENSMUST00000142351	0.596639	RRm6AC
ENSMUST00000142351	7.8629	RRAC
ENSMUST00000030568	0.346238	RRm6AC
ENSMUST00000030568	0.959828	RRAC
ENSMUST00000100237	0.66	RRm6AC
ENSMUST00000100237	1.66921	RRAC
ENSMUST00000109670	1.13793	RRm6AC
ENSMUST00000109670	1.22146	RRAC
ENSMUST00000163030	7	RRm6AC
ENSMUST00000163030	1.09234	RRAC
ENSMUST00000003726	0.56891	RRm6AC
ENSMUST00000003726	0.669465	RRAC
ENSMUST00000031227	1.03846	RRm6AC
ENSMUST00000031227	1.2986	RRAC
ENSMUST00000095228	2.0339	RRm6AC
ENSMUST00000095228	3.59542	RRAC
ENSMUST00000094821	0.944444	RRm6AC
ENSMUST00000094821	1.15556	RRAC
ENSMUST00000021670	0.2375	RRm6AC
ENSMUST00000021670	1.03106	RRAC
ENSMUST00000093299	1.3012	RRm6AC
ENSMUST00000093299	0.110855	RRAC
ENSMUST00000020365	0.953846	RRm6AC
ENSMUST00000020365	0.615984	RRAC
ENSMUST00000055506	0.673913	RRm6AC
ENSMUST00000055506	0.707146	RRAC
ENSMUST00000037958	1.41176	RRm6AC
ENSMUST00000037958	0.752353	RRAC
ENSMUST00000167020	0.845455	RRm6AC
ENSMUST00000167020	1.3657	RRAC
ENSMUST00000095187	0.625	RRm6AC
ENSMUST00000095187	0.244131	RRAC
ENSMUST00000050611	0.8	RRm6AC
ENSMUST00000050611	0.767347	RRAC
ENSMUST00000073337	0.340278	RRm6AC
ENSMUST00000073337	0.963563	RRAC
ENSMUST00000057438	0.525253	RRm6AC
ENSMUST00000057438	1.34407	RRAC
ENSMUST00000020647	1.10368	RRm6AC
ENSMUST00000020647	1.36842	RRAC
ENSMUST00000028229	1.07532	RRm6AC
ENSMUST00000028229	1.10627	RRAC
ENSMUST00000035836	0.617225	RRm6AC
ENSMUST00000035836	0.667751	RRAC
ENSMUST00000063517	0.687931	RRm6AC
ENSMUST00000063517	0.159705	RRAC
ENSMUST00000034896	0.535714	RRm6AC
ENSMUST00000034896	0.696272	RRAC
ENSMUST00000080065	0.961538	RRm6AC
ENSMUST00000080065	1.28098	RRAC
ENSMUST00000107353	0.229167	RRm6AC
ENSMUST00000107353	0.190083	RRAC
ENSMUST00000095070	1.43617	RRm6AC
ENSMUST00000095070	1.14966	RRAC
ENSMUST00000075995	1.16757	RRm6AC
ENSMUST00000075995	0.783076	RRAC
ENSMUST00000034093	0.981818	RRm6AC
ENSMUST00000034093	1.45726	RRAC
ENSMUST00000095087	0.807692	RRm6AC
ENSMUST00000095087	0.91678	RRAC
ENSMUST00000029477	1.63203	RRm6AC
ENSMUST00000029477	0.189798	RRAC
ENSMUST00000069718	1.55462	RRm6AC
ENSMUST00000069718	1.31447	RRAC
ENSMUST00000102927	1.63194	RRm6AC
ENSMUST00000102927	1.12982	RRAC
ENSMUST00000041965	0.342857	RRm6AC
ENSMUST00000041965	0.671415	RRAC
ENSMUST00000059647	0.491538	RRm6AC
ENSMUST00000059647	1.11488	RRAC
ENSMUST00000098367	1.33333	RRm6AC
ENSMUST00000098367	0.290323	RRAC
ENSMUST00000005233	1.66667	RRm6AC
ENSMUST00000005233	1.25495	RRAC
ENSMUST00000110856	1.97802	RRm6AC
ENSMUST00000110856	13.5625	RRAC
ENSMUST00000126214	0.0364146	RRm6AC
ENSMUST00000126214	1.64534	RRAC
ENSMUST00000107647	0.488964	RRm6AC
ENSMUST00000107647	0.635529	RRAC
ENSMUST00000179804	1.04668	RRm6AC
ENSMUST00000179804	9.67857	RRAC
ENSMUST00000051301	1.55336	RRm6AC
ENSMUST00000051301	1.16658	RRAC
ENSMUST00000118009	2.23558	RRm6AC
ENSMUST00000118009	13.0938	RRAC
ENSMUST00000037480	1.52	RRm6AC
ENSMUST00000037480	0.128205	RRAC
ENSMUST00000032130	0.6	RRm6AC
ENSMUST00000032130	0.0833333	RRAC
ENSMUST00000037035	0.983333	RRm6AC
ENSMUST00000037035	0.088729	RRAC
ENSMUST00000163139	0.495968	RRm6AC
ENSMUST00000163139	4.83665	RRAC
ENSMUST00000029374	4.05952	RRm6AC
ENSMUST00000029374	0.892716	RRAC
ENSMUST00000110105	0.461856	RRm6AC
ENSMUST00000110105	0.888828	RRAC
ENSMUST00000166315	2.1875	RRm6AC
ENSMUST00000166315	0.409815	RRAC
ENSMUST00000153031	1.05	RRm6AC
ENSMUST00000153031	3.66667	RRAC
ENSMUST00000027357	0.492239	RRm6AC
ENSMUST00000027357	0.518293	RRAC
ENSMUST00000031288	0.885714	RRm6AC
ENSMUST00000031288	0.304738	RRAC
ENSMUST00000031382	1.36667	RRm6AC
ENSMUST00000031382	0.786036	RRAC
ENSMUST00000094378	1.54589	RRm6AC
ENSMUST00000094378	0.923972	RRAC
ENSMUST00000041353	0.828321	RRm6AC
ENSMUST00000041353	1.65445	RRAC
ENSMUST00000045228	0.604651	RRm6AC
ENSMUST00000045228	0.947283	RRAC
ENSMUST00000078961	0.107143	RRm6AC
ENSMUST00000078961	0.860294	RRAC
ENSMUST00000060389	1	RRm6AC
ENSMUST00000060389	1.89516	RRAC
ENSMUST00000116436	1.04762	RRm6AC
ENSMUST00000116436	0.790514	RRAC
ENSMUST00000180046	2.65385	RRm6AC
ENSMUST00000180046	0.97533	RRAC
ENSMUST00000107777	0.634615	RRm6AC
ENSMUST00000107777	0.6825	RRAC
ENSMUST00000001451	0.834055	RRm6AC
ENSMUST00000001451	0.717974	RRAC
ENSMUST00000169707	2.22222	RRm6AC
ENSMUST00000169707	0.189711	RRAC
ENSMUST00000090398	0.444444	RRm6AC
ENSMUST00000090398	1.00493	RRAC
ENSMUST00000111351	1.10588	RRm6AC
ENSMUST00000111351	10.85	RRAC
ENSMUST00000189588	0.470664	RRm6AC
ENSMUST00000189588	0.92437	RRAC
ENSMUST00000192937	0.486111	RRm6AC
ENSMUST00000192937	1.00358	RRAC
ENSMUST00000084207	0.793333	RRm6AC
ENSMUST00000084207	0.289981	RRAC
ENSMUST00000073924	0.467532	RRm6AC
ENSMUST00000073924	0.9	RRAC
ENSMUST00000188618	0.708763	RRm6AC
ENSMUST00000188618	0.921986	RRAC
ENSMUST00000124488	1.30714	RRm6AC
ENSMUST00000124488	0.942857	RRAC
ENSMUST00000057659	1.06667	RRm6AC
ENSMUST00000057659	0.45	RRAC
ENSMUST00000040381	0.977778	RRm6AC
ENSMUST00000040381	1.6007	RRAC
ENSMUST00000132676	1.07422	RRm6AC
ENSMUST00000132676	0.704031	RRAC
ENSMUST00000167058	0.798319	RRm6AC
ENSMUST00000167058	0.77044	RRAC
ENSMUST00000034163	0.485294	RRm6AC
ENSMUST00000034163	0.833333	RRAC
ENSMUST00000109135	0.8	RRm6AC
ENSMUST00000109135	1.0056	RRAC
ENSMUST00000014421	1.73913	RRm6AC
ENSMUST00000014421	1.06551	RRAC
ENSMUST00000020123	0.836364	RRm6AC
ENSMUST00000020123	3.42857	RRAC
ENSMUST00000046663	0.424403	RRm6AC
ENSMUST00000046663	0.148537	RRAC
ENSMUST00000061837	0.666667	RRm6AC
ENSMUST00000061837	1.49215	RRAC
ENSMUST00000030315	0.25	RRm6AC
ENSMUST00000030315	0.541972	RRAC
ENSMUST00000065537	0.547368	RRm6AC
ENSMUST00000065537	1.62813	RRAC
ENSMUST00000088644	0.996976	RRm6AC
ENSMUST00000088644	1.05303	RRAC
ENSMUST00000170242	0.744186	RRm6AC
ENSMUST00000170242	3.07895	RRAC
ENSMUST00000042779	1.5	RRm6AC
ENSMUST00000042779	0.791367	RRAC
ENSMUST00000070165	1.09091	RRm6AC
ENSMUST00000070165	0.149874	RRAC
ENSMUST00000062368	1.79487	RRm6AC
ENSMUST00000062368	0.874474	RRAC
ENSMUST00000022469	0.295249	RRm6AC
ENSMUST00000022469	0.782668	RRAC
ENSMUST00000026558	2.31884	RRm6AC
ENSMUST00000026558	0.805556	RRAC
ENSMUST00000077780	0.3	RRm6AC
ENSMUST00000077780	0.204545	RRAC
ENSMUST00000107545	2.8	RRm6AC
ENSMUST00000107545	0.722582	RRAC
ENSMUST00000136312	1.15909	RRm6AC
ENSMUST00000136312	0.924328	RRAC
ENSMUST00000034467	3.16176	RRm6AC
ENSMUST00000034467	0.214008	RRAC
ENSMUST00000144585	1.13235	RRm6AC
ENSMUST00000144585	0.629743	RRAC
ENSMUST00000043204	1.54483	RRm6AC
ENSMUST00000043204	1.14796	RRAC
ENSMUST00000036540	2.17241	RRm6AC
ENSMUST00000036540	15.875	RRAC
ENSMUST00000114336	1	RRm6AC
ENSMUST00000114336	1.12566	RRAC
ENSMUST00000077696	1.5	RRm6AC
ENSMUST00000077696	1.07134	RRAC
ENSMUST00000030905	0.893668	RRm6AC
ENSMUST00000030905	1.61085	RRAC
ENSMUST00000044250	0.840136	RRm6AC
ENSMUST00000044250	1.65493	RRAC
ENSMUST00000034074	0.853777	RRm6AC
ENSMUST00000034074	0.757899	RRAC
ENSMUST00000009411	0.833333	RRm6AC
ENSMUST00000009411	0.518519	RRAC
ENSMUST00000165242	1.02	RRm6AC
ENSMUST00000165242	1.02501	RRAC
ENSMUST00000152796	1.02981	RRm6AC
ENSMUST00000152796	1.83985	RRAC
ENSMUST00000115110	0.428571	RRm6AC
ENSMUST00000115110	0.369231	RRAC
ENSMUST00000110262	1.04167	RRm6AC
ENSMUST00000110262	0.333333	RRAC
ENSMUST00000170901	1.04412	RRm6AC
ENSMUST00000170901	7.48837	RRAC
ENSMUST00000045235	1.1954	RRm6AC
ENSMUST00000045235	0.574301	RRAC
ENSMUST00000061578	0.988636	RRm6AC
ENSMUST00000061578	0.90251	RRAC
ENSMUST00000054287	2.55	RRm6AC
ENSMUST00000054287	1	RRAC
ENSMUST00000181998	0.954545	RRm6AC
ENSMUST00000181998	0.715121	RRAC
ENSMUST00000021411	0.4375	RRm6AC
ENSMUST00000021411	1.01972	RRAC
ENSMUST00000042365	1.64	RRm6AC
ENSMUST00000042365	1.48135	RRAC
ENSMUST00000196709	0.113523	RRm6AC
ENSMUST00000196709	0.109375	RRAC
ENSMUST00000164866	1.14286	RRm6AC
ENSMUST00000164866	0.558559	RRAC
ENSMUST00000061986	0.0750988	RRm6AC
ENSMUST00000061986	8.21875	RRAC
ENSMUST00000024885	0.462963	RRm6AC
ENSMUST00000024885	0.852273	RRAC
ENSMUST00000074144	0.965046	RRm6AC
ENSMUST00000074144	1.12664	RRAC
ENSMUST00000058300	1.65882	RRm6AC
ENSMUST00000058300	1.30481	RRAC
ENSMUST00000033927	1.5836	RRm6AC
ENSMUST00000033927	0.0967994	RRAC
ENSMUST00000186033	1.15546	RRm6AC
ENSMUST00000186033	0.169039	RRAC
ENSMUST00000045450	1.0818	RRm6AC
[truncated: 303 more rows]

## Sheet: Figure 2e
Ensembl ID	Relative distance to start codon	Group	MFE
ENSMUST00000029740	466	inc	-1.6
ENSMUST00000029740	469	inc	-6.9
ENSMUST00000029740	475	inc	-7.5
ENSMUST00000029740	646	inc	-8.3
ENSMUST00000095664	2466	inc	-4.4
ENSMUST00000095664	2478	inc	-2
ENSMUST00000095664	2481	inc	-3.9
ENSMUST00000095664	2484	inc	-4.4
ENSMUST00000114159	682	inc	-8.5
ENSMUST00000114159	685	inc	-8.5
ENSMUST00000114159	694	inc	-11.2
ENSMUST00000114159	1045	inc	-6.2
ENSMUST00000114159	1048	inc	-6.2
ENSMUST00000114159	1051	inc	-6.6
ENSMUST00000114159	1054	inc	-5.3
ENSMUST00000114159	1111	inc	-4.7
ENSMUST00000114159	1396	inc	-5.6
ENSMUST00000114159	1399	inc	-2.9
ENSMUST00000114159	1402	inc	-2.5
ENSMUST00000114159	1405	inc	-3.9
ENSMUST00000114159	1408	inc	-2.4
ENSMUST00000114159	1411	inc	-2.4
ENSMUST00000114159	1414	inc	-2
ENSMUST00000114159	1417	inc	-3.5
ENSMUST00000114159	1420	inc	-7.8
ENSMUST00000114159	1423	inc	-9.6
ENSMUST00000114159	1498	inc	-4.8
ENSMUST00000114159	1501	inc	-3.7
ENSMUST00000114159	1882	inc	-6
ENSMUST00000114159	1885	inc	-6
ENSMUST00000114159	1888	inc	-7.8
ENSMUST00000114159	1891	inc	-6.5
ENSMUST00000114159	1894	inc	-4.4
ENSMUST00000039559	381	dec	-0.3
ENSMUST00000039559	474	dec	-6.2
ENSMUST00000039559	717	dec	-0.8
ENSMUST00000039559	720	dec	-0.4
ENSMUST00000039559	723	dec	-2.3
ENSMUST00000039559	726	dec	-3.5
ENSMUST00000039559	729	dec	-0.4
ENSMUST00000039559	732	dec	-3
ENSMUST00000039559	735	dec	-3.2
ENSMUST00000039559	738	dec	-2.8
ENSMUST00000039559	831	dec	-5
ENSMUST00000039559	837	dec	-2.4
ENSMUST00000039559	1026	dec	-2
ENSMUST00000039559	1029	dec	-2.3
ENSMUST00000039559	1032	dec	-2.3
ENSMUST00000039559	1035	dec	-1
ENSMUST00000039559	1038	dec	-3
ENSMUST00000039559	1041	dec	-3
ENSMUST00000039559	1047	dec	-3
ENSMUST00000039559	1050	dec	-4.9
ENSMUST00000039559	1293	inc	-0.2
ENSMUST00000039559	1296	inc	-0.2
ENSMUST00000039559	1299	inc	-4.9
ENSMUST00000039559	1302	inc	-7.6
ENSMUST00000039559	1305	inc	-7.6
ENSMUST00000039559	1308	inc	-7.6
ENSMUST00000039559	1311	inc	-5.3
ENSMUST00000039559	1314	inc	-2.7
ENSMUST00000039559	1317	inc	-3.4
ENSMUST00000039559	1320	inc	-3.7
ENSMUST00000039559	1383	inc	-10.3
ENSMUST00000039559	1395	inc	-6.7
ENSMUST00000039559	1398	inc	-7.4
ENSMUST00000039559	1401	inc	-6.1
ENSMUST00000039559	1404	inc	-5.9
ENSMUST00000039559	1407	inc	-5
ENSMUST00000039559	1410	inc	-5.8
ENSMUST00000039559	1719	dec	-6
ENSMUST00000039559	1722	dec	-3.9
ENSMUST00000039559	2097	inc	-4.7
ENSMUST00000039559	2100	inc	-5.8
ENSMUST00000039559	2169	dec	-4
ENSMUST00000039559	2172	dec	-4.5
ENSMUST00000039559	2175	dec	-5.7
ENSMUST00000039559	2274	inc	-4.5
ENSMUST00000039559	2277	inc	-4.7
ENSMUST00000039559	2280	inc	-3.3
ENSMUST00000039559	2283	inc	-3.6
ENSMUST00000039559	2289	inc	-3.6
ENSMUST00000039559	2406	inc	-0.3
ENSMUST00000039559	2409	inc	-0.3
ENSMUST00000039559	2412	inc	-1.5
ENSMUST00000039559	2415	inc	-4.1
ENSMUST00000039559	2418	inc	-4.2
ENSMUST00000039559	2421	inc	-4.2
ENSMUST00000039559	2424	inc	-4.3
ENSMUST00000039559	2445	dec	-1.9
ENSMUST00000039559	2448	dec	0
ENSMUST00000039559	2451	dec	0
ENSMUST00000039559	3009	dec	-3.9
ENSMUST00000039559	3021	dec	-0.2
ENSMUST00000039559	3204	dec	-4
ENSMUST00000039559	3207	dec	-2.6
ENSMUST00000039559	3210	dec	-2.2
ENSMUST00000039559	3213	dec	-1.9
ENSMUST00000039559	3216	dec	-0.8
ENSMUST00000039559	3255	dec	-2.6
ENSMUST00000039559	3465	dec	-5.7
ENSMUST00000039559	3498	dec	-6.1
ENSMUST00000039559	3597	dec	-1.8
ENSMUST00000039559	3600	dec	-2.1
ENSMUST00000056578	336	dec	-2.4
ENSMUST00000056578	417	dec	-6.4
ENSMUST00000068487	628	inc	-1.9
ENSMUST00000068487	1231	dec	-2.1
ENSMUST00000068487	1255	dec	-1.4
ENSMUST00000068487	1258	dec	-0.2
ENSMUST00000068487	1342	dec	-1.4
ENSMUST00000068487	1345	dec	-3.8
ENSMUST00000068487	1348	dec	-4.5
ENSMUST00000068487	1351	dec	-6.3
ENSMUST00000068487	1354	dec	-4.5
ENSMUST00000068487	1357	dec	-4.5
ENSMUST00000068487	1360	dec	-5
ENSMUST00000068487	1363	dec	-5.5
ENSMUST00000068487	1366	dec	-5.5
ENSMUST00000068487	1369	dec	-5.2
ENSMUST00000068487	1387	dec	-5.4
ENSMUST00000068487	1486	inc	-6.6
ENSMUST00000068487	1489	inc	-9.8
ENSMUST00000068487	1492	inc	-13.3
ENSMUST00000068487	1495	inc	-11.7
ENSMUST00000068487	1498	inc	-13.3
ENSMUST00000068487	1501	inc	-12
ENSMUST00000068487	1504	inc	-10.5
ENSMUST00000068487	1507	inc	-6.3
ENSMUST00000020692	214	dec	-3.8
ENSMUST00000020692	217	dec	-4.5
ENSMUST00000020692	220	dec	-4.5
ENSMUST00000020692	223	dec	-4.5
ENSMUST00000020692	226	dec	-4.3
ENSMUST00000020692	229	dec	-7.2
ENSMUST00000020692	232	dec	-7.1
ENSMUST00000020692	235	dec	-2.1
ENSMUST00000020692	238	dec	-3.7
ENSMUST00000020692	241	dec	-1.6
ENSMUST00000070080	1708	inc	-2.2
ENSMUST00000070080	1711	inc	-3.9
ENSMUST00000070080	1714	inc	-6.4
ENSMUST00000038719	630	dec	-5.2
ENSMUST00000038719	633	dec	-4.3
ENSMUST00000038719	636	dec	-2.2
ENSMUST00000038719	639	dec	-4.3
ENSMUST00000038719	642	dec	-3.6
ENSMUST00000038719	645	dec	-3.6
ENSMUST00000038719	648	dec	-5
ENSMUST00000038719	651	dec	-3.1
ENSMUST00000038719	1074	inc	-7.9
ENSMUST00000038719	1092	inc	-2.8
ENSMUST00000038719	1095	inc	-2.8
ENSMUST00000038719	1098	inc	-2.8
ENSMUST00000038719	1101	inc	-2.5
ENSMUST00000038719	1239	dec	-4.2
ENSMUST00000038719	1242	dec	-4.5
ENSMUST00000038719	1245	dec	-4.1
ENSMUST00000038719	1551	inc	-2
ENSMUST00000038719	1575	inc	-2.3
ENSMUST00000038719	1578	inc	-2.3
ENSMUST00000038719	1581	inc	-2.8
ENSMUST00000038719	1584	inc	-3.3
ENSMUST00000038719	2043	inc	-2.7
ENSMUST00000038719	2046	inc	-2.4
ENSMUST00000038719	2061	inc	-5.1
ENSMUST00000084434	462	dec	-3.3
ENSMUST00000084434	465	dec	-6.9
ENSMUST00000084434	468	dec	-4.8
ENSMUST00000022709	763	inc	-2.9
ENSMUST00000022709	766	inc	-1.4
ENSMUST00000022709	769	inc	-1
ENSMUST00000022709	781	inc	-3.8
ENSMUST00000022709	784	inc	-3.7
ENSMUST00000022709	787	inc	-3.7
ENSMUST00000022709	790	inc	-5.7
ENSMUST00000022709	805	inc	-6.4
ENSMUST00000022709	877	inc	-7.3
ENSMUST00000090006	522	dec	-2.1
ENSMUST00000090006	525	dec	-2.2
ENSMUST00000090006	528	dec	0
ENSMUST00000090006	531	dec	-1.1
ENSMUST00000090006	534	dec	-3.8
ENSMUST00000090006	636	dec	0
ENSMUST00000090006	672	dec	-0.3
ENSMUST00000090006	729	dec	-3.4
ENSMUST00000090006	732	dec	-3.4
ENSMUST00000090006	879	dec	-1.6
ENSMUST00000090006	882	dec	-0.2
ENSMUST00000090006	885	dec	-1.1
ENSMUST00000090006	888	dec	-2.6
ENSMUST00000090006	1014	inc	-0.4
ENSMUST00000090006	1017	inc	-0.7
ENSMUST00000090006	1020	inc	-1.6
ENSMUST00000090006	1023	inc	-6.5
ENSMUST00000090006	1026	inc	-6.5
ENSMUST00000090006	1029	inc	-6.5
ENSMUST00000090006	1032	inc	-4
ENSMUST00000090006	1035	inc	-3.3
ENSMUST00000090006	1038	inc	-4.3
ENSMUST00000090006	1041	inc	-2.4
ENSMUST00000090006	1065	inc	-7.1
ENSMUST00000090006	1068	inc	-5.8
ENSMUST00000090006	1071	inc	-5.8
ENSMUST00000090006	1074	inc	-7.5
ENSMUST00000090006	1077	inc	-5.8
ENSMUST00000090006	1080	inc	-5.8
ENSMUST00000090006	1083	inc	-3.8
ENSMUST00000090006	1086	inc	-3.8
ENSMUST00000090006	1089	inc	-1.6
ENSMUST00000090006	1266	dec	-1.7
ENSMUST00000090006	1452	dec	-5
ENSMUST00000090006	1455	dec	-3.5
ENSMUST00000090006	1617	dec	0
ENSMUST00000090006	1620	dec	0
ENSMUST00000090006	1668	dec	-3.8
ENSMUST00000090006	1671	dec	-5
ENSMUST00000090006	1674	dec	-5.2
ENSMUST00000090006	1677	dec	-2.6
ENSMUST00000090006	1680	dec	-2.5
ENSMUST00000090006	1683	dec	-0.6
ENSMUST00000090006	1686	dec	-1
ENSMUST00000090006	1689	dec	-3.4
ENSMUST00000090006	1815	dec	-0.1
ENSMUST00000090006	1908	dec	-1.3
ENSMUST00000090006	1911	dec	-1.6
ENSMUST00000090006	1914	dec	-0.9
ENSMUST00000090006	1917	dec	-0.3
ENSMUST00000090006	1929	dec	0
ENSMUST00000090006	2031	dec	-2
ENSMUST00000090006	2034	dec	-3.8
ENSMUST00000090006	2037	dec	-2.3
ENSMUST00000090006	2040	dec	-2.5
ENSMUST00000090006	2226	dec	-8.5
ENSMUST00000090006	2268	dec	-0.1
ENSMUST00000025851	172	dec	-3.3
ENSMUST00000025851	184	dec	-9.7
ENSMUST00000025851	187	dec	-12.1
ENSMUST00000025851	190	dec	-12.3
ENSMUST00000025851	205	dec	-6.3
ENSMUST00000025851	208	dec	-5.9
ENSMUST00000025851	211	dec	-4.8
ENSMUST00000025851	214	dec	-4.8
ENSMUST00000025851	217	dec	-4.8
ENSMUST00000025851	220	dec	-1.2
ENSMUST00000025851	223	dec	-0.8
ENSMUST00000025851	226	dec	0
ENSMUST00000025851	259	dec	-2.2
ENSMUST00000025851	262	dec	-2.6
ENSMUST00000025851	265	dec	-2.2
ENSMUST00000025851	268	dec	-2.2
ENSMUST00000025851	271	dec	-3.3
ENSMUST00000025851	337	dec	-7.9
ENSMUST00000025851	340	dec	-6.7
ENSMUST00000025851	343	dec	-6.7
ENSMUST00000025851	346	dec	-5.3
ENSMUST00000025851	349	dec	-4.4
ENSMUST00000025851	352	dec	-3.9
ENSMUST00000025851	355	dec	-5
ENSMUST00000025851	358	dec	-5.7
ENSMUST00000025851	361	dec	-5.7
ENSMUST00000025851	364	dec	-4.5
ENSMUST00000025851	367	dec	-3.4
ENSMUST00000025851	370	dec	-4.5
ENSMUST00000025851	373	dec	-7.3
ENSMUST00000025851	376	dec	-4.8
ENSMUST00000025851	379	dec	-4.5
ENSMUST00000025851	382	dec	-3.9
ENSMUST00000025851	385	dec	-3.5
ENSMUST00000025851	388	dec	-4.8
ENSMUST00000025851	391	dec	-3.5
ENSMUST00000025851	397	dec	-3.3
ENSMUST00000025851	400	dec	-2
ENSMUST00000025851	631	dec	-4.1
ENSMUST00000025851	634	dec	-1.7
ENSMUST00000025851	637	dec	-1.3
ENSMUST00000025851	640	dec	-2.3
ENSMUST00000025851	721	dec	-1.7
ENSMUST00000025851	724	dec	-0.2
ENSMUST00000025851	727	dec	-0.7
ENSMUST00000025851	730	dec	-1.5
ENSMUST00000025851	733	dec	-1.5
ENSMUST00000025851	736	dec	-1.5
ENSMUST00000025851	739	dec	0
ENSMUST00000025851	742	dec	0
ENSMUST00000025851	745	dec	-1.7
ENSMUST00000025851	748	dec	-0.5
ENSMUST00000025851	751	dec	-3.6
ENSMUST00000025851	754	dec	-0.7
ENSMUST00000025851	1051	inc	-6.2
ENSMUST00000025851	1054	inc	-5.6
ENSMUST00000025851	1057	inc	-6.2
ENSMUST00000025851	1060	inc	-9.6
ENSMUST00000025851	1090	inc	-6
ENSMUST00000025851	1312	inc	-9.7
ENSMUST00000025851	1315	inc	-9.5
ENSMUST00000025851	1852	inc	-10.2
ENSMUST00000025851	1855	inc	-7.6
ENSMUST00000025851	1858	inc	-11.8
ENSMUST00000025851	1861	inc	-11.7
ENSMUST00000025851	1864	inc	-8.7
ENSMUST00000025851	1867	inc	-9.7
ENSMUST00000025851	1870	inc	-11.9
ENSMUST00000025851	1873	inc	-11.2
ENSMUST00000025851	1876	inc	-11
ENSMUST00000025851	1879	inc	-6.3
ENSMUST00000148633	374	dec	-2.9
ENSMUST00000148633	377	dec	-0.8
ENSMUST00000148633	380	dec	-1.1
ENSMUST00000148633	407	inc	-8.2
ENSMUST00000148633	410	inc	-12.2
ENSMUST00000148633	413	inc	-7.7
ENSMUST00000148633	416	inc	-5.9
ENSMUST00000039784	731	dec	-4.9
ENSMUST00000039784	896	dec	-6.5
ENSMUST00000039784	899	dec	-7.3
ENSMUST00000039784	902	dec	-6.9
ENSMUST00000170908	815	inc	-1.6
ENSMUST00000170908	818	inc	-1.2
ENSMUST00000170908	821	inc	-1.9
ENSMUST00000170908	824	inc	-4.3
ENSMUST00000029812	1089	dec	-4.1
ENSMUST00000029812	1161	dec	-6
ENSMUST00000029812	1164	dec	-6.7
ENSMUST00000029812	1167	dec	-8.7
ENSMUST00000029812	1182	dec	-7
ENSMUST00000029812	1185	dec	-7
ENSMUST00000029812	1188	dec	-7
ENSMUST00000029812	1875	inc	-6
ENSMUST00000029812	1878	inc	-6.3
ENSMUST00000029812	1881	inc	-10.3
ENSMUST00000029812	1884	inc	-11.3
ENSMUST00000029812	1887	inc	-6.6
ENSMUST00000029812	1890	inc	-8.1
ENSMUST00000117766	536	dec	-0.8
ENSMUST00000117766	1010	inc	-6.9
ENSMUST00000117766	1013	inc	-8.2
ENSMUST00000117766	1016	inc	-4.9
ENSMUST00000117766	1019	inc	-4.9
ENSMUST00000117766	1022	inc	-4.9
ENSMUST00000117766	1025	inc	-4.9
ENSMUST00000117766	1028	inc	-5
ENSMUST00000117766	1031	inc	-1.6
ENSMUST00000117766	1034	inc	-1.4
ENSMUST00000036884	652	inc	-8
ENSMUST00000036884	655	inc	-4.3
ENSMUST00000036884	658	inc	-5.8
ENSMUST00000036884	661	inc	-7.5
ENSMUST00000036884	667	inc	-8.4
ENSMUST00000036884	670	inc	-8.4
ENSMUST00000036884	673	inc	-8.4
ENSMUST00000036884	676	inc	-8
ENSMUST00000036884	679	inc	-2.5
ENSMUST00000036884	1051	dec	-3.3
ENSMUST00000036884	1054	dec	-3.3
ENSMUST00000036884	1057	dec	-3.9
ENSMUST00000036884	1075	dec	-6.1
ENSMUST00000036884	1078	dec	-6.1
ENSMUST00000036884	1081	dec	-5.9
ENSMUST00000036884	1084	dec	-5.9
ENSMUST00000036884	1105	dec	-4.4
ENSMUST00000036884	1108	dec	-4.4
ENSMUST00000036884	1111	dec	-6.8
ENSMUST00000030138	351	dec	-2.3
ENSMUST00000030138	360	dec	-8.1
ENSMUST00000030138	681	dec	-4.5
ENSMUST00000030138	684	dec	-3.4
ENSMUST00000030138	687	dec	-1.3
ENSMUST00000030138	690	dec	-1.3
ENSMUST00000030138	693	dec	-1.4
ENSMUST00000030138	696	dec	-1.6
ENSMUST00000030138	699	dec	-6.4
ENSMUST00000030138	702	dec	-6.4
ENSMUST00000030138	705	dec	-5.9
ENSMUST00000030138	708	dec	-5.3
ENSMUST00000030138	726	dec	-1.6
ENSMUST00000030138	729	dec	-0.9
ENSMUST00000030138	909	dec	-3.8
ENSMUST00000030138	912	dec	-4.2
ENSMUST00000030138	915	dec	-3.5
ENSMUST00000030138	918	dec	-4.8
ENSMUST00000030138	921	dec	-4.8
ENSMUST00000030138	924	dec	-1.9
ENSMUST00000030138	927	dec	-3.6
ENSMUST00000030138	930	dec	-7.9
ENSMUST00000030138	933	dec	-7.9
ENSMUST00000030138	954	inc	-5.4
ENSMUST00000030138	957	inc	-2.1
ENSMUST00000030138	963	inc	-5.5
ENSMUST00000030138	1158	inc	-7.7
ENSMUST00000030138	1161	inc	-6.8
ENSMUST00000030138	1164	inc	-9.8
ENSMUST00000030138	1167	inc	-12.7
ENSMUST00000030138	1170	inc	-14.9
ENSMUST00000030138	1173	inc	-14.5
ENSMUST00000030138	1176	inc	-13.5
ENSMUST00000030138	2646	inc	-7.9
ENSMUST00000156859	409	dec	-1.2
ENSMUST00000156859	412	dec	-2.5
ENSMUST00000156859	415	dec	-4.1
ENSMUST00000156859	418	dec	-4.4
ENSMUST00000156859	421	dec	-4.4
ENSMUST00000156859	424	dec	-4.4
ENSMUST00000156859	427	dec	-2.8
ENSMUST00000156859	430	dec	-2.8
ENSMUST00000156859	433	dec	-2.8
ENSMUST00000156859	436	dec	-2.9
ENSMUST00000156859	439	dec	-2.9
ENSMUST00000156859	442	dec	-2.9
ENSMUST00000156859	445	dec	-2.9
ENSMUST00000156859	463	dec	-3.6
ENSMUST00000156859	577	dec	-2.1
ENSMUST00000156859	580	dec	-2.1
ENSMUST00000156859	583	dec	-1.5
ENSMUST00000156859	586	dec	-1.5
ENSMUST00000156859	589	dec	-1.6
ENSMUST00000156859	592	dec	-1.6
ENSMUST00000156859	610	dec	-3.1
ENSMUST00000156859	613	dec	-6
ENSMUST00000156859	616	dec	-6
ENSMUST00000156859	619	dec	-6
ENSMUST00000156859	904	dec	-0.4
ENSMUST00000156859	907	dec	-0.4
ENSMUST00000156859	910	dec	-0.4
ENSMUST00000156859	913	dec	-0.4
ENSMUST00000156859	916	dec	-0.7
ENSMUST00000156859	919	dec	-1.4
ENSMUST00000156859	922	dec	-0.3
ENSMUST00000156859	925	dec	-0.6
ENSMUST00000156859	928	dec	-2.5
ENSMUST00000156859	931	dec	-2.5
ENSMUST00000156859	994	dec	-3.3
ENSMUST00000156859	997	dec	-2.9
ENSMUST00000156859	1000	dec	-2.9
ENSMUST00000156859	1006	dec	-2.3
ENSMUST00000156859	1102	dec	0
ENSMUST00000156859	1105	dec	0
ENSMUST00000156859	1171	dec	-2.6
ENSMUST00000156859	1174	dec	-2.6
ENSMUST00000156859	1177	dec	-2.5
ENSMUST00000156859	1180	dec	-1.3
ENSMUST00000156859	1183	dec	-1.3
ENSMUST00000156859	1897	dec	-4.2
ENSMUST00000156859	2233	dec	-4.5
ENSMUST00000156859	2236	dec	-5.3
ENSMUST00000156859	2239	dec	-4.3
ENSMUST00000156859	2242	dec	-3.8
ENSMUST00000156859	2284	dec	-7.5
ENSMUST00000156859	2329	dec	-4.6
ENSMUST00000156859	2332	dec	-6.3
ENSMUST00000156859	2335	dec	-11
ENSMUST00000032146	543	dec	0
ENSMUST00000032146	546	dec	-1.5
ENSMUST00000032146	549	dec	-1.5
ENSMUST00000032146	555	dec	0
ENSMUST00000032146	558	dec	-3.3
ENSMUST00000032146	561	dec	-1.7
ENSMUST00000032146	564	dec	-3
ENSMUST00000032146	567	dec	-2
ENSMUST00000032146	570	dec	-2
ENSMUST00000032146	573	dec	-3
ENSMUST00000032146	576	dec	-1.9
ENSMUST00000032146	609	dec	-1.9
ENSMUST00000032146	612	dec	-1.9
ENSMUST00000032146	615	dec	-1
ENSMUST00000032146	618	dec	-0.6
ENSMUST00000032146	621	dec	-0.8
ENSMUST00000032146	624	dec	-0.8
ENSMUST00000032146	627	dec	-0.8
ENSMUST00000032146	630	dec	-1.7
ENSMUST00000032146	633	dec	-1.7
ENSMUST00000032146	636	dec	-1.7
ENSMUST00000032146	639	dec	-1.7
ENSMUST00000032146	642	dec	-2
ENSMUST00000032146	720	dec	-1.1
ENSMUST00000032146	723	dec	-2.2
ENSMUST00000032146	726	dec	-2.2
ENSMUST00000032146	729	dec	-2.3
ENSMUST00000032146	735	dec	-0.7
ENSMUST00000032146	780	dec	-2.4
ENSMUST00000032146	783	dec	-2.4
ENSMUST00000032146	804	dec	-3.9
ENSMUST00000032146	807	dec	-3.9
ENSMUST00000032146	810	dec	-3.9
ENSMUST00000032146	837	dec	-2.2
ENSMUST00000032146	894	dec	-2.2
ENSMUST00000032146	906	dec	-2.6
ENSMUST00000032146	909	dec	-2.6
ENSMUST00000032146	912	dec	-2.9
ENSMUST00000032146	915	dec	-1.5
ENSMUST00000032146	924	dec	-2.2
ENSMUST00000032146	927	dec	-2.2
ENSMUST00000032146	933	dec	0
ENSMUST00000032146	1290	dec	-2
ENSMUST00000032146	1506	dec	-0.6
ENSMUST00000032146	1512	dec	-2.6
ENSMUST00000032146	1518	dec	-3.3
ENSMUST00000032146	1521	dec	-3.3
ENSMUST00000032146	1524	dec	-3.3
ENSMUST00000032146	1533	dec	-5
ENSMUST00000032146	1536	dec	-5
ENSMUST00000032146	1644	dec	-1.7
ENSMUST00000032146	1662	dec	-4.2
ENSMUST00000032146	1665	dec	-2.8
ENSMUST00000032146	1668	dec	-2.8
ENSMUST00000032146	1671	dec	-3
ENSMUST00000032146	2076	dec	-3.5
ENSMUST00000032146	2133	dec	-5.3
ENSMUST00000032146	2139	dec	-2.8
ENSMUST00000032146	2142	dec	-3.8
ENSMUST00000032146	2145	dec	-4.9
ENSMUST00000032146	2148	dec	-4.5
ENSMUST00000032146	2256	dec	-4
ENSMUST00000032146	2259	dec	-1.9
ENSMUST00000032146	2262	dec	-1.9
ENSMUST00000032146	2265	dec	-0.8
ENSMUST00000032146	2268	dec	-2
ENSMUST00000032146	2271	dec	-2
ENSMUST00000032146	2310	inc	-5.8
ENSMUST00000032146	2313	inc	-5.8
ENSMUST00000032146	2316	inc	-5.8
ENSMUST00000032146	2319	inc	-5.1
ENSMUST00000032146	2322	inc	-6.4
ENSMUST00000032146	2325	inc	-7.8
ENSMUST00000032146	2505	dec	-3.7
ENSMUST00000032146	2724	inc	-4.8
ENSMUST00000032146	2727	inc	-5.7
ENSMUST00000032146	2730	inc	-6.9
ENSMUST00000032146	2733	inc	-5.9
ENSMUST00000032146	2736	inc	-5.9
ENSMUST00000032146	2739	inc	-6.9
ENSMUST00000032146	2742	inc	-8.3
ENSMUST00000032146	2745	inc	-5.4
ENSMUST00000032146	2751	inc	-6.9
ENSMUST00000032146	2925	inc	-9.5
ENSMUST00000032146	2928	inc	-7.3
ENSMUST00000034190	570	dec	-7.5
ENSMUST00000034190	573	dec	-8.3
ENSMUST00000034190	576	dec	-3
ENSMUST00000034190	642	dec	-3.7
ENSMUST00000034190	645	dec	-3.5
ENSMUST00000034190	648	dec	-2.9
ENSMUST00000034190	651	dec	-2.8
ENSMUST00000034190	654	dec	-2.2
ENSMUST00000034190	687	dec	-4.7
ENSMUST00000034190	1272	dec	-1.4
ENSMUST00000034190	1659	inc	-4
ENSMUST00000034190	1662	inc	-3.8
ENSMUST00000035495	320	dec	-7.3
ENSMUST00000097709	694	dec	-2.2
ENSMUST00000097709	1012	inc	-0.6
ENSMUST00000097709	1015	inc	-0.4
ENSMUST00000097709	1018	inc	-4.9
ENSMUST00000097709	1021	inc	-5.4
ENSMUST00000097709	1198	dec	-3.3
ENSMUST00000097709	1201	dec	-3.3
ENSMUST00000097709	1204	dec	-3.6
ENSMUST00000097709	1321	dec	-1.2
ENSMUST00000097709	1324	dec	-1.6
ENSMUST00000089174	726	dec	-6
ENSMUST00000089174	729	dec	-1.8
ENSMUST00000089174	732	dec	-1.1
ENSMUST00000115394	220	inc	-8.1
ENSMUST00000115394	223	inc	-5.5
ENSMUST00000115394	226	inc	-10.6
ENSMUST00000115394	229	inc	-10.7
ENSMUST00000115394	232	inc	-11.7
ENSMUST00000115394	235	inc	-11.8
ENSMUST00000115394	238	inc	-11.7
ENSMUST00000115394	241	inc	-10.4
ENSMUST00000115394	244	inc	-17.3
ENSMUST00000115394	247	inc	-18.5
ENSMUST00000115394	262	inc	-12.9
ENSMUST00000115394	265	inc	-16
ENSMUST00000115394	268	inc	-10
ENSMUST00000115394	271	inc	-12.6
ENSMUST00000115394	466	inc	-6.1
ENSMUST00000115394	469	inc	-6
ENSMUST00000115394	472	inc	-6.4
ENSMUST00000115394	475	inc	-9.8
ENSMUST00000115394	478	inc	-9.8
ENSMUST00000115394	604	dec	-3.3
ENSMUST00000115394	607	dec	-3.2
ENSMUST00000115394	610	dec	-2.1
ENSMUST00000115394	721	dec	-8.1
ENSMUST00000115394	892	dec	-1.7
ENSMUST00000115394	895	dec	-1.4
ENSMUST00000115394	904	dec	0
ENSMUST00000115394	907	dec	-1.5
ENSMUST00000115394	910	dec	-1.5
ENSMUST00000115394	913	dec	-1.1
ENSMUST00000115394	991	dec	-1.7
ENSMUST00000115394	997	dec	-2
ENSMUST00000115394	1000	dec	-3.5
ENSMUST00000115394	1033	inc	-6.4
ENSMUST00000115394	1036	inc	-6
ENSMUST00000115394	1039	inc	-7.4
ENSMUST00000115394	1042	inc	-7.4
ENSMUST00000115394	1045	inc	-7.4
ENSMUST00000115394	1048	inc	-8.9
ENSMUST00000115394	1069	dec	-7.2
ENSMUST00000115394	1072	dec	-7.4
ENSMUST00000115394	1381	inc	-4.5
ENSMUST00000115394	1471	dec	-9.1
ENSMUST00000115394	1570	dec	-1.5
ENSMUST00000115394	1573	dec	-1.6
ENSMUST00000115394	1576	dec	-1.6
ENSMUST00000115394	1579	dec	-1.1
ENSMUST00000046945	359	dec	-0.8
ENSMUST00000046945	380	dec	-0.8
ENSMUST00000046945	683	dec	-6.9
ENSMUST00000046945	845	dec	-3.2
ENSMUST00000046945	848	dec	-4.6
ENSMUST00000046945	851	dec	-3.2
ENSMUST00000046945	860	dec	-5.6
ENSMUST00000046945	941	dec	-5.6
ENSMUST00000046945	944	dec	-5.1
ENSMUST00000046945	947	dec	-5.3
ENSMUST00000046945	1088	dec	-3.9
ENSMUST00000046945	1094	dec	-7.4
ENSMUST00000065938	241	dec	-3
ENSMUST00000065938	244	dec	-2.8
ENSMUST00000065938	577	inc	-8.9
ENSMUST00000065938	580	inc	-8.9
ENSMUST00000065938	583	inc	-8.9
ENSMUST00000065938	586	inc	-9.9
ENSMUST00000065938	589	inc	-7.4
ENSMUST00000065938	592	inc	-7.7
ENSMUST00000065938	595	inc	-7.5
ENSMUST00000065938	598	inc	-5.9
ENSMUST00000065938	637	dec	-2.6
ENSMUST00000065938	640	dec	-2.9
ENSMUST00000065938	643	dec	-4.1
ENSMUST00000065938	646	dec	-4.7
ENSMUST00000065938	649	dec	-4.7
ENSMUST00000065938	688	dec	-3.9
ENSMUST00000022446	475	inc	-5.6
ENSMUST00000022446	478	inc	-7.2
ENSMUST00000022446	481	inc	-7.4
ENSMUST00000022446	484	inc	-8.5
ENSMUST00000022446	487	inc	-6.3
ENSMUST00000022446	490	inc	-4.7
ENSMUST00000022446	493	inc	-5.7
ENSMUST00000022446	538	inc	-6.1
ENSMUST00000022446	541	inc	-6.1
ENSMUST00000022446	544	inc	-7.2
ENSMUST00000022446	550	inc	-7.7
ENSMUST00000022446	553	inc	-7
ENSMUST00000022446	559	inc	-5.6
ENSMUST00000022446	562	inc	-1.5
ENSMUST00000022446	586	inc	0
ENSMUST00000022446	607	dec	-0.7
ENSMUST00000022446	646	dec	-3.7
ENSMUST00000022446	682	dec	-2.7
ENSMUST00000022446	685	dec	-1
ENSMUST00000022446	703	inc	-0.9
ENSMUST00000022446	706	inc	-0.8
ENSMUST00000022446	709	inc	-0.6
ENSMUST00000022446	712	inc	-0.8
ENSMUST00000022446	763	inc	-7.9
ENSMUST00000022446	772	inc	-5.8
ENSMUST00000022446	775	inc	-5.8
ENSMUST00000022446	778	inc	-5.8
ENSMUST00000022446	781	inc	-5.6
ENSMUST00000022446	874	inc	-8.2
ENSMUST00000022446	877	inc	-8.2
ENSMUST00000022446	880	inc	-8.2
ENSMUST00000022446	883	inc	-8.2
ENSMUST00000022446	886	inc	-8.9
ENSMUST00000022446	889	inc	-6.8
ENSMUST00000022446	892	inc	-10.3
ENSMUST00000022446	895	inc	-7.1
ENSMUST00000055012	226	inc	-7.2
ENSMUST00000055012	229	inc	-4.3
ENSMUST00000055012	256	dec	-3.1
ENSMUST00000055012	427	inc	-1.3
ENSMUST00000034045	159	dec	-2.5
ENSMUST00000034045	177	dec	-3
ENSMUST00000034045	315	dec	-8
ENSMUST00000034045	318	dec	-3.2
ENSMUST00000034045	321	dec	-2.8
ENSMUST00000201489	2069	inc	-2.5
ENSMUST00000201489	2072	inc	-2.5
ENSMUST00000201489	2075	inc	-2.5
ENSMUST00000201489	2078	inc	-4.9
ENSMUST00000201489	2081	inc	-0.8
ENSMUST00000201489	2084	inc	0
ENSMUST00000201489	2087	inc	-1.4
ENSMUST00000201489	2090	inc	-4.1
ENSMUST00000112533	546	inc	-6
ENSMUST00000112533	549	inc	-5.9
ENSMUST00000112533	552	inc	-5.9
ENSMUST00000112533	555	inc	-6.5
ENSMUST00000112533	558	inc	-5
ENSMUST00000112533	561	inc	-5
ENSMUST00000112533	564	inc	-5
ENSMUST00000112533	1554	inc	-6.1
ENSMUST00000112533	1557	inc	-6.1
ENSMUST00000112533	1560	inc	-6.6
ENSMUST00000112533	1563	inc	-7.1
ENSMUST00000112533	1566	inc	-7.1
ENSMUST00000112533	1569	inc	-7.4
ENSMUST00000112533	1572	inc	-8.5
ENSMUST00000112533	2418	inc	-3.6
ENSMUST00000199876	194	dec	-5.6
ENSMUST00000199876	197	dec	-5.6
ENSMUST00000199876	218	dec	-3
ENSMUST00000199876	221	dec	-3
ENSMUST00000199876	290	dec	-4.5
ENSMUST00000199876	293	dec	-4.5
ENSMUST00000199876	539	dec	-0.3
ENSMUST00000199876	542	dec	-0.8
ENSMUST00000199876	545	dec	-0.8
ENSMUST00000199876	548	dec	-0.8
ENSMUST00000199876	608	dec	-5.7
ENSMUST00000199876	734	dec	-4
ENSMUST00000199876	743	dec	-2.7
ENSMUST00000199876	746	dec	-3.7
ENSMUST00000199876	749	dec	-3.8
ENSMUST00000199876	782	dec	0
ENSMUST00000199876	785	dec	-3.3
ENSMUST00000199876	794	dec	-3.3
ENSMUST00000199876	893	dec	0
ENSMUST00000199876	968	dec	-2.8
ENSMUST00000199876	971	dec	-2.8
ENSMUST00000199876	977	dec	-1.6
ENSMUST00000199876	980	dec	-2.2
ENSMUST00000199876	983	dec	-2.2
ENSMUST00000199876	986	dec	-2.9
ENSMUST00000199876	1100	inc	-8.8
ENSMUST00000199876	1103	inc	-10.9
ENSMUST00000199876	1106	inc	-9
ENSMUST00000199876	1109	inc	-9.8
ENSMUST00000199876	1112	inc	-10.6
ENSMUST00000199876	1115	inc	-8.8
ENSMUST00000199876	1118	inc	-8.8
ENSMUST00000199876	1121	inc	-8.8
ENSMUST00000199876	1124	inc	-7.8
ENSMUST00000199876	1127	inc	-5.6
ENSMUST00000199876	1130	inc	-2.5
ENSMUST00000199876	1295	dec	-6
ENSMUST00000199876	1298	dec	-1.3
ENSMUST00000199876	1301	dec	0
ENSMUST00000199876	1304	dec	0
ENSMUST00000199876	1307	dec	0
ENSMUST00000199876	1508	dec	-3
ENSMUST00000199876	1547	dec	-1.7
ENSMUST00000199876	1604	dec	-4.3
ENSMUST00000199876	1607	dec	-4.3
ENSMUST00000199876	1610	dec	-6.5
ENSMUST00000199876	1613	dec	-3.8
ENSMUST00000199876	1616	dec	-5
ENSMUST00000199876	1619	dec	-7.4
ENSMUST00000199876	1736	dec	-1.3
ENSMUST00000199876	1739	dec	-0.8
ENSMUST00000199876	1832	dec	0
ENSMUST00000199876	1931	dec	-2.2
ENSMUST00000199876	1934	dec	-2.2
ENSMUST00000069692	493	inc	-4
ENSMUST00000069692	496	inc	-4.7
ENSMUST00000069692	502	inc	-5.8
ENSMUST00000069692	505	inc	-5.2
ENSMUST00000069692	508	inc	-5.6
ENSMUST00000069692	511	inc	-5.6
ENSMUST00000069692	1297	inc	-6.9
ENSMUST00000069692	1300	inc	-11.6
ENSMUST00000069692	1303	inc	-6.7
ENSMUST00000069692	1306	inc	-2.9
ENSMUST00000033544	505	inc	-6.7
ENSMUST00000033544	511	inc	-1.3
ENSMUST00000033544	517	inc	0
ENSMUST00000030757	1260	dec	-3.4
ENSMUST00000030757	1263	dec	-4.2
ENSMUST00000030757	1266	dec	-0.7
ENSMUST00000030757	1392	inc	-0.9
ENSMUST00000030757	1398	inc	-1.6
ENSMUST00000021574	222	dec	-6.2
ENSMUST00000021574	225	dec	-6.2
ENSMUST00000021574	228	dec	-7
ENSMUST00000021574	231	dec	-6.9
ENSMUST00000021574	279	dec	-0.9
ENSMUST00000021574	360	dec	0
ENSMUST00000021574	363	dec	-0.2
ENSMUST00000021574	366	dec	-2.8
ENSMUST00000021574	498	dec	-0.4
ENSMUST00000021574	507	dec	-2.6
ENSMUST00000021574	510	dec	-2.6
ENSMUST00000021574	513	dec	-3
ENSMUST00000021574	516	dec	-4.7
ENSMUST00000021574	519	dec	-3.8
ENSMUST00000021574	684	inc	-7.7
ENSMUST00000021574	687	inc	-6.8
ENSMUST00000021574	690	inc	-6.6
ENSMUST00000021574	693	inc	-8.8
ENSMUST00000021574	696	inc	-8
ENSMUST00000021574	699	inc	-7
ENSMUST00000021574	759	dec	-7.5
ENSMUST00000021574	1131	dec	-4.4
ENSMUST00000021574	1191	dec	-4.3
ENSMUST00000021574	1194	dec	-4.6
ENSMUST00000021574	1413	inc	-2.3
ENSMUST00000021574	1416	inc	-2.3
ENSMUST00000021574	1641	inc	-6.4
ENSMUST00000021574	1644	inc	-5.4
ENSMUST00000021574	1647	inc	-5.7
ENSMUST00000021574	1650	inc	-5.7
ENSMUST00000021574	1671	dec	-4.3
ENSMUST00000021574	1674	dec	-0.8
ENSMUST00000021574	1677	dec	-0.8
ENSMUST00000021574	1680	dec	-2.5
ENSMUST00000021574	1683	dec	-2.5
ENSMUST00000119827	305	dec	-6.6
ENSMUST00000119827	308	dec	-5.5
ENSMUST00000119827	311	dec	-5.5
ENSMUST00000119827	320	dec	-2.3
ENSMUST00000119827	323	dec	-2.3
ENSMUST00000119827	398	dec	-3.3
ENSMUST00000119827	491	dec	-3.4
ENSMUST00000119827	494	dec	-1.7
ENSMUST00000119827	746	dec	-0.3
ENSMUST00000119827	908	inc	-6.2
ENSMUST00000119827	911	inc	-7.4
ENSMUST00000119827	914	inc	-8.2
ENSMUST00000119827	917	inc	-8.2
ENSMUST00000119827	920	inc	-8.2
ENSMUST00000013262	1003	dec	-6.6
ENSMUST00000013262	1006	dec	-7.4
ENSMUST00000013262	1558	dec	-5.7
ENSMUST00000013262	1561	dec	-6
ENSMUST00000013262	1564	dec	-4.9
ENSMUST00000013262	1849	dec	-2.2
ENSMUST00000013262	1852	dec	-3.5
ENSMUST00000013262	1855	dec	-5.7
ENSMUST00000013262	1858	dec	-6.3
ENSMUST00000013262	1861	dec	-4.5
ENSMUST00000202389	1844	inc	-1.9
ENSMUST00000202389	1847	inc	-3.9
ENSMUST00000202389	1850	inc	-6.2
ENSMUST00000202389	1853	inc	-6.6
ENSMUST00000071230	462	dec	-3.3
ENSMUST00000071230	498	dec	-0.6
ENSMUST00000071230	501	dec	0
ENSMUST00000071230	504	dec	0
ENSMUST00000071230	507	dec	-1.6
ENSMUST00000071230	525	dec	-2.2
ENSMUST00000071230	582	dec	0
ENSMUST00000071230	585	dec	0
ENSMUST00000071230	588	dec	0
ENSMUST00000071230	792	dec	-1.7
ENSMUST00000071230	795	dec	-1.4
ENSMUST00000071230	801	dec	-4
ENSMUST00000071230	804	dec	-4.6
ENSMUST00000071230	807	dec	-4
ENSMUST00000071230	810	dec	-4
ENSMUST00000071230	912	dec	-6.8
ENSMUST00000071230	915	dec	-0.8
ENSMUST00000071230	918	dec	-0.8
ENSMUST00000071230	921	dec	-1
ENSMUST00000071230	924	dec	-1.5
ENSMUST00000071230	927	dec	-1.5
ENSMUST00000071230	930	dec	-3.4
ENSMUST00000071230	933	dec	-3.5
ENSMUST00000071230	936	dec	-3.5
ENSMUST00000071230	1005	dec	-3.8
ENSMUST00000071230	1014	dec	0
ENSMUST00000071230	1017	dec	0
ENSMUST00000071230	1089	inc	-14.8
ENSMUST00000071230	1092	inc	-10.5
ENSMUST00000007980	786	inc	-13.3
ENSMUST00000007980	789	inc	-12.5
ENSMUST00000007980	792	inc	-11.2
ENSMUST00000007980	804	inc	-15.9
ENSMUST00000007980	807	inc	-16
ENSMUST00000007980	810	inc	-19.5
ENSMUST00000007980	813	inc	-21.1
ENSMUST00000007980	816	inc	-15.9
ENSMUST00000007980	819	inc	-16.6
ENSMUST00000007980	822	inc	-12.4
ENSMUST00000007980	828	inc	-16.4
ENSMUST00000007980	969	dec	-6.1
ENSMUST00000036977	692	inc	-8.6
ENSMUST00000036977	695	inc	-8.6
ENSMUST00000036977	698	inc	-7.1
ENSMUST00000036977	701	inc	-9.4
ENSMUST00000036977	704	inc	-9.4
ENSMUST00000036977	707	inc	-8
ENSMUST00000036977	710	inc	-6.1
ENSMUST00000036977	713	inc	-6.3
ENSMUST00000036977	716	inc	-7.4
ENSMUST00000112308	207	dec	-2.7
ENSMUST00000112308	357	dec	-6.7
ENSMUST00000112308	495	dec	-1.6
ENSMUST00000112308	498	dec	-0.6
ENSMUST00000112308	678	dec	-5.5
ENSMUST00000112308	684	dec	-2
ENSMUST00000112308	687	dec	-2
ENSMUST00000112308	696	dec	0
ENSMUST00000112308	3864	inc	-6.8
ENSMUST00000112308	3867	inc	-7.9
ENSMUST00000112308	3870	inc	-6.4
ENSMUST00000112308	4074	dec	-0.1
ENSMUST00000112308	4077	dec	-3.8
ENSMUST00000112308	4080	dec	-3.8
ENSMUST00000112308	4083	dec	-3.8
ENSMUST00000112308	4086	dec	-3.6
ENSMUST00000112308	4089	dec	-0.7
ENSMUST00000112308	4092	dec	-2.1
ENSMUST00000112308	4095	dec	-3.3
ENSMUST00000091641	391	dec	-3.3
ENSMUST00000091641	394	dec	-3.3
ENSMUST00000055984	658	dec	-1.4
ENSMUST00000055984	715	dec	-1.5
ENSMUST00000055984	718	dec	-4.2
ENSMUST00000055984	859	dec	-2.6
ENSMUST00000055984	862	dec	-0.4
ENSMUST00000055984	865	dec	-0.4
ENSMUST00000055984	868	dec	-0.4
ENSMUST00000055984	871	dec	-0.4
ENSMUST00000055984	985	dec	-0.9
ENSMUST00000055984	988	dec	0
ENSMUST00000055984	991	dec	-0.4
ENSMUST00000055984	1171	inc	-6.6
ENSMUST00000055984	1177	inc	-10.8
ENSMUST00000055984	1219	dec	-4.5
ENSMUST00000055984	1222	dec	-7.3
ENSMUST00000055984	1225	dec	-4.6
ENSMUST00000055984	1228	dec	-2.2
ENSMUST00000055984	1231	dec	-4.4
ENSMUST00000055984	1255	dec	-3.5
ENSMUST00000055984	1258	dec	-4.8
ENSMUST00000055984	1261	dec	-6.3
ENSMUST00000154330	124	inc	-9.1
ENSMUST00000154330	127	inc	-11.2
ENSMUST00000154330	130	inc	-14.7
ENSMUST00000154330	133	inc	-16.1
ENSMUST00000154330	205	dec	-4.8
ENSMUST00000154330	211	dec	-6
ENSMUST00000154330	214	dec	-5.3
ENSMUST00000154330	217	dec	-4.1
ENSMUST00000154330	220	dec	-4.7
ENSMUST00000154330	223	dec	-6.7
ENSMUST00000154330	226	dec	-5.3
ENSMUST00000154330	229	dec	-5.7
ENSMUST00000154330	232	dec	-9.1
ENSMUST00000154330	235	dec	-8.9
ENSMUST00000154330	238	dec	-5.6
ENSMUST00000154330	241	dec	-4.1
ENSMUST00000154330	244	dec	-1.8
ENSMUST00000154330	397	dec	-4.1
ENSMUST00000154330	400	dec	-1.1
ENSMUST00000018875	489	dec	-2.7
ENSMUST00000018875	492	dec	-5.1
ENSMUST00000018875	495	dec	-6.3
ENSMUST00000018875	498	dec	-3.1
ENSMUST00000018875	501	dec	-4.6
ENSMUST00000018875	573	dec	-0.4
ENSMUST00000018875	603	dec	-7
ENSMUST00000018875	606	dec	-7
ENSMUST00000018875	615	dec	-8.9
ENSMUST00000018875	618	dec	-7.8
ENSMUST00000018875	621	dec	-8
ENSMUST00000018875	624	dec	-6.5
ENSMUST00000018875	627	dec	-7.7
ENSMUST00000018875	705	dec	-1.8
ENSMUST00000018875	708	dec	-1.9
ENSMUST00000018875	711	dec	-1.7
ENSMUST00000018875	714	dec	-2.9
ENSMUST00000018875	717	dec	-5.2
ENSMUST00000018875	720	dec	-8.1
ENSMUST00000018875	723	dec	-8.1
ENSMUST00000018875	726	dec	-8.1
ENSMUST00000018875	729	dec	-8.1
ENSMUST00000018875	732	dec	-5.7
ENSMUST00000018875	735	dec	-3.4
ENSMUST00000018875	738	dec	-2.5
ENSMUST00000018875	741	dec	-2.5
ENSMUST00000018875	1008	dec	-1.3
ENSMUST00000018875	1011	dec	-1.3
ENSMUST00000018875	1014	dec	-2.4
ENSMUST00000018875	1017	dec	-1.3
ENSMUST00000018875	1056	dec	-2.5
ENSMUST00000018875	1083	inc	-8.8
ENSMUST00000018875	1167	dec	0
ENSMUST00000018875	1170	dec	0
ENSMUST00000018875	1173	dec	-1.7
ENSMUST00000018875	1176	dec	-1.7
ENSMUST00000018875	1707	dec	-5.4
ENSMUST00000018875	1710	dec	-3.5
ENSMUST00000018875	1713	dec	-3.1
ENSMUST00000018875	1716	dec	-2.9
ENSMUST00000018875	1719	dec	-1.6
ENSMUST00000018875	1722	dec	-2.1
ENSMUST00000018875	1725	dec	-0.7
ENSMUST00000018875	1728	dec	-0.4
ENSMUST00000018875	1995	dec	-3.8
ENSMUST00000018875	2163	dec	-4.4
ENSMUST00000018875	2247	inc	-5.6
ENSMUST00000018875	2250	inc	-3.7
ENSMUST00000018875	2253	inc	-2.9
ENSMUST00000018875	2256	inc	-2.7
ENSMUST00000018875	2259	inc	-5.5
ENSMUST00000018875	2262	inc	-8
ENSMUST00000018875	2757	dec	-4.5
ENSMUST00000018875	2886	dec	-4
ENSMUST00000018875	2949	dec	-2.6
ENSMUST00000018875	2952	dec	-2.6
ENSMUST00000018875	2955	dec	-2.6
ENSMUST00000108182	949	inc	-3.2
ENSMUST00000108182	952	inc	-5.9
ENSMUST00000108182	955	inc	-8.2
ENSMUST00000108182	1318	inc	-3.3
ENSMUST00000108182	1321	inc	-3.3
ENSMUST00000111976	417	inc	-3.2
ENSMUST00000111976	420	inc	-4.4
ENSMUST00000111976	423	inc	-5.2
ENSMUST00000111976	429	inc	-6.4
ENSMUST00000111976	432	inc	-4.4
ENSMUST00000111976	567	dec	-4.5
ENSMUST00000111976	924	inc	-6.4
ENSMUST00000111976	927	inc	-6.3
ENSMUST00000111976	930	inc	-7.4
ENSMUST00000111976	933	inc	-7.4
ENSMUST00000111976	1371	inc	-2.9
ENSMUST00000111976	1374	inc	-1.9
ENSMUST00000103221	493	dec	-6.9
ENSMUST00000103221	496	dec	-5.7
ENSMUST00000103221	499	dec	-3.6
ENSMUST00000103221	502	dec	-3.6
ENSMUST00000103221	508	dec	-3
ENSMUST00000103221	511	dec	-1.5
ENSMUST00000103221	514	dec	-1.5
ENSMUST00000103221	517	dec	-2.6
ENSMUST00000103221	574	dec	-11.7
ENSMUST00000103221	577	dec	-5.8
ENSMUST00000103221	580	dec	-7.1
ENSMUST00000103221	583	dec	-2.9
ENSMUST00000103221	586	dec	-3.3
ENSMUST00000103221	589	dec	-6.3
ENSMUST00000103221	592	dec	-5.6
ENSMUST00000103221	595	dec	-4.9
ENSMUST00000103221	598	dec	-3.3
ENSMUST00000103221	601	dec	-3.3
ENSMUST00000186794	428	inc	-9.4
ENSMUST00000186794	431	inc	-9.6
ENSMUST00000186794	434	inc	-10.2
ENSMUST00000186794	437	inc	-9.4
ENSMUST00000186794	746	dec	-7.2
ENSMUST00000186794	749	dec	-7.5
ENSMUST00000186794	755	dec	-4.1
ENSMUST00000186794	758	dec	-4.1
ENSMUST00000186794	806	dec	-7
ENSMUST00000186794	809	dec	-7
ENSMUST00000186794	1106	dec	-7.2
ENSMUST00000186794	1109	dec	-8
ENSMUST00000186794	1112	dec	-8
ENSMUST00000186794	1115	dec	-7.6
ENSMUST00000059390	818	dec	-0.4
ENSMUST00000059390	821	dec	-0.4
ENSMUST00000059390	824	dec	-0.2
ENSMUST00000059390	836	dec	-3.5
ENSMUST00000059390	986	dec	-6.2
ENSMUST00000059390	2942	dec	-8.6
ENSMUST00000059390	2945	dec	-8
ENSMUST00000059390	2948	dec	-5.7
ENSMUST00000059390	2951	dec	-5.7
ENSMUST00000059390	2954	dec	-3.9
ENSMUST00000059390	2957	dec	-2.3
ENSMUST00000059390	2960	dec	0
ENSMUST00000059390	2963	dec	0
ENSMUST00000059390	3272	dec	-4.5
ENSMUST00000059390	3275	dec	-2.4
ENSMUST00000014447	380	inc	-4.4
ENSMUST00000014447	608	dec	-5.7
ENSMUST00000014447	611	dec	-5.7
ENSMUST00000014447	875	inc	-6
ENSMUST00000079817	653	dec	-4.9
ENSMUST00000079817	656	dec	-3
ENSMUST00000079817	659	dec	-2.5
ENSMUST00000079817	662	dec	0
ENSMUST00000079817	665	dec	-0.1
ENSMUST00000079817	668	dec	-2.8
ENSMUST00000079817	707	dec	-9.6
ENSMUST00000079817	713	dec	-6.7
ENSMUST00000079817	935	inc	-8.8
ENSMUST00000079817	938	inc	-8.8
ENSMUST00000079817	941	inc	-8.8
ENSMUST00000079817	944	inc	-7.4
ENSMUST00000079817	947	inc	-7.4
ENSMUST00000079817	950	inc	-6.1
ENSMUST00000079817	1226	dec	-1.1
ENSMUST00000079817	1229	dec	-1.1
ENSMUST00000079817	1238	dec	-6.5
ENSMUST00000079817	1241	dec	-6.3
ENSMUST00000079817	1244	dec	-2.9
ENSMUST00000079817	1253	dec	-1.1
ENSMUST00000079817	1292	inc	-12.2
ENSMUST00000079817	1307	inc	-3.6
ENSMUST00000079817	1310	inc	-5
ENSMUST00000079817	1313	inc	-3.6
ENSMUST00000079817	1382	dec	-6.3
ENSMUST00000079817	1406	dec	-4.3
ENSMUST00000079817	1409	dec	-1.3
ENSMUST00000079817	1427	dec	-1.7
ENSMUST00000079817	1556	inc	-5.8
ENSMUST00000079817	1559	inc	-5.8
ENSMUST00000079817	1562	inc	-6
ENSMUST00000079817	1565	inc	-7.8
ENSMUST00000079817	1568	inc	-7.6
ENSMUST00000079817	1571	inc	-6
ENSMUST00000079817	1574	inc	-6.7
ENSMUST00000079817	1577	inc	-7.5
ENSMUST00000079817	1580	inc	-7.3
ENSMUST00000079817	1583	inc	-7.2
ENSMUST00000020552	129	dec	-8.9
ENSMUST00000020552	132	dec	-7.3
ENSMUST00000020552	375	dec	-6.7
ENSMUST00000020552	381	dec	-3.5
ENSMUST00000020552	543	dec	-11.1
ENSMUST00000020552	801	inc	-10
ENSMUST00000094361	366	dec	-2.7
ENSMUST00000094361	693	dec	-3
ENSMUST00000094361	696	dec	-7.8
ENSMUST00000094361	699	dec	-3.8
ENSMUST00000094361	987	dec	0
ENSMUST00000094361	1335	dec	-1.6
ENSMUST00000094361	1338	dec	-1.4
ENSMUST00000094361	1341	dec	-1.4
ENSMUST00000094361	1344	dec	-1.9
ENSMUST00000094361	1347	dec	-1.9
ENSMUST00000094361	1350	dec	-1.4
ENSMUST00000094361	1362	dec	-5.1
ENSMUST00000094361	1416	dec	-1.2
ENSMUST00000094361	1419	dec	-1.2
ENSMUST00000094361	1422	dec	0
ENSMUST00000094361	1425	dec	0
ENSMUST00000094361	1428	dec	-1.4
ENSMUST00000094361	1431	dec	-2.8
ENSMUST00000094361	1434	dec	-2.8
ENSMUST00000094361	1437	dec	-2.8
ENSMUST00000094361	1440	dec	-2.8
ENSMUST00000094361	1602	dec	0
ENSMUST00000094361	1683	dec	-1.2
ENSMUST00000094361	1686	dec	-0.3
ENSMUST00000094361	1689	dec	-7.6
ENSMUST00000094361	1767	inc	-5.1
ENSMUST00000094361	1770	inc	-2.4
ENSMUST00000094361	1842	dec	-1.4
ENSMUST00000094361	2130	dec	-2.3
ENSMUST00000094361	2133	dec	-2.3
ENSMUST00000094361	2136	dec	-2.3
ENSMUST00000094361	2139	dec	-2.3
ENSMUST00000094361	2142	dec	-1.1
ENSMUST00000094361	2145	dec	-0.4
ENSMUST00000094361	2193	dec	-2.5
ENSMUST00000094361	2196	dec	-3.9
ENSMUST00000094361	2199	dec	-4.1
ENSMUST00000084731	174	dec	-0.1
ENSMUST00000084731	210	dec	-5.7
ENSMUST00000084731	213	dec	-4.3
ENSMUST00000084731	216	dec	-4.3
ENSMUST00000084731	219	dec	-4.3
ENSMUST00000084731	222	dec	-4.3
ENSMUST00000084731	225	dec	-4.5
ENSMUST00000084731	408	dec	-7.6
ENSMUST00000084731	696	dec	-4.1
ENSMUST00000084731	699	dec	-4.1
ENSMUST00000084731	702	dec	-5.2
ENSMUST00000084731	705	dec	-4.1
ENSMUST00000084731	708	dec	-4.7
ENSMUST00000084731	825	dec	-5.5
ENSMUST00000084731	828	dec	-5.5
ENSMUST00000084731	1113	dec	-0.8
ENSMUST00000084731	1341	dec	-0.7
ENSMUST00000084731	1443	dec	-3
ENSMUST00000084731	1449	dec	-1.4
ENSMUST00000084731	1452	dec	-0.7
ENSMUST00000084731	1455	dec	0
ENSMUST00000084731	1458	dec	0
ENSMUST00000084731	1461	dec	0
ENSMUST00000084731	2028	dec	-4.5
ENSMUST00000084731	2031	dec	-3.3
ENSMUST00000084731	2049	dec	-1.4
ENSMUST00000084731	2142	dec	-2.4
ENSMUST00000084731	2316	dec	0
ENSMUST00000084731	2319	dec	0
ENSMUST00000084731	2352	dec	-6.2
ENSMUST00000084731	2388	dec	0
ENSMUST00000084731	2808	inc	-6.4
ENSMUST00000084731	2811	inc	-6.3
ENSMUST00000084731	2814	inc	-5.8
ENSMUST00000084731	2826	dec	-2.9
ENSMUST00000084731	2829	dec	-2.9
ENSMUST00000084731	2832	dec	-2.9
ENSMUST00000084731	2835	dec	-2.9
ENSMUST00000084731	2838	dec	-3.2
ENSMUST00000084731	2841	dec	-3.8
ENSMUST00000084731	2850	dec	-3.1
ENSMUST00000084731	2856	dec	-1.5
ENSMUST00000084731	2859	dec	-1.5
ENSMUST00000084731	2988	dec	-5.9
ENSMUST00000084731	2991	dec	-5.9
ENSMUST00000084731	2994	dec	-5.7
ENSMUST00000084731	2997	dec	0
ENSMUST00000084731	3000	dec	0
ENSMUST00000084731	3003	dec	0
ENSMUST00000115578	553	dec	-2.7
ENSMUST00000115578	556	dec	-2.7
ENSMUST00000115578	559	dec	-4.2
ENSMUST00000115578	562	dec	-4.8
ENSMUST00000115578	565	dec	-2.9
ENSMUST00000115578	679	dec	0
ENSMUST00000115578	682	dec	0
ENSMUST00000115578	736	dec	-1
ENSMUST00000115578	739	dec	-1
ENSMUST00000115578	742	dec	-1
ENSMUST00000115578	787	dec	-2.4
ENSMUST00000115578	790	dec	-2.2
ENSMUST00000115578	820	dec	-0.4
ENSMUST00000115578	823	dec	-0.5
ENSMUST00000115578	826	dec	-1.3
ENSMUST00000115578	829	dec	-2
ENSMUST00000115578	856	inc	-7.7
ENSMUST00000115578	859	inc	-7.5
ENSMUST00000115578	916	inc	-7.5
ENSMUST00000115578	919	inc	-7.7
ENSMUST00000115578	922	inc	-7.7
ENSMUST00000115578	925	inc	-7.7
ENSMUST00000115578	940	dec	-4.1
ENSMUST00000115578	943	dec	-3.4
ENSMUST00000115578	949	dec	-1.5
ENSMUST00000115578	952	dec	-1.3
ENSMUST00000115578	961	dec	-2.7
ENSMUST00000115578	967	dec	-2.1
ENSMUST00000115578	970	dec	-2.8
ENSMUST00000115578	1018	dec	0
ENSMUST00000115578	1021	dec	0
ENSMUST00000115578	1024	dec	-1.3
ENSMUST00000115578	1027	dec	-0.9
ENSMUST00000115578	1030	dec	-3.9
ENSMUST00000071487	228	inc	-11.3
ENSMUST00000071487	231	inc	-8.4
ENSMUST00000071487	234	inc	-9.7
ENSMUST00000071487	237	inc	-10.1
ENSMUST00000071487	240	inc	-10.1
ENSMUST00000071487	243	inc	-9.7
ENSMUST00000071487	246	inc	-14
ENSMUST00000071487	249	inc	-12.6
ENSMUST00000071487	252	inc	-14
ENSMUST00000071487	333	inc	-12.6
ENSMUST00000071487	336	inc	-10.2
ENSMUST00000071487	339	inc	-12
ENSMUST00000071487	342	inc	-12.3
ENSMUST00000071487	345	inc	-7.8
ENSMUST00000071487	348	inc	-12
ENSMUST00000071487	351	inc	-12
ENSMUST00000071487	354	inc	-7.4
ENSMUST00000071487	357	inc	-7.5
ENSMUST00000071487	360	inc	-5.8
ENSMUST00000071487	366	inc	-9.2
ENSMUST00000071487	369	inc	-9.4
ENSMUST00000071487	372	inc	-6.6
ENSMUST00000071487	375	inc	-9.8
ENSMUST00000071487	381	inc	-7.1
ENSMUST00000071487	483	dec	-6
ENSMUST00000071487	486	dec	-10.1
ENSMUST00000071487	489	dec	-13.1
ENSMUST00000071487	570	dec	-3.5
ENSMUST00000071487	573	dec	-3.3
ENSMUST00000071487	576	dec	-1
ENSMUST00000071487	579	dec	-2.4
ENSMUST00000071487	582	dec	-4.5
ENSMUST00000071487	585	dec	-4.5
ENSMUST00000071487	630	dec	-1.4
ENSMUST00000071487	645	dec	-2.8
ENSMUST00000071487	717	dec	-0.1
ENSMUST00000071487	720	dec	-0.1
ENSMUST00000071487	723	dec	0
ENSMUST00000071487	726	dec	0
ENSMUST00000071487	1011	dec	-2.3
ENSMUST00000071487	1014	dec	-2.3
ENSMUST00000071487	1041	inc	-6.4
ENSMUST00000071487	1044	inc	-10.1
ENSMUST00000071487	1047	inc	-10.1
ENSMUST00000071487	1050	inc	-6.4
ENSMUST00000071487	1053	inc	-8.3
ENSMUST00000071487	1056	inc	-13.1
ENSMUST00000071487	1059	inc	-8.7
ENSMUST00000071487	1062	inc	-8
ENSMUST00000071487	1338	inc	-5.7
ENSMUST00000071487	1452	inc	-4.2
ENSMUST00000071487	1455	inc	-4.2
ENSMUST00000071487	1458	inc	-4.2
ENSMUST00000071487	1461	inc	-4.2
ENSMUST00000071487	1464	inc	-5.3
ENSMUST00000071487	1503	dec	-9.4
ENSMUST00000071487	1689	inc	-5.6
ENSMUST00000071487	1692	inc	-2.8
ENSMUST00000071487	1695	inc	-4.5
ENSMUST00000071487	2082	dec	-3.1
ENSMUST00000071487	2085	dec	-2.1
ENSMUST00000071487	2088	dec	-1.8
ENSMUST00000071487	2091	dec	-2.2
ENSMUST00000071487	2097	dec	-0.9
ENSMUST00000071487	2448	inc	-11.5
ENSMUST00000071487	2451	inc	-6.8
ENSMUST00000071487	2454	inc	-5.1
ENSMUST00000071487	2457	inc	-5.1
ENSMUST00000071487	2460	inc	-4
ENSMUST00000071487	2985	dec	-2.6
ENSMUST00000022507	292	inc	-4
ENSMUST00000022507	295	inc	-4
ENSMUST00000022507	298	inc	-6.6
ENSMUST00000022507	301	inc	-6.7
ENSMUST00000022507	523	dec	-0.9
ENSMUST00000022507	961	inc	0
ENSMUST00000022507	964	inc	0
ENSMUST00000022507	967	inc	-2.9
ENSMUST00000022507	970	inc	-2.9
ENSMUST00000022507	973	inc	-2.9
ENSMUST00000022507	976	inc	-3.2
ENSMUST00000022507	979	inc	-3.2
ENSMUST00000022507	982	inc	-2
ENSMUST00000022507	985	inc	0
ENSMUST00000022507	988	inc	-0.9
ENSMUST00000022507	1090	dec	-2.7
ENSMUST00000022507	1204	inc	-6.7
ENSMUST00000022507	1453	inc	-9.6
ENSMUST00000022507	1456	inc	-10.3
ENSMUST00000022507	1459	inc	-6.6
ENSMUST00000022507	1462	inc	-11.3
ENSMUST00000022507	1465	inc	-13.6
ENSMUST00000022507	1468	inc	-13.6
ENSMUST00000022507	1471	inc	-13.6
ENSMUST00000069817	492	dec	-6.6
ENSMUST00000069817	495	dec	-6.6
ENSMUST00000069817	777	dec	-9.5
ENSMUST00000069817	780	dec	-9.5
ENSMUST00000069817	783	dec	-9.5
ENSMUST00000069817	786	dec	-1.4
ENSMUST00000069817	789	dec	-1.7
ENSMUST00000069817	792	dec	-0.3
ENSMUST00000069817	795	dec	-2
ENSMUST00000069817	798	dec	-7.7
ENSMUST00000069817	801	dec	-8.8
ENSMUST00000069817	879	dec	-5.5
ENSMUST00000069817	882	dec	-6
ENSMUST00000069817	885	dec	-5.9
ENSMUST00000069817	888	dec	-3.9
ENSMUST00000069817	906	dec	-10
ENSMUST00000069817	909	dec	-6.1
ENSMUST00000069817	912	dec	-5
ENSMUST00000069817	918	dec	-4.5
ENSMUST00000069817	921	dec	-3.9
ENSMUST00000069817	924	dec	-9.6
ENSMUST00000069817	927	dec	-2.5
ENSMUST00000069817	930	dec	-1.5
ENSMUST00000069817	933	dec	-2.7
ENSMUST00000069817	936	dec	-4.3
ENSMUST00000069817	939	dec	-4.3
ENSMUST00000069817	1707	dec	-3.8
ENSMUST00000069817	1710	dec	-4
ENSMUST00000069817	1713	dec	-4.8
ENSMUST00000069817	1866	dec	-7.4
ENSMUST00000069817	1869	dec	-4.7
ENSMUST00000069817	1872	dec	-5.5
ENSMUST00000069817	1875	dec	-6.3
ENSMUST00000069817	1878	dec	-3.7
ENSMUST00000069817	1881	dec	-3.9
ENSMUST00000069817	1884	dec	-3.9
ENSMUST00000069817	1887	dec	-6.6
ENSMUST00000069817	2274	dec	-6.5
ENSMUST00000069817	5673	inc	-6.7
ENSMUST00000069817	5676	inc	-6.2
ENSMUST00000069817	5679	inc	-7
ENSMUST00000069817	5682	inc	-5.8
ENSMUST00000069817	5685	inc	-8.1
ENSMUST00000069817	5688	inc	-9.5
ENSMUST00000069817	5691	inc	-8.9
ENSMUST00000069817	5694	inc	-3.7
ENSMUST00000069817	5697	inc	-3.1
ENSMUST00000046916	222	dec	-3
ENSMUST00000046916	225	dec	-3
ENSMUST00000046916	228	dec	-4.1
ENSMUST00000046916	231	dec	-4.2
ENSMUST00000046916	252	dec	-1.3
ENSMUST00000046916	255	dec	-1.3
ENSMUST00000046916	258	dec	-1.3
ENSMUST00000046916	261	dec	-1.3
ENSMUST00000046916	264	dec	-1.3
ENSMUST00000046916	267	dec	-1.5
ENSMUST00000046916	270	dec	-1.2
ENSMUST00000046916	273	dec	-1.2
ENSMUST00000046916	396	dec	-3.5
ENSMUST00000046916	402	dec	-4.3
ENSMUST00000046916	408	dec	-2.8
ENSMUST00000046916	471	dec	-3
ENSMUST00000046916	522	dec	-3.4
ENSMUST00000046916	630	dec	-1.8
ENSMUST00000046916	633	dec	-1.8
ENSMUST00000046916	636	dec	-1.8
ENSMUST00000046916	867	dec	-6.4
ENSMUST00000046916	1083	inc	-7.3
ENSMUST00000046916	1086	inc	-2.9
ENSMUST00000046916	1089	inc	-2.9
ENSMUST00000046916	1092	inc	-2.9
ENSMUST00000046916	1095	inc	-2.9
ENSMUST00000046916	1098	inc	-4
ENSMUST00000046916	1101	inc	-0.8
ENSMUST00000046916	1104	inc	-0.8
ENSMUST00000046916	1134	dec	-0.7
ENSMUST00000046916	1185	inc	-5.8
ENSMUST00000046916	1188	inc	-6.4
ENSMUST00000046916	1191	inc	-7.1
ENSMUST00000046916	1194	inc	-7.3
ENSMUST00000046916	1197	inc	-10.4
ENSMUST00000046916	1626	dec	-0.3
ENSMUST00000046916	1629	dec	-0.3
ENSMUST00000046916	1893	inc	-4.7
ENSMUST00000046916	1896	inc	-2.7
ENSMUST00000046916	1899	inc	-3.3
ENSMUST00000046916	1902	inc	-4.1
ENSMUST00000046916	1905	inc	-4.8
ENSMUST00000046916	1908	inc	-3.9
ENSMUST00000046916	1911	inc	-1.5
ENSMUST00000053713	1173	dec	-10.2
ENSMUST00000053713	1179	dec	-8.6
ENSMUST00000053713	1269	dec	-2.1
ENSMUST00000053713	1821	inc	-16.3
ENSMUST00000168177	816	dec	-4.5
ENSMUST00000168177	819	dec	-4.6
ENSMUST00000168177	822	dec	-3.4
ENSMUST00000168177	825	dec	-3.4
ENSMUST00000168177	828	dec	-0.7
ENSMUST00000168177	831	dec	-1.3
ENSMUST00000168177	3126	dec	0
ENSMUST00000028683	363	inc	-5.2
ENSMUST00000028683	366	inc	-8.6
ENSMUST00000028683	369	inc	-8.1
ENSMUST00000028683	372	inc	-8.2
ENSMUST00000028683	375	inc	-10
ENSMUST00000028683	378	inc	-9.8
ENSMUST00000028683	381	inc	-9.4
ENSMUST00000028683	384	inc	-9.4
ENSMUST00000028683	387	inc	-11.2
ENSMUST00000028683	390	inc	-13.7
ENSMUST00000028683	393	inc	-9.2
ENSMUST00000028683	462	dec	-0.3
ENSMUST00000028683	468	dec	-0.7
ENSMUST00000028683	519	dec	-0.8
ENSMUST00000028683	522	dec	-2.9
ENSMUST00000028683	633	dec	-3.1
ENSMUST00000028683	636	dec	-3.5
ENSMUST00000028683	681	dec	-3.1
ENSMUST00000028683	687	dec	-1.8
ENSMUST00000028683	1008	dec	0
ENSMUST00000028683	1017	dec	-1
ENSMUST00000028683	1269	inc	-6.4
ENSMUST00000028683	1272	inc	-6.9
ENSMUST00000028683	1275	inc	-3.8
ENSMUST00000028683	1278	inc	-3.8
ENSMUST00000028683	1281	inc	-8.6
ENSMUST00000028683	1284	inc	-7.2
ENSMUST00000028683	1287	inc	-3.6
ENSMUST00000028683	1290	inc	-3.6
ENSMUST00000028683	1293	inc	-3.4
ENSMUST00000028683	1296	inc	-4.7
ENSMUST00000028683	1515	inc	-7.8
ENSMUST00000028683	1518	inc	-3.3
ENSMUST00000028683	1521	inc	-1.5
ENSMUST00000028683	1533	dec	0
ENSMUST00000028683	1608	dec	-2.7
ENSMUST00000028683	1677	dec	0
ENSMUST00000028683	1680	dec	0
ENSMUST00000071169	528	inc	-14.2
ENSMUST00000071169	531	inc	-12.5
ENSMUST00000071169	534	inc	-13.5
ENSMUST00000071169	537	inc	-9.9
ENSMUST00000071169	561	inc	-9.7
ENSMUST00000071169	564	inc	-10.9
ENSMUST00000071169	567	inc	-8.3
ENSMUST00000071169	570	inc	-10.1
ENSMUST00000071169	573	inc	-11.3
ENSMUST00000071169	576	inc	-10.9
ENSMUST00000071169	579	inc	-12
ENSMUST00000071169	582	inc	-11.7
ENSMUST00000071169	585	inc	-10.8
ENSMUST00000071169	768	dec	-2.5
ENSMUST00000071169	771	dec	-2.5
ENSMUST00000071169	774	dec	-2
ENSMUST00000071169	777	dec	-3.8
ENSMUST00000071169	780	dec	-3
ENSMUST00000071169	783	dec	-6
ENSMUST00000071169	786	dec	-6.1
ENSMUST00000071169	789	dec	-5.9
ENSMUST00000071169	792	dec	-3.5
ENSMUST00000071169	891	inc	-1.6
ENSMUST00000071169	894	inc	-3.1
ENSMUST00000071169	1053	dec	-4.1
ENSMUST00000071169	1056	dec	-5.4
ENSMUST00000071169	1059	dec	-8.5
ENSMUST00000071169	1062	dec	-8.5
ENSMUST00000071169	1065	dec	-8.5
ENSMUST00000071169	1074	dec	-0.2
ENSMUST00000071169	1080	dec	-0.7
ENSMUST00000071169	1083	dec	-5
ENSMUST00000071169	1125	dec	-1.1
ENSMUST00000071169	1146	dec	-6.1
ENSMUST00000071169	1149	dec	-6.5
ENSMUST00000071169	1209	dec	-0.7
ENSMUST00000071169	1212	dec	-1.6
ENSMUST00000071169	1215	dec	-4
ENSMUST00000071169	1302	dec	-1.3
ENSMUST00000071169	1344	dec	-5.6
ENSMUST00000071169	1347	dec	-5.6
ENSMUST00000071169	1350	dec	-4.7
ENSMUST00000071169	1353	dec	-4.7
ENSMUST00000071169	1356	dec	-1
ENSMUST00000071169	1359	dec	-2.3
ENSMUST00000071169	1575	dec	-2.8
ENSMUST00000071169	1653	dec	-1.3
ENSMUST00000071169	1671	inc	-5.1
ENSMUST00000071169	1674	inc	-9.1
ENSMUST00000071169	1677	inc	-11.4
ENSMUST00000071169	1680	inc	-9.1
ENSMUST00000071169	1683	inc	-9.3
ENSMUST00000071169	1686	inc	-9.3
ENSMUST00000071169	1689	inc	-6.7
ENSMUST00000071169	1692	inc	-8.1
ENSMUST00000071169	1695	inc	-9.8
ENSMUST00000071169	1698	inc	-9
ENSMUST00000071169	1701	inc	-6
ENSMUST00000071169	1704	inc	-6
ENSMUST00000071169	1707	inc	-6.7
ENSMUST00000071169	1710	inc	-7
ENSMUST00000071169	1713	inc	-6.7
ENSMUST00000071169	1716	inc	-5.9
ENSMUST00000071169	1719	inc	-5.5
ENSMUST00000071169	1752	dec	-3.3
ENSMUST00000071169	1755	dec	-3.2
ENSMUST00000071169	1758	dec	-7.6
ENSMUST00000071169	1764	dec	-7.6
ENSMUST00000025183	547	dec	-5.5
ENSMUST00000025183	550	dec	-5.5
ENSMUST00000025183	553	dec	-3.6
ENSMUST00000025183	556	dec	-3.6
ENSMUST00000025183	559	dec	-4.3
ENSMUST00000025183	562	dec	-3.4
ENSMUST00000025183	628	dec	-7
ENSMUST00000025183	631	dec	-6.7
ENSMUST00000025183	634	dec	-3.6
ENSMUST00000025183	727	dec	-2.3
ENSMUST00000025183	745	dec	-2.9
ENSMUST00000025183	748	dec	-2.6
ENSMUST00000025183	751	dec	0
ENSMUST00000025183	754	dec	0
ENSMUST00000025183	1066	dec	-5.1
ENSMUST00000025183	1069	dec	-5.5
ENSMUST00000025183	1072	dec	-9.1
ENSMUST00000025183	1243	inc	-10.8
ENSMUST00000051186	122	dec	-2.7
ENSMUST00000051186	308	dec	-2.4
ENSMUST00000051186	311	dec	-3.4
ENSMUST00000051186	314	dec	-3.4
ENSMUST00000051186	317	dec	-6.8
ENSMUST00000051186	323	dec	-3.7
ENSMUST00000051186	326	dec	-3.4
ENSMUST00000051186	329	dec	-0.6
ENSMUST00000051186	332	dec	-0.9
ENSMUST00000051186	635	inc	-10.3
ENSMUST00000051186	638	inc	-8.2
ENSMUST00000051186	650	inc	-6.3
ENSMUST00000051186	653	inc	-2
ENSMUST00000051186	656	inc	-1.4
ENSMUST00000051186	659	inc	-1.4
ENSMUST00000051186	1151	inc	-6.6
ENSMUST00000051186	1160	inc	-3.6
ENSMUST00000051186	1163	inc	-0.5
ENSMUST00000051186	1319	dec	-0.7
ENSMUST00000051186	1322	dec	-1.1
ENSMUST00000051186	1325	dec	-1.1
ENSMUST00000051186	1343	dec	-4.5
ENSMUST00000051186	1346	dec	-6.1
ENSMUST00000051186	1349	dec	-2.6
ENSMUST00000051186	1496	dec	-1.2
ENSMUST00000051186	1499	dec	-2.9
ENSMUST00000001059	222	dec	-2.8
ENSMUST00000001059	225	dec	-1.7
ENSMUST00000041859	781	dec	-1.7
ENSMUST00000041859	784	dec	-1.7
ENSMUST00000041859	787	dec	-1.7
ENSMUST00000041859	1042	inc	-3.7
ENSMUST00000106406	327	dec	-3
ENSMUST00000106406	330	dec	-6.1
ENSMUST00000106406	744	dec	-4.8
ENSMUST00000106406	819	dec	-5.7
ENSMUST00000106406	3225	dec	-6.8
ENSMUST00000106406	3228	dec	-6.7
ENSMUST00000106406	3231	dec	-5.1
ENSMUST00000003183	388	dec	-5.9
ENSMUST00000003183	391	dec	-6.7
ENSMUST00000003183	394	dec	-6.7
ENSMUST00000003183	400	dec	-7.9
ENSMUST00000003183	718	dec	-3.2
ENSMUST00000003183	721	dec	-3.4
ENSMUST00000003183	724	dec	-4.5
ENSMUST00000003183	727	dec	-2
ENSMUST00000003183	730	dec	-1.5
ENSMUST00000003183	733	dec	-0.7
ENSMUST00000003183	751	inc	-3.5
ENSMUST00000003183	754	inc	-3.5
ENSMUST00000003183	757	inc	-8.8
ENSMUST00000003183	760	inc	-9.6
ENSMUST00000003183	763	inc	-2.5
ENSMUST00000003183	766	inc	-4.3
ENSMUST00000003183	790	dec	-2.7
ENSMUST00000003183	931	dec	-4.1
ENSMUST00000003183	1054	dec	-2.8
ENSMUST00000003183	1219	dec	-2.1
ENSMUST00000003183	1222	dec	-2
ENSMUST00000003183	1228	dec	-8.7
ENSMUST00000003183	1309	inc	-3.5
ENSMUST00000003183	1312	inc	-7.1
ENSMUST00000003183	1315	inc	-9.2
ENSMUST00000003183	1318	inc	-9.2
ENSMUST00000003183	1321	inc	-8.8
ENSMUST00000003183	1381	inc	-4.2
ENSMUST00000003183	1387	inc	-11.4
ENSMUST00000003183	1390	inc	-16.3
ENSMUST00000003183	1393	inc	-16.7
ENSMUST00000003183	1396	inc	-12
ENSMUST00000003183	1399	inc	-12.1
ENSMUST00000003183	1402	inc	-13.1
ENSMUST00000107280	395	dec	-5
ENSMUST00000107280	452	inc	-2.9
ENSMUST00000107280	455	inc	-2.6
ENSMUST00000107280	458	inc	-2.8
ENSMUST00000107280	461	inc	-4.2
ENSMUST00000107280	464	inc	-4.4
ENSMUST00000107280	467	inc	-4.3
ENSMUST00000107280	470	inc	-6.3
ENSMUST00000107280	473	inc	-6.2
ENSMUST00000121142	450	dec	-4.2
ENSMUST00000121142	453	dec	-4.2
ENSMUST00000121142	456	dec	-5.3
ENSMUST00000121142	459	dec	-4.7
ENSMUST00000121142	462	dec	-4.2
ENSMUST00000121142	465	dec	-4.2
ENSMUST00000121142	468	dec	-5.7
ENSMUST00000121142	471	dec	-6.2
ENSMUST00000121142	474	dec	-2.9
ENSMUST00000121142	477	dec	-2.9
ENSMUST00000121142	945	dec	-10.4
ENSMUST00000121142	948	dec	-9
ENSMUST00000121142	951	dec	-6.1
ENSMUST00000121142	954	dec	-5.8
ENSMUST00000121142	957	dec	-3.4
ENSMUST00000121142	960	dec	-2.2
ENSMUST00000121142	963	dec	-5.9
ENSMUST00000121142	966	dec	-4
ENSMUST00000121142	969	dec	-7.1
ENSMUST00000028763	1269	inc	-4.2
ENSMUST00000028763	1272	inc	-7.2
ENSMUST00000028763	1275	inc	-7.7
ENSMUST00000028763	1278	inc	-8.1
ENSMUST00000028763	1281	inc	-7.7
ENSMUST00000028763	1284	inc	-12.7
ENSMUST00000028763	1287	inc	-14.2
ENSMUST00000028763	1290	inc	-12.7
ENSMUST00000028763	1293	inc	-12.3
ENSMUST00000028763	1296	inc	-6.9
ENSMUST00000116567	535	dec	-1.8
ENSMUST00000116567	538	dec	-1.8
ENSMUST00000116567	541	dec	-1.6
ENSMUST00000116567	706	dec	-2.1
ENSMUST00000173078	1545	inc	-5.3
ENSMUST00000173078	1548	inc	-5.3
ENSMUST00000173078	1551	inc	-3.8
ENSMUST00000173078	1554	inc	-6.5
ENSMUST00000173078	3429	inc	-6.7
ENSMUST00000173078	3432	inc	-6.7
ENSMUST00000173078	3435	inc	-6.3
ENSMUST00000096194	824	dec	-2.9
ENSMUST00000096194	1763	inc	-4.1
ENSMUST00000096194	3326	dec	-4.5
ENSMUST00000096194	3725	inc	-10.5
ENSMUST00000096194	3728	inc	-6.9
ENSMUST00000102525	279	dec	0
ENSMUST00000102525	282	dec	0
ENSMUST00000102525	285	dec	0
ENSMUST00000102525	288	dec	0
ENSMUST00000102525	291	dec	0
ENSMUST00000102525	294	dec	-1.3
ENSMUST00000102525	297	dec	-1.3
ENSMUST00000102525	300	dec	-2.7
ENSMUST00000102525	303	dec	-1.5
ENSMUST00000102525	450	dec	-0.7
ENSMUST00000102525	453	dec	-1.3
ENSMUST00000061179	357	dec	0
ENSMUST00000061179	366	dec	-1.6
ENSMUST00000061179	369	dec	0
ENSMUST00000061179	372	dec	-2.4
ENSMUST00000061179	618	dec	-1.7
ENSMUST00000061179	840	dec	-6.7
ENSMUST00000061179	1107	dec	-1.6
ENSMUST00000061179	1110	dec	-1.5
ENSMUST00000061179	1161	dec	-2.3
ENSMUST00000061179	1164	dec	-2.9
ENSMUST00000061179	1167	dec	-2.9
ENSMUST00000061179	1170	dec	-1.4
ENSMUST00000061179	1266	dec	-3
ENSMUST00000061179	1269	dec	-3
ENSMUST00000061179	2502	dec	-3.6
ENSMUST00000061179	2505	dec	-3.6
ENSMUST00000061179	2508	dec	-1.6
ENSMUST00000061179	2514	inc	-2.7
ENSMUST00000061179	2517	inc	-2.7
ENSMUST00000061179	2520	inc	-6.6
ENSMUST00000061179	2523	inc	-9
ENSMUST00000061179	2526	inc	-9
ENSMUST00000061179	2529	inc	-8.4
ENSMUST00000061179	2532	inc	-8.8
ENSMUST00000061179	2535	inc	-9.5
ENSMUST00000061179	2538	inc	-9.5
ENSMUST00000061179	2541	inc	-8.4
ENSMUST00000061179	2835	dec	-2.2
ENSMUST00000061179	2838	dec	-0.7
ENSMUST00000061179	2853	inc	-0.9
ENSMUST00000061179	2865	inc	-7
ENSMUST00000061179	2868	inc	-6.8
ENSMUST00000061179	2871	inc	-2.1
ENSMUST00000061179	2874	inc	-2.1
ENSMUST00000061179	2877	inc	-2.1
ENSMUST00000061179	3240	dec	-5.8
ENSMUST00000046515	665	dec	-6
ENSMUST00000046515	944	inc	-8
ENSMUST00000046515	947	inc	-5.6
ENSMUST00000046515	950	inc	-8.1
ENSMUST00000046515	953	inc	-7.9
ENSMUST00000046515	956	inc	-9.3
ENSMUST00000046515	959	inc	-7.3
ENSMUST00000046515	962	inc	-4.1
ENSMUST00000046515	965	inc	-4.1
ENSMUST00000046515	968	inc	-4.3
ENSMUST00000046515	971	inc	-4.9
ENSMUST00000046515	1133	inc	0
ENSMUST00000046515	1136	inc	-3.2
ENSMUST00000046515	1139	inc	-7.3
ENSMUST00000046515	1142	inc	-8.6
ENSMUST00000046515	1145	inc	-8.9
ENSMUST00000046515	1148	inc	-8.9
ENSMUST00000046515	1151	inc	-8.9
ENSMUST00000046515	1154	inc	-8.6
ENSMUST00000046515	1208	inc	-3.9
ENSMUST00000046515	1211	inc	-5.7
ENSMUST00000046515	1223	inc	-6
ENSMUST00000020381	577	inc	-3.2
ENSMUST00000020381	580	inc	-3.2
ENSMUST00000017945	215	dec	-9.4
ENSMUST00000017945	218	dec	-4.7
ENSMUST00000017945	416	dec	-7
ENSMUST00000017945	419	dec	-1.2
ENSMUST00000017945	626	dec	-6.2
ENSMUST00000017945	629	dec	-6.2
ENSMUST00000017945	632	dec	-3
ENSMUST00000017945	635	dec	0
ENSMUST00000017945	641	dec	0
ENSMUST00000017945	695	inc	-5.7
ENSMUST00000017945	698	inc	-7.3
ENSMUST00000017945	701	inc	-6.5
ENSMUST00000017945	704	inc	-5.9
ENSMUST00000017945	785	dec	-4
ENSMUST00000100489	295	dec	-0.7
ENSMUST00000100489	298	dec	-0.7
ENSMUST00000100489	301	dec	-0.9
ENSMUST00000100489	304	dec	-3.4
ENSMUST00000100489	310	dec	-9.8
ENSMUST00000100489	391	dec	-2.5
ENSMUST00000100489	400	dec	-6
ENSMUST00000038676	586	dec	-2.1
ENSMUST00000038676	949	dec	-3.7
ENSMUST00000038676	952	dec	-6.9
ENSMUST00000038676	955	dec	-7.6
ENSMUST00000038676	958	dec	-5.7
ENSMUST00000038676	961	dec	-6.9
ENSMUST00000038676	964	dec	-7.9
ENSMUST00000038676	967	dec	-8.7
ENSMUST00000038676	970	dec	-8.7
ENSMUST00000038676	973	dec	-8.7
ENSMUST00000038676	1414	dec	-5.3
ENSMUST00000038676	1417	dec	-5.3
ENSMUST00000038676	1432	dec	-6.1
ENSMUST00000038676	1435	dec	-6.1
ENSMUST00000038676	1438	dec	-9
ENSMUST00000038676	1441	dec	-4.8
ENSMUST00000038676	1561	dec	0
ENSMUST00000038676	1609	dec	-6.8
ENSMUST00000038676	1612	dec	-6.6
ENSMUST00000038676	1615	dec	-6.7
ENSMUST00000038676	1618	dec	-6.4
ENSMUST00000038676	1780	dec	-1.4
ENSMUST00000038676	1783	dec	-2.3
ENSMUST00000038676	1786	dec	-1.9
ENSMUST00000038676	1789	dec	-4.1
ENSMUST00000038676	1792	dec	-4.1
ENSMUST00000038676	1795	dec	-5.2
ENSMUST00000038676	1963	dec	-4.5
ENSMUST00000038676	1966	dec	-2.7
ENSMUST00000016901	155	inc	-9.5
ENSMUST00000016901	179	dec	-5.4
ENSMUST00000016901	368	dec	0
ENSMUST00000016901	542	dec	-3.8
ENSMUST00000016901	545	dec	-3.8
ENSMUST00000016901	554	dec	-6.8
ENSMUST00000016901	557	dec	-8
ENSMUST00000016901	560	dec	-8
ENSMUST00000016901	623	inc	-5.4
ENSMUST00000016901	854	dec	-2.8
ENSMUST00000016901	857	dec	-3.4
ENSMUST00000016901	860	dec	-3.4
ENSMUST00000016901	863	dec	-3.4
ENSMUST00000016901	866	dec	-2.2
ENSMUST00000016901	869	dec	-2
ENSMUST00000016901	872	dec	-2
ENSMUST00000016901	875	dec	-1.1
ENSMUST00000016901	878	dec	-2.5
ENSMUST00000016901	881	dec	-4.1
ENSMUST00000016901	884	dec	-4.2
ENSMUST00000016901	887	dec	-1.4
ENSMUST00000016901	890	dec	-1.4
ENSMUST00000016901	1166	inc	-13.3
ENSMUST00000016901	1172	inc	-6.5
ENSMUST00000016901	1223	dec	-1.9
ENSMUST00000016901	1271	dec	-1.7
ENSMUST00000016901	1274	dec	-2.1
ENSMUST00000016901	1352	dec	-3.9
ENSMUST00000016901	1355	dec	-3.9
ENSMUST00000016901	1358	dec	-3.7
ENSMUST00000016901	1361	dec	-2.9
ENSMUST00000016901	1394	inc	-5.6
ENSMUST00000016901	1550	dec	-5.6
ENSMUST00000016901	1553	dec	-1.2
ENSMUST00000016901	1556	dec	-3.9
ENSMUST00000016901	1562	dec	-4.5
ENSMUST00000016901	1601	dec	-4.2
ENSMUST00000045747	350	dec	-4.9
ENSMUST00000045747	353	dec	-1.6
ENSMUST00000045747	356	dec	-2.7
ENSMUST00000045747	359	dec	-3.3
ENSMUST00000045747	404	dec	-4.9
ENSMUST00000045747	746	dec	-1.6
ENSMUST00000045747	806	dec	-7.3
ENSMUST00000045747	809	dec	-7.3
ENSMUST00000045747	860	dec	-6.4
ENSMUST00000045747	863	dec	-6.8
ENSMUST00000045747	941	inc	-10.2
ENSMUST00000045747	1142	inc	-8
ENSMUST00000100219	543	dec	-6.3
ENSMUST00000100219	546	dec	-7.3
ENSMUST00000100219	549	dec	-5.5
ENSMUST00000100219	552	dec	-6.9
ENSMUST00000100219	555	dec	-6.2
ENSMUST00000100219	558	dec	-5.5
ENSMUST00000100219	561	dec	-4.6
ENSMUST00000100219	564	dec	-3.6
ENSMUST00000100219	567	dec	-4.7
ENSMUST00000100219	777	dec	-3.4
ENSMUST00000100219	780	dec	-4.5
ENSMUST00000100219	843	inc	-2.1
ENSMUST00000100219	846	inc	-6.4
ENSMUST00000100219	942	inc	-9.2
ENSMUST00000100219	945	inc	-9.5
ENSMUST00000100219	948	inc	-5
ENSMUST00000100219	951	inc	-5.1
ENSMUST00000100219	954	inc	-5.5
ENSMUST00000100219	957	inc	-5.5
ENSMUST00000100219	1773	dec	-2.4
ENSMUST00000156816	218	inc	-3.3
ENSMUST00000156816	221	inc	-3.3
ENSMUST00000156816	224	inc	-3.9
ENSMUST00000156816	227	inc	-11.3
ENSMUST00000156816	230	inc	-11.3
ENSMUST00000156816	233	inc	-11.4
ENSMUST00000156816	236	inc	-11.3
ENSMUST00000156816	239	inc	-12.2
ENSMUST00000156816	242	inc	-8.7
ENSMUST00000156816	245	inc	-5.4
ENSMUST00000156816	281	dec	-4.6
ENSMUST00000156816	302	dec	-1.4
ENSMUST00000156816	305	dec	-1.4
ENSMUST00000156816	308	dec	-1.4
ENSMUST00000156816	314	dec	-3.6
ENSMUST00000156816	317	dec	-3.9
ENSMUST00000156816	320	dec	-3.9
ENSMUST00000156816	326	dec	-3.4
ENSMUST00000156816	494	dec	-0.4
ENSMUST00000156816	497	dec	-1.4
ENSMUST00000156816	563	dec	-5.4
ENSMUST00000156816	566	dec	-7.1
ENSMUST00000156816	611	dec	0
ENSMUST00000156816	704	inc	-8.1
ENSMUST00000156816	707	inc	-8.1
ENSMUST00000156816	710	inc	-8.1
ENSMUST00000156816	713	inc	-8.1
ENSMUST00000156816	716	inc	-6.9
ENSMUST00000156816	719	inc	-9.3
ENSMUST00000156816	722	inc	-5.9
ENSMUST00000156816	725	inc	-5.5
ENSMUST00000156816	728	inc	-1.8
ENSMUST00000156816	731	inc	-1.3
ENSMUST00000075759	1412	dec	-7
ENSMUST00000075759	1448	dec	-3.7
ENSMUST00000075759	1451	dec	-3.4
ENSMUST00000075759	1454	dec	-4
ENSMUST00000075759	1457	dec	-4.6
ENSMUST00000075759	2147	dec	-2.4
ENSMUST00000075759	2150	dec	-2.5
ENSMUST00000075759	2153	dec	-2.8
ENSMUST00000075759	3458	dec	-7.7
ENSMUST00000075759	3461	dec	-8.8
ENSMUST00000075759	3473	dec	-8.3
ENSMUST00000075759	3476	dec	-4.1
ENSMUST00000075759	4076	dec	-2.2
ENSMUST00000075759	4082	dec	-4.3
ENSMUST00000075759	4085	dec	-5.4
ENSMUST00000075759	4088	dec	-2.3
ENSMUST00000075759	4091	dec	-2.3
ENSMUST00000075759	4094	dec	-1.9
ENSMUST00000075759	4097	dec	-0.8
ENSMUST00000075759	4100	dec	-3.2
ENSMUST00000075759	4103	dec	-1.8
ENSMUST00000075759	4331	dec	-3.4
ENSMUST00000075759	4337	dec	-7.2
ENSMUST00000075759	4340	dec	-8.5
ENSMUST00000075759	4343	dec	-7.6
ENSMUST00000075759	4346	dec	-3.6
ENSMUST00000025850	362	inc	-2.4
ENSMUST00000025850	365	inc	-2.4
ENSMUST00000025850	368	inc	-1.9
ENSMUST00000025850	377	inc	-6.2
ENSMUST00000025850	380	inc	-9.1
ENSMUST00000025850	383	inc	-9.2
ENSMUST00000025850	386	inc	-11.1
ENSMUST00000025850	596	dec	-5.3
ENSMUST00000025850	599	dec	-5.3
ENSMUST00000025850	602	dec	-6
ENSMUST00000025850	605	dec	-2.2
ENSMUST00000025850	608	dec	-3.5
ENSMUST00000025850	617	dec	-2.9
ENSMUST00000201972	725	dec	-5.8
ENSMUST00000201972	728	dec	-2.9
ENSMUST00000201972	731	dec	-2.9
ENSMUST00000201972	734	dec	-2.3
ENSMUST00000201972	737	dec	-3.1
ENSMUST00000201972	740	dec	-2.6
ENSMUST00000201972	743	dec	-2.1
ENSMUST00000201972	746	dec	-2.1
ENSMUST00000201972	872	dec	-4.8
ENSMUST00000201972	875	dec	-4.8
ENSMUST00000201972	920	dec	-13.1
ENSMUST00000201972	923	dec	-9.8
ENSMUST00000201972	926	dec	-8.1
ENSMUST00000201972	929	dec	-9.1
ENSMUST00000201972	932	dec	-9.1
ENSMUST00000201972	935	dec	-10
ENSMUST00000201972	947	dec	-1.1
ENSMUST00000201972	1007	dec	-15
ENSMUST00000201972	1070	dec	-4.2
ENSMUST00000201972	1073	dec	-2.9
ENSMUST00000201972	1076	dec	-2.1
ENSMUST00000201972	1400	inc	-5.9
ENSMUST00000033419	5397	inc	-6.5
ENSMUST00000033419	5400	inc	-2.6
ENSMUST00000033419	5403	inc	-5.3
ENSMUST00000173938	168	inc	-3.2
ENSMUST00000173938	210	inc	-4.9
ENSMUST00000173938	213	inc	-8.1
ENSMUST00000173938	216	inc	-8.7
ENSMUST00000173938	219	inc	-8.7
ENSMUST00000173938	222	inc	-8.8
ENSMUST00000173938	225	inc	-8.5
ENSMUST00000173938	228	inc	-4.4
ENSMUST00000173938	231	inc	-3.4
ENSMUST00000173938	234	inc	-3.4
ENSMUST00000173938	237	inc	-1.8
ENSMUST00000173938	267	dec	-0.6
ENSMUST00000173938	270	dec	-2.1
ENSMUST00000173938	273	dec	-2.4
ENSMUST00000173938	336	dec	-4
ENSMUST00000173938	339	dec	-4.1
ENSMUST00000173938	342	dec	-4
ENSMUST00000173938	390	dec	-2.9
ENSMUST00000173938	480	inc	-3.9
ENSMUST00000173938	483	inc	-5.1
ENSMUST00000173938	486	inc	-7.9
ENSMUST00000173938	489	inc	-7.9
ENSMUST00000173938	492	inc	-7.9
ENSMUST00000173938	495	inc	-6.1
ENSMUST00000173938	552	dec	-1.6
ENSMUST00000173938	555	dec	-3.1
[truncated: 126,943 more rows]

## Sheet: Figure 3a
Distance to motif	RRAC	RRAC
-984	-3.95866	-3.93996
-981	-3.9623	-3.92684
-978	-3.92604	-3.92566
-975	-3.89789	-3.91869
-972	-3.87431	-3.91054
-969	-3.82146	-3.92038
-966	-3.8021	-3.92965
-963	-3.93207	-3.93069
-960	-3.98965	-3.94896
-957	-4.02895	-3.9392
-954	-4.0545	-3.92498
-951	-4.04919	-3.92024
-948	-4.00772	-3.90871
-945	-4.02601	-3.90269
-942	-4.03869	-3.90261
-939	-4.06846	-3.91179
-936	-4.04748	-3.92343
-933	-3.9186	-3.90847
-930	-4.00617	-3.90688
-927	-3.99249	-3.92065
-924	-4.00392	-3.93229
-921	-4.01061	-3.91652
-918	-3.94694	-3.92026
-915	-4.00929	-3.90792
-912	-4.03177	-3.91491
-909	-3.93021	-3.92265
-906	-3.94052	-3.91252
-903	-4.00189	-3.91444
-900	-3.97676	-3.90798
-897	-3.97205	-3.91679
-894	-4.04335	-3.93857
-891	-4.02118	-3.94102
-888	-4.05407	-3.95246
-885	-4.02483	-3.94008
-882	-3.99081	-3.93271
-879	-4.00112	-3.93021
-876	-4.00971	-3.9279
-873	-4.07095	-3.92092
-870	-4.00031	-3.91817
-867	-4.02471	-3.91117
-864	-4.0397	-3.91833
-861	-3.92976	-3.92962
-858	-3.92379	-3.90209
-855	-3.9894	-3.90982
-852	-4.03329	-3.91724
-849	-4.04189	-3.92658
-846	-4.03914	-3.92962
-843	-3.95865	-3.92423
-840	-3.88649	-3.90988
-837	-3.92364	-3.9143
-834	-3.92935	-3.92565
-831	-3.93834	-3.93847
-828	-4.01331	-3.91877
-825	-3.98693	-3.92747
-822	-4.07976	-3.91747
-819	-4.10401	-3.92481
-816	-4.08841	-3.90867
-813	-4.07058	-3.90885
-810	-4.01502	-3.91735
-807	-4.09314	-3.93066
-804	-4.04814	-3.92275
-801	-4.04594	-3.92484
-798	-4.12006	-3.92456
-795	-4.1646	-3.93685
-792	-4.0712	-3.92812
-789	-4.03254	-3.91467
-786	-3.9865	-3.91319
-783	-3.97107	-3.91599
-780	-3.98918	-3.92991
-777	-4.04252	-3.91674
-774	-4.06707	-3.89233
-771	-4.07851	-3.91051
-768	-4.08636	-3.90723
-765	-4.02243	-3.89954
-762	-4.0242	-3.91236
-759	-4.14374	-3.91152
-756	-4.12055	-3.90707
-753	-4.06812	-3.91556
-750	-4.09481	-3.9287
-747	-4.05738	-3.94572
-744	-4.05219	-3.93972
-741	-4.03288	-3.93933
-738	-4.04144	-3.93541
-735	-3.99512	-3.939
-732	-3.96626	-3.93495
-729	-3.93283	-3.93958
-726	-3.96346	-3.92935
-723	-4.02709	-3.94138
-720	-4.08122	-3.95163
-717	-4.13234	-3.96273
-714	-4.05358	-3.94137
-711	-3.99263	-3.92201
-708	-3.98899	-3.92141
-705	-3.93944	-3.92372
-702	-3.87376	-3.92284
-699	-3.90556	-3.93482
-696	-3.9638	-3.94028
-693	-3.9669	-3.95056
-690	-3.93636	-3.94673
-687	-3.90427	-3.94744
-684	-3.92975	-3.93962
-681	-3.96167	-3.92656
-678	-4.09537	-3.94325
-675	-4.13527	-3.94446
-672	-4.11057	-3.94118
-669	-4.02602	-3.93608
-666	-4.02384	-3.92124
-663	-4.12057	-3.92235
-660	-4.11001	-3.92751
-657	-4.06713	-3.93476
-654	-4.07427	-3.9346
-651	-4.02765	-3.9411
-648	-3.97266	-3.95059
-645	-4.00519	-3.97497
-642	-4.02751	-3.97687
-639	-4.01518	-3.97823
-636	-4.0433	-3.95406
-633	-3.98772	-3.92613
-630	-4.00026	-3.91302
-627	-3.91624	-3.91747
-624	-3.94927	-3.91795
-621	-4.00664	-3.91255
-618	-4.06879	-3.91737
-615	-4.01479	-3.93194
-612	-3.97921	-3.95585
-609	-3.98663	-3.96315
-606	-4.00365	-3.96379
-603	-4.0833	-3.95215
-600	-4.09279	-3.93886
-597	-4.07621	-3.93212
-594	-3.99776	-3.93757
-591	-3.99238	-3.94235
-588	-4.01628	-3.93756
-585	-3.99676	-3.94169
-582	-4.01492	-3.93124
-579	-3.98673	-3.92313
-576	-4.03158	-3.92055
-573	-4.04416	-3.92485
-570	-4.00075	-3.93405
-567	-3.97639	-3.9324
-564	-4.04985	-3.93938
-561	-4.05282	-3.93279
-558	-4.01234	-3.93277
-555	-3.97588	-3.93133
-552	-3.99544	-3.92227
-549	-4.0731	-3.93691
-546	-4.08478	-3.93978
-543	-4.06713	-3.93001
-540	-4.05439	-3.93096
-537	-4.05061	-3.92577
-534	-4.05676	-3.93987
-531	-4.03983	-3.95392
-528	-4.03989	-3.95617
-525	-4.00548	-3.95016
-522	-4.06471	-3.96071
-519	-4.05835	-3.96084
-516	-4.00481	-3.9786
-513	-3.99394	-3.97946
-510	-4.01863	-3.95174
-507	-4.00425	-3.95221
-504	-3.99485	-3.96121
-501	-4.00043	-3.96032
-498	-4.06844	-3.97693
-495	-4.0735	-3.97733
-492	-4.05612	-3.97523
-489	-4.10925	-3.96881
-486	-4.13674	-3.94205
-483	-4.09421	-3.93415
-480	-4.10943	-3.92752
-477	-4.15234	-3.94747
-474	-4.1235	-3.95825
-471	-4.19416	-3.94961
-468	-4.24993	-3.9404
-465	-4.20577	-3.93411
-462	-4.12549	-3.94276
-459	-4.16099	-3.94578
-456	-4.13212	-3.96472
-453	-4.12384	-3.94141
-450	-4.11364	-3.92986
-447	-4.15481	-3.95219
-444	-4.11689	-3.95768
-441	-4.07405	-3.9473
-438	-4.08494	-3.96293
-435	-4.12037	-3.96087
-432	-4.12039	-3.95901
-429	-4.14288	-3.94772
-426	-4.14231	-3.9545
-423	-4.13349	-3.96236
-420	-4.10384	-3.96739
-417	-4.07554	-3.9756
-414	-4.17401	-3.96
-411	-4.19324	-3.93331
-408	-4.2178	-3.92166
-405	-4.21786	-3.9198
-402	-4.21812	-3.95483
-399	-4.21909	-3.95144
-396	-4.22241	-3.94747
-393	-4.16312	-3.95529
-390	-4.17684	-3.95696
-387	-4.13214	-3.94392
-384	-4.10054	-3.93246
-381	-4.1099	-3.93982
-378	-4.1633	-3.94541
-375	-4.23437	-3.94111
-372	-4.20076	-3.92919
-369	-4.18002	-3.92933
-366	-4.21225	-3.94719
-363	-4.15753	-3.96752
-360	-4.17938	-3.97733
-357	-4.2167	-3.97645
-354	-4.23647	-3.96844
-351	-4.19842	-3.9553
-348	-4.20302	-3.95959
-345	-4.23183	-3.94914
-342	-4.22195	-3.95779
-339	-4.15194	-3.94778
-336	-4.17108	-3.96472
-333	-4.20022	-3.97747
-330	-4.21819	-3.95587
-327	-4.24348	-3.96555
-324	-4.20548	-3.96127
-321	-4.17381	-3.95383
-318	-4.16714	-3.94626
-315	-4.14844	-3.95659
-312	-4.14199	-3.95198
-309	-4.15541	-3.94409
-306	-4.15255	-3.93978
-303	-4.16685	-3.93821
-300	-4.11403	-3.94233
-297	-4.15385	-3.93921
-294	-4.13103	-3.94184
-291	-4.16925	-3.94508
-288	-4.24648	-3.95609
-285	-4.20989	-3.95165
-282	-4.15015	-3.95096
-279	-4.1935	-3.94893
-276	-4.17096	-3.94811
-273	-4.09407	-3.94499
-270	-4.12759	-3.94328
-267	-4.14948	-3.96139
-264	-4.15135	-3.96301
-261	-4.11575	-3.95257
-258	-4.05501	-3.96205
-255	-4.07738	-3.96622
-252	-4.14669	-3.96427
-249	-4.19831	-3.95945
-246	-4.17327	-3.95673
-243	-4.19688	-3.94106
-240	-4.21023	-3.94885
-237	-4.16896	-3.94751
-234	-4.16705	-3.96386
-231	-4.1551	-3.97292
-228	-4.15344	-3.95904
-225	-4.11326	-3.94917
-222	-4.11129	-3.95379
-219	-4.14334	-3.96416
-216	-4.16114	-3.9541
-213	-4.17808	-3.94619
-210	-4.13818	-3.94025
-207	-4.1194	-3.94845
-204	-4.18003	-3.96774
-201	-4.16113	-3.98431
-198	-4.19494	-3.98445
-195	-4.17807	-3.97556
-192	-4.23965	-3.95991
-189	-4.20804	-3.9551
-186	-4.22838	-3.93327
-183	-4.24089	-3.9435
-180	-4.2426	-3.95459
-177	-4.22625	-3.97339
-174	-4.21552	-3.95168
-171	-4.17878	-3.9396
-168	-4.14361	-3.95808
-165	-4.11162	-3.96329
-162	-4.12709	-3.9624
-159	-4.11339	-3.97234
-156	-4.11348	-3.98463
-153	-4.11541	-3.99738
-150	-4.1425	-3.99068
-147	-4.11896	-3.97909
-144	-4.07854	-3.97231
-141	-4.14423	-3.97924
-138	-4.16755	-3.97506
-135	-4.20314	-3.97379
-132	-4.21104	-3.97876
-129	-4.23367	-3.97152
-126	-4.24634	-3.95986
-123	-4.15473	-3.96491
-120	-4.15069	-3.95991
-117	-4.14519	-3.97536
-114	-4.15061	-3.98352
-111	-4.14208	-3.96966
-108	-4.14206	-3.97629
-105	-4.08323	-3.98475
-102	-4.12084	-3.99145
-99	-4.17242	-3.97953
-96	-4.19013	-3.97596
-93	-4.16179	-3.98781
-90	-4.15399	-3.99062
-87	-4.17999	-3.98367
-84	-4.20373	-3.96635
-81	-4.19469	-3.94635
-78	-4.22553	-3.93106
-75	-4.2144	-3.92902
-72	-4.2367	-3.94994
-69	-4.24332	-3.98172
-66	-4.29127	-3.97256
-63	-4.24572	-3.95193
-60	-4.27132	-3.92504
-57	-4.26606	-3.92568
-54	-4.30756	-3.95244
-51	-4.2925	-3.95789
-48	-4.27169	-3.97012
-45	-4.27173	-3.9588
-42	-4.26999	-3.94332
-39	-4.33193	-3.93506
-36	-4.36465	-3.9261
-33	-4.34508	-3.92772
-30	-4.32462	-3.9475
-27	-4.29562	-3.95897
-24	-4.37092	-3.97554
-21	-4.40932	-3.98766
-18	-4.37752	-3.99073
-15	-4.26252	-3.99573
-12	-4.09495	-3.98644
-9	-3.78494	-3.85216
-6	-3.74765	-3.84355
-3	-3.82702	-3.85823
0	-3.92034	-3.8808
3	-3.99301	-3.87795
6	-3.87332	-3.8311
9	-3.8095	-3.80713
12	-3.80848	-3.80967
15	-3.91313	-3.79474
18	-4.16659	-3.97197
21	-4.29104	-3.9788
24	-4.29158	-3.96939
27	-4.29303	-3.98603
30	-4.37888	-3.99277
33	-4.37661	-3.98727
36	-4.36137	-3.98734
39	-4.38975	-3.98923
42	-4.36314	-3.9769
45	-4.35471	-3.98035
48	-4.41379	-3.97581
51	-4.37053	-3.97006
54	-4.37441	-3.97683
57	-4.32316	-3.97688
60	-4.32443	-3.98289
63	-4.2745	-3.96845
66	-4.22772	-3.9535
69	-4.23029	-3.9469
72	-4.23636	-3.94545
75	-4.19502	-3.94312
78	-4.23207	-3.94087
81	-4.23401	-3.9388
84	-4.21414	-3.94891
87	-4.20985	-3.94172
90	-4.22255	-3.94147
93	-4.26387	-3.93854
96	-4.25759	-3.94839
99	-4.25844	-3.95052
102	-4.26278	-3.9384
105	-4.21051	-3.93193
108	-4.20472	-3.94721
111	-4.22436	-3.95018
114	-4.17734	-3.93644
117	-4.17782	-3.93888
120	-4.18265	-3.92463
123	-4.22981	-3.93341
126	-4.19727	-3.92982
129	-4.20073	-3.91949
132	-4.23221	-3.91764
135	-4.26499	-3.93767
138	-4.26464	-3.94278
141	-4.24969	-3.94219
144	-4.2807	-3.94336
147	-4.25494	-3.93665
150	-4.31195	-3.91347
153	-4.29092	-3.93116
156	-4.22395	-3.9457
159	-4.18064	-3.93472
162	-4.14836	-3.934
165	-4.1373	-3.92253
168	-4.13998	-3.90904
171	-4.09709	-3.91612
174	-4.11587	-3.92185
177	-4.17996	-3.91813
180	-4.2008	-3.93099
183	-4.20699	-3.95429
186	-4.19372	-3.95567
189	-4.2221	-3.93482
192	-4.17091	-3.93181
195	-4.2003	-3.91452
198	-4.27863	-3.93737
201	-4.2294	-3.93584
204	-4.23082	-3.92791
207	-4.20647	-3.92387
210	-4.19638	-3.91979
213	-4.13255	-3.91362
216	-4.16293	-3.91074
219	-4.17153	-3.92654
222	-4.13629	-3.93218
225	-4.12015	-3.93485
228	-4.04998	-3.92039
231	-4.01663	-3.90155
234	-4.0645	-3.92955
237	-4.11147	-3.94049
240	-4.14322	-3.93907
243	-4.11133	-3.94582
246	-4.03958	-3.93954
249	-4.0868	-3.95139
252	-4.00083	-3.95242
255	-4.05262	-3.94278
258	-4.04919	-3.94684
261	-4.09833	-3.92831
264	-4.1072	-3.93882
267	-4.09605	-3.93713
270	-4.11814	-3.9434
273	-4.11372	-3.9397
276	-4.06981	-3.95286
279	-4.07179	-3.95843
282	-4.10373	-3.96896
285	-4.07239	-3.95607
288	-4.10036	-3.94104
291	-4.13128	-3.944
294	-4.16243	-3.92737
297	-4.13699	-3.93055
300	-4.12269	-3.93868
303	-4.11883	-3.95417
306	-4.10275	-3.95337
309	-4.02893	-3.92686
312	-4.05776	-3.91741
315	-4.05806	-3.93137
318	-4.10977	-3.93129
321	-4.11288	-3.93294
324	-4.09836	-3.94746
327	-4.11799	-3.9631
330	-4.11075	-3.95384
333	-4.16787	-3.93564
336	-4.16717	-3.91435
339	-4.17342	-3.93071
342	-4.19816	-3.93525
345	-4.12491	-3.93518
348	-4.15788	-3.93783
351	-4.22041	-3.91984
354	-4.14009	-3.9413
357	-4.08289	-3.94431
360	-4.08522	-3.93012
363	-4.08902	-3.92231
366	-4.09522	-3.93643
369	-4.04043	-3.92786
372	-4.01122	-3.91997
375	-4.08225	-3.92314
378	-4.10742	-3.92636
381	-4.09775	-3.92043
384	-4.06086	-3.92187
387	-4.00559	-3.92242
390	-3.94414	-3.92278
393	-3.93695	-3.91392
396	-3.91985	-3.92877
399	-4.02945	-3.92647
402	-4.00565	-3.90858
405	-3.96318	-3.90077
408	-3.99009	-3.91427
411	-4.06289	-3.91349
414	-4.0979	-3.89552
417	-4.07644	-3.87718
420	-4.06574	-3.89995
423	-4.047	-3.90422
426	-4.01474	-3.9113
429	-4.0077	-3.92261
432	-3.99485	-3.9206
435	-4.03904	-3.92891
438	-4.01856	-3.93604
441	-3.98674	-3.92937
444	-3.99506	-3.94536
447	-3.94772	-3.95097
450	-3.95445	-3.94118
453	-3.96378	-3.94403
456	-3.96889	-3.94055
459	-3.97377	-3.92877
462	-3.96401	-3.92923
465	-4.02184	-3.92219
468	-3.95379	-3.92331
471	-3.98016	-3.91387
474	-3.9959	-3.91459
477	-4.03606	-3.91142
480	-4.03941	-3.89948
483	-4.03739	-3.91472
486	-4.0922	-3.91084
489	-4.09432	-3.91208
492	-4.0255	-3.92421
495	-4.03828	-3.91637
498	-4.06163	-3.92559
501	-4.02764	-3.94628
504	-4.03651	-3.95386
507	-4.06123	-3.94889
510	-4.05634	-3.9327
513	-4.0536	-3.93189
516	-4.01981	-3.935
519	-4.00136	-3.93127
522	-4.05519	-3.92983
525	-4.00193	-3.91669
528	-4.00219	-3.91218
531	-3.9568	-3.91575
534	-3.90036	-3.92029
537	-3.85786	-3.92376
540	-3.89144	-3.93266
543	-3.97011	-3.93842
546	-3.94941	-3.92534
549	-3.99391	-3.92714
552	-4.00822	-3.92837
555	-3.92942	-3.92301
558	-3.96567	-3.92952
561	-3.91972	-3.90605
564	-3.90291	-3.89898
567	-3.87578	-3.9011
570	-3.86543	-3.89779
573	-3.909	-3.90848
576	-3.90782	-3.90214
579	-3.83836	-3.91766
582	-3.84913	-3.91274
585	-3.81784	-3.9148
588	-3.86624	-3.9197
591	-3.80555	-3.9076
594	-3.78221	-3.90363
597	-3.75965	-3.89679
600	-3.88869	-3.91305
603	-3.93883	-3.90453
606	-3.92279	-3.9144
609	-3.91993	-3.92069
612	-3.99134	-3.9292
615	-3.94256	-3.91723
618	-3.96617	-3.93558
621	-3.9319	-3.9262
624	-3.90383	-3.91378
627	-3.8712	-3.91884
630	-3.90157	-3.90918
633	-3.95774	-3.9024
636	-4.01879	-3.88889
639	-4.06654	-3.90501
642	-3.97165	-3.90894
645	-3.89428	-3.92408
648	-3.84713	-3.92054
651	-3.84678	-3.90799
654	-3.88019	-3.88549
657	-3.86493	-3.88348
660	-3.87942	-3.86913
663	-3.86139	-3.85305
666	-3.92545	-3.87481
669	-4.00171	-3.87989
672	-3.96024	-3.8704
675	-3.95819	-3.89279
678	-4.04227	-3.91368
681	-4.06648	-3.91481
684	-4.00424	-3.92797
687	-4.00749	-3.93986
690	-4.0123	-3.93767
693	-4.03839	-3.93846
696	-4.00746	-3.9379
699	-3.9977	-3.94547
702	-4.01299	-3.93857
705	-3.97487	-3.90941
708	-3.96433	-3.92463
711	-3.93379	-3.91981
714	-3.93616	-3.9306
717	-3.89621	-3.93112
720	-3.84411	-3.91663
723	-3.86228	-3.91109
726	-3.89563	-3.90057
729	-3.90779	-3.90342
732	-3.91197	-3.92495
735	-3.89406	-3.93605
738	-3.92796	-3.92948
741	-3.91555	-3.92991
744	-3.89204	-3.93025
747	-3.90098	-3.93624
750	-3.89466	-3.93356
753	-3.87201	-3.91874
756	-3.93466	-3.91826
759	-3.97734	-3.90171
762	-4.01925	-3.89845
765	-3.90912	-3.9
768	-3.97644	-3.90053
771	-3.99446	-3.91064
774	-4.00731	-3.92787
777	-4.00281	-3.91173
780	-3.97267	-3.91339
783	-3.944	-3.90351
786	-4.0034	-3.91322
789	-4.02761	-3.91421
792	-3.95582	-3.91792
795	-3.89641	-3.90812
798	-3.88268	-3.91923
801	-3.86922	-3.91716
804	-3.91891	-3.91593
807	-3.91777	-3.92122
810	-3.96386	-3.91194
813	-4.00914	-3.91922
816	-3.89344	-3.91075
819	-3.88263	-3.91514
822	-3.91515	-3.92441
825	-3.92324	-3.91099
828	-3.98358	-3.908
831	-4.08366	-3.92547
834	-4.04891	-3.9046
837	-3.96499	-3.90284
840	-3.92776	-3.89988
843	-3.8943	-3.91479
846	-3.89921	-3.9176
849	-3.96236	-3.90695
852	-3.96489	-3.91177
855	-3.88785	-3.90287
858	-3.88484	-3.89358
861	-3.87761	-3.90484
864	-3.93574	-3.90625
867	-4.00204	-3.90667
870	-3.93331	-3.91553
873	-3.88002	-3.93149
876	-3.8206	-3.91289
879	-3.84682	-3.90665
882	-3.85925	-3.88639
885	-3.85009	-3.89847
888	-3.83566	-3.91573
891	-3.80766	-3.91603
894	-3.83669	-3.91801
897	-3.90239	-3.89326
900	-3.92806	-3.89628
903	-3.90234	-3.91124
906	-3.87699	-3.90378
909	-3.90554	-3.89874
912	-3.90771	-3.88981
915	-3.90287	-3.89758
918	-3.92904	-3.89646
921	-3.95227	-3.90212
924	-3.9846	-3.89767
927	-4.00199	-3.91342
930	-3.96767	-3.92832
933	-4.01043	-3.92788
936	-4.03997	-3.92622
939	-4.05181	-3.91908
942	-4.04929	-3.90893
945	-4.0256	-3.90628
948	-3.94694	-3.91511
951	-3.88375	-3.91274
954	-3.86161	-3.94097
957	-3.97726	-3.95967
960	-3.94218	-3.94496
963	-3.94322	-3.94689
966	-3.85327	-3.92948
969	-3.96948	-3.9223
972	-3.97412	-3.92346
975	-3.9467	-3.9396
978	-3.90467	-3.94238
981	-3.87199	-3.93959
984	-3.87084	-3.93049
987	-3.78852	-3.91181
990	-3.84886	-3.91198
993	-3.86954	-3.90226
996	-3.85874	-3.90906
999	-3.88381	-3.91621
1002	-3.93279	-3.91395
1005	-3.8719	-3.92305
1008	-3.89973	-3.91757
1011	-3.89488	-3.90446
1014	-3.90492	-3.90946

## Sheet: Figure 3b
Distance to motif	RRAC	RRAC
-984	0.508233	0.507513
-981	0.508488	0.507421
-978	0.509079	0.507797
-975	0.508895	0.507789
-972	0.508476	0.507853
-969	0.508405	0.508159
-966	0.510717	0.507916
-963	0.512066	0.508094
-960	0.512997	0.507828
-957	0.512026	0.507948
-954	0.511771	0.507812
-951	0.5124	0.507606
-948	0.511789	0.507444
-945	0.513186	0.507118
-942	0.513696	0.506809
-939	0.513359	0.50687
-936	0.511929	0.506882
-933	0.510618	0.506517
-930	0.510289	0.506739
-927	0.510383	0.506443
-924	0.509927	0.506373
-921	0.510614	0.506393
-918	0.509554	0.506194
-915	0.509075	0.506271
-912	0.508476	0.506638
-909	0.508803	0.50665
-906	0.509924	0.506974
-903	0.508733	0.506878
-900	0.509467	0.50684
-897	0.508354	0.507053
-894	0.509118	0.50695
-891	0.509273	0.507117
-888	0.509324	0.507186
-885	0.509152	0.507665
-882	0.509777	0.507261
-879	0.509975	0.507235
-876	0.510205	0.50702
-873	0.511049	0.506998
-870	0.509988	0.507002
-867	0.510274	0.507117
-864	0.51009	0.507277
-861	0.508708	0.507299
-858	0.509691	0.507404
-855	0.509865	0.507049
-852	0.509407	0.507516
-849	0.509309	0.507747
-846	0.508846	0.507801
-843	0.509472	0.508103
-840	0.510075	0.508004
-837	0.510137	0.507337
-834	0.51091	0.507249
-831	0.512739	0.506972
-828	0.511386	0.507217
-825	0.511365	0.507248
-822	0.512993	0.507403
-819	0.513074	0.507084
-816	0.513939	0.507205
-813	0.514916	0.507118
-810	0.51538	0.507179
-807	0.514694	0.50759
-804	0.514103	0.50774
-801	0.512882	0.508015
-798	0.514428	0.507916
-795	0.515155	0.507963
-792	0.513357	0.507539
-789	0.513547	0.507816
-786	0.513388	0.507574
-783	0.513604	0.507537
-780	0.513804	0.507545
-777	0.51425	0.507291
-774	0.515033	0.507
-771	0.514598	0.507127
-768	0.513868	0.506874
-765	0.513508	0.506943
-762	0.515661	0.507495
-759	0.516686	0.507217
-756	0.517188	0.507506
-753	0.517054	0.507306
-750	0.516206	0.507308
-747	0.516122	0.507441
-744	0.515692	0.50772
-741	0.517144	0.507723
-738	0.517537	0.507848
-735	0.516611	0.507724
-732	0.515631	0.507498
-729	0.514331	0.507473
-726	0.513682	0.507149
-723	0.514054	0.507557
-720	0.513278	0.5072
-717	0.514674	0.507674
-714	0.514023	0.5075
-711	0.513487	0.507568
-708	0.512311	0.507664
-705	0.512546	0.507542
-702	0.51273	0.507228
-699	0.514114	0.507889
-696	0.514529	0.508362
-693	0.514337	0.508076
-690	0.516919	0.508219
-687	0.516928	0.50793
-684	0.517459	0.507818
-681	0.518401	0.507926
-678	0.519584	0.507892
-675	0.519771	0.507735
-672	0.520333	0.50771
-669	0.518451	0.507435
-666	0.518742	0.507475
-663	0.518643	0.507895
-660	0.517217	0.508424
-657	0.515691	0.508215
-654	0.516587	0.508575
-651	0.514243	0.508115
-648	0.513655	0.508259
-645	0.513676	0.50846
-642	0.512196	0.508285
-639	0.512669	0.508175
-636	0.511858	0.507906
-633	0.511927	0.507475
-630	0.511448	0.507248
-627	0.511784	0.507394
-624	0.510909	0.507397
-621	0.512777	0.507624
-618	0.513527	0.507609
-615	0.513289	0.507984
-612	0.513588	0.508171
-609	0.513975	0.508356
-606	0.514817	0.508559
-603	0.51583	0.50871
-600	0.515695	0.508741
-597	0.516471	0.508908
-594	0.515122	0.508701
-591	0.514702	0.509028
-588	0.514909	0.508625
-585	0.514575	0.508274
-582	0.515411	0.50823
-579	0.514968	0.508102
-576	0.515086	0.507672
-573	0.514619	0.507549
-570	0.51545	0.507506
-567	0.515838	0.507573
-564	0.517419	0.507642
-561	0.517808	0.507109
-558	0.517	0.50738
-555	0.517356	0.507444
-552	0.517302	0.507545
-549	0.519041	0.507489
-546	0.519153	0.507812
-543	0.518608	0.508371
-540	0.517669	0.508592
-537	0.51779	0.508632
-534	0.516904	0.508989
-531	0.515586	0.509258
-528	0.517409	0.509439
-525	0.516911	0.509684
-522	0.517472	0.509687
-519	0.515328	0.510037
-516	0.515104	0.50998
-513	0.515511	0.510121
-510	0.516917	0.509902
-507	0.516393	0.50962
-504	0.51755	0.509559
-501	0.518158	0.509609
-498	0.516715	0.509777
-495	0.517984	0.509607
-492	0.518069	0.509842
-489	0.519368	0.509376
-486	0.518927	0.509431
-483	0.52007	0.509201
-480	0.520164	0.509453
-477	0.520642	0.509778
-474	0.520009	0.50962
-471	0.52092	0.509622
-468	0.521857	0.509497
-465	0.521289	0.509864
-462	0.521228	0.509637
-459	0.521812	0.509807
-456	0.520886	0.509931
-453	0.521097	0.509629
-450	0.51949	0.509359
-447	0.519969	0.509523
-444	0.519682	0.509583
-441	0.519129	0.509571
-438	0.518824	0.509478
-435	0.519586	0.509526
-432	0.518561	0.509518
-429	0.518963	0.509653
-426	0.521089	0.509574
-423	0.521334	0.50933
-420	0.522237	0.509607
-417	0.522187	0.509366
-414	0.522637	0.509294
-411	0.522136	0.509383
-408	0.522086	0.509471
-405	0.521534	0.509265
-402	0.522708	0.509607
-399	0.521507	0.509166
-396	0.52085	0.508933
-393	0.520652	0.509537
-390	0.521266	0.509166
-387	0.521487	0.508973
-384	0.521513	0.508874
-381	0.522748	0.508783
-378	0.523519	0.508565
-375	0.523405	0.508575
-372	0.523621	0.508354
-369	0.52493	0.508707
-366	0.525273	0.509152
-363	0.524518	0.508878
-360	0.523906	0.509007
-357	0.523077	0.509158
-354	0.523213	0.509407
-351	0.522583	0.509371
-348	0.523559	0.509996
-345	0.525302	0.50983
-342	0.524549	0.510005
-339	0.524684	0.510069
-336	0.524953	0.509861
-333	0.524584	0.509581
-330	0.523624	0.509579
-327	0.523402	0.509419
-324	0.524407	0.509376
-321	0.523685	0.509544
-318	0.522637	0.50899
-315	0.521685	0.509008
-312	0.522327	0.508941
-309	0.522904	0.508911
-306	0.522506	0.508906
-303	0.524805	0.509474
-300	0.524671	0.50939
-297	0.524711	0.509516
-294	0.524131	0.509427
-291	0.525517	0.509508
-288	0.52579	0.509772
-285	0.525326	0.509724
-282	0.525095	0.509616
-279	0.524399	0.509705
-276	0.523835	0.509852
-273	0.521846	0.509862
-270	0.523246	0.509943
-267	0.523698	0.51016
-264	0.522606	0.509943
-261	0.522351	0.509966
-258	0.521527	0.509673
-255	0.521243	0.509667
-252	0.521832	0.50958
-249	0.522452	0.509436
-246	0.523064	0.509096
-243	0.523227	0.509122
-240	0.523007	0.509382
-237	0.521881	0.509029
-234	0.523344	0.509337
-231	0.5222	0.509325
-228	0.523172	0.509417
-225	0.523393	0.509622
-222	0.524194	0.509655
-219	0.523945	0.509975
-216	0.524176	0.510173
-213	0.525152	0.510312
-210	0.524818	0.510127
-207	0.52653	0.510299
-204	0.525604	0.510507
-201	0.525942	0.510313
-198	0.526388	0.510261
-195	0.52657	0.510234
-192	0.525604	0.510031
-189	0.525227	0.509696
-186	0.525442	0.509433
-183	0.525219	0.509456
-180	0.526002	0.509486
-177	0.525415	0.509753
-174	0.524727	0.509481
-171	0.525092	0.509846
-168	0.524506	0.510261
-165	0.52378	0.510059
-162	0.523546	0.510426
-159	0.523053	0.510816
-156	0.522565	0.511201
-153	0.522335	0.510939
-150	0.522348	0.511137
-147	0.521137	0.510938
-144	0.521682	0.510803
-141	0.521968	0.510543
-138	0.521804	0.510529
-135	0.523459	0.510631
-132	0.524245	0.510594
-129	0.525693	0.510491
-126	0.524974	0.510419
-123	0.524577	0.51041
-120	0.524046	0.510159
-117	0.524473	0.510277
-114	0.524227	0.510347
-111	0.523999	0.510508
-108	0.524166	0.510247
-105	0.522379	0.510325
-102	0.522303	0.51061
-99	0.522176	0.510581
-96	0.522914	0.510345
-93	0.523781	0.510418
-90	0.522954	0.510249
-87	0.523845	0.510069
-84	0.524343	0.509983
-81	0.523688	0.509327
-78	0.525038	0.50952
-75	0.525172	0.509465
-72	0.52443	0.509487
-69	0.524194	0.509283
-66	0.526124	0.509468
-63	0.525452	0.508988
-60	0.527247	0.50887
-57	0.527179	0.50881
-54	0.527647	0.508975
-51	0.528504	0.509468
-48	0.528534	0.508962
-45	0.53032	0.508909
-42	0.530488	0.508522
-39	0.531451	0.508688
-36	0.531636	0.508396
-33	0.53299	0.508736
-30	0.533591	0.508626
-27	0.533628	0.508389
-24	0.533995	0.508648
-21	0.533358	0.508179
-18	0.531891	0.508003
-15	0.531003	0.510794
-12	0.527894	0.510183
-9	0.524635	0.512004
-6	0.523159	0.51209
-3	0.522928	0.511834
0	0.523065	0.512344
3	0.522271	0.512058
6	0.522133	0.511769
9	0.520815	0.511949
12	0.520936	0.512546
15	0.520201	0.509645
18	0.52424	0.510651
21	0.526393	0.508559
24	0.5269	0.508153
27	0.526214	0.50875
30	0.525763	0.508386
33	0.526513	0.508861
36	0.525952	0.508871
39	0.527013	0.509422
42	0.526802	0.50892
45	0.526707	0.509182
48	0.525863	0.508741
51	0.526086	0.509112
54	0.524854	0.509661
57	0.524596	0.509429
60	0.523992	0.509567
63	0.523256	0.509307
66	0.523617	0.50946
69	0.522295	0.509357
72	0.522597	0.509855
75	0.52281	0.509918
78	0.523746	0.510095
81	0.522882	0.509839
84	0.523907	0.509843
87	0.524608	0.509639
90	0.524413	0.509715
93	0.524563	0.50976
96	0.525586	0.509876
99	0.52603	0.509441
102	0.52672	0.509484
105	0.526258	0.508985
108	0.52495	0.509118
111	0.526527	0.508947
114	0.526075	0.50883
117	0.526276	0.508903
120	0.526092	0.50901
123	0.52644	0.509282
126	0.524817	0.508802
129	0.524793	0.509027
132	0.524949	0.509021
135	0.525473	0.509376
138	0.525961	0.509219
141	0.525501	0.509366
144	0.525669	0.509254
147	0.524952	0.509189
150	0.524471	0.509213
153	0.523287	0.509511
156	0.523945	0.509498
159	0.524659	0.509616
162	0.524368	0.509362
165	0.524066	0.509378
168	0.524314	0.509069
171	0.523318	0.508861
174	0.522515	0.509054
177	0.521674	0.509044
180	0.522292	0.508961
183	0.522994	0.508421
186	0.522601	0.508606
189	0.521749	0.508443
192	0.520395	0.508282
195	0.520119	0.508183
198	0.519522	0.508313
201	0.521056	0.508676
204	0.521273	0.508452
207	0.520528	0.508469
210	0.519247	0.508461
213	0.518368	0.509041
216	0.518512	0.508876
219	0.517894	0.509044
222	0.518809	0.509315
225	0.518997	0.50946
228	0.518733	0.509355
231	0.516072	0.509275
234	0.517047	0.509352
237	0.517177	0.509359
240	0.51743	0.509241
243	0.518253	0.509229
246	0.518263	0.509135
249	0.517759	0.50885
252	0.517167	0.509117
255	0.516827	0.508875
258	0.517623	0.509244
261	0.518544	0.509235
264	0.517538	0.509358
267	0.518409	0.509305
270	0.519022	0.509426
273	0.51785	0.509323
276	0.516711	0.509366
279	0.518143	0.509584
282	0.518374	0.50949
285	0.518893	0.509616
288	0.517067	0.509347
291	0.516993	0.509476
294	0.517278	0.509034
297	0.518152	0.50931
300	0.517892	0.509326
303	0.517528	0.509119
306	0.518048	0.50923
309	0.517676	0.509237
312	0.516674	0.509332
315	0.516266	0.509125
318	0.517879	0.509234
321	0.51926	0.509193
324	0.519551	0.509417
327	0.519635	0.509509
330	0.518625	0.509305
333	0.51939	0.509034
336	0.519719	0.509073
339	0.518197	0.508986
342	0.519908	0.50894
345	0.518017	0.509013
348	0.518018	0.509182
351	0.516898	0.509015
354	0.516674	0.50926
357	0.516135	0.508823
360	0.516288	0.508907
363	0.516512	0.50939
366	0.516883	0.5095
369	0.517766	0.509568
372	0.51617	0.50942
375	0.517008	0.509787
378	0.516371	0.509593
381	0.515941	0.509875
384	0.516143	0.509809
387	0.515915	0.510134
390	0.51498	0.510256
393	0.514892	0.50991
396	0.51413	0.509844
399	0.513687	0.509507
402	0.513634	0.509592
405	0.512464	0.509442
408	0.512663	0.509469
411	0.513976	0.509429
414	0.514252	0.509305
417	0.514687	0.508995
420	0.515525	0.509135
423	0.514644	0.509111
426	0.51477	0.509181
429	0.514414	0.509768
432	0.515013	0.509498
435	0.515267	0.509473
438	0.514741	0.509797
441	0.513885	0.509426
444	0.51313	0.509555
447	0.513236	0.509769
450	0.512247	0.5096
453	0.513827	0.509984
456	0.513229	0.50987
459	0.514004	0.509459
462	0.514002	0.509695
465	0.513167	0.509594
468	0.513209	0.509174
471	0.51354	0.509473
474	0.513752	0.509401
477	0.513323	0.509494
480	0.513981	0.509655
483	0.513075	0.509445
486	0.514148	0.509643
489	0.513775	0.509662
492	0.513407	0.509161
495	0.513726	0.509603
498	0.513007	0.509585
501	0.512719	0.509575
504	0.512939	0.509702
507	0.512958	0.509618
510	0.513296	0.509186
513	0.513753	0.509434
516	0.512802	0.509526
519	0.512953	0.509566
522	0.512895	0.509764
525	0.513391	0.509544
528	0.513181	0.50967
531	0.513364	0.509754
534	0.513075	0.509568
537	0.513279	0.509769
540	0.513292	0.510031
543	0.512346	0.509564
546	0.513653	0.509062
549	0.51376	0.508974
552	0.513092	0.508876
555	0.512978	0.508727
558	0.512998	0.508553
561	0.512558	0.508335
564	0.512318	0.508313
567	0.512213	0.508004
570	0.511349	0.508144
573	0.510745	0.508266
576	0.509059	0.508473
579	0.507882	0.508809
582	0.508031	0.508666
585	0.507842	0.508651
588	0.508597	0.508969
591	0.507906	0.508711
594	0.50817	0.508756
597	0.507865	0.508872
600	0.508178	0.508817
603	0.50906	0.508575
606	0.508662	0.508514
609	0.508316	0.508349
612	0.50836	0.508543
615	0.50944	0.508637
618	0.50913	0.508658
621	0.509557	0.508875
624	0.508648	0.50868
627	0.50845	0.509052
630	0.509333	0.509035
633	0.508622	0.509423
636	0.508933	0.509299
639	0.508999	0.509362
642	0.507617	0.509536
645	0.507167	0.509354
648	0.506863	0.509222
651	0.507778	0.509037
654	0.507553	0.509059
657	0.507361	0.508517
660	0.50772	0.508156
663	0.508746	0.508288
666	0.50876	0.50827
669	0.50949	0.508339
672	0.511573	0.508216
675	0.511457	0.508679
678	0.512273	0.50847
681	0.511507	0.508945
684	0.511576	0.509151
687	0.510354	0.509371
690	0.509713	0.509562
693	0.509345	0.509186
696	0.508805	0.509427
699	0.507856	0.509079
702	0.506618	0.509207
705	0.507493	0.50866
708	0.507562	0.508966
711	0.507175	0.508846
714	0.507363	0.508619
717	0.509087	0.508729
720	0.510117	0.50903
723	0.509851	0.509288
726	0.510695	0.509164
729	0.510978	0.509252
732	0.510547	0.509192
735	0.510451	0.50922
738	0.509777	0.508908
741	0.509663	0.508955
744	0.508496	0.508997
747	0.507807	0.508803
750	0.505476	0.508341
753	0.506226	0.507977
756	0.504702	0.507667
759	0.50447	0.507727
762	0.506164	0.507726
765	0.505152	0.507627
768	0.504937	0.507877
771	0.504745	0.507984
774	0.50575	0.507825
777	0.505559	0.50795
780	0.504876	0.508109
783	0.504921	0.5085
786	0.506514	0.509027
789	0.506894	0.509011
792	0.505784	0.509134
795	0.505065	0.509379
798	0.504361	0.509332
801	0.505307	0.509177
804	0.505359	0.509669
807	0.506517	0.509443
810	0.509041	0.509212
813	0.507561	0.509107
816	0.507191	0.508795
819	0.507065	0.509056
822	0.506667	0.508936
825	0.506607	0.509017
828	0.507156	0.509054
831	0.506771	0.509125
834	0.506864	0.508774
837	0.505148	0.508757
840	0.504828	0.508977
843	0.505906	0.508499
846	0.505333	0.508425
849	0.504535	0.50827
852	0.504343	0.508565
855	0.504213	0.508148
858	0.504768	0.507918
861	0.504285	0.50769
864	0.503923	0.507579
867	0.505253	0.507608
870	0.504541	0.507792
873	0.505273	0.508067
876	0.504999	0.507952
879	0.504911	0.507882
882	0.504646	0.507262
885	0.504451	0.507852
888	0.50362	0.507972
891	0.50358	0.507833
894	0.504972	0.507882
897	0.504363	0.507978
900	0.504834	0.507854
903	0.503992	0.508071
906	0.504768	0.508445
909	0.50645	0.508447
912	0.506115	0.508781
915	0.507691	0.508395
918	0.508509	0.508123
921	0.510202	0.508489
924	0.509329	0.508432
927	0.509972	0.508447
930	0.510111	0.508591
933	0.509916	0.508495
936	0.511025	0.508348
939	0.510831	0.508346
942	0.512062	0.508403
945	0.510158	0.508163
948	0.511133	0.508491
951	0.508747	0.508461
954	0.510137	0.508582
957	0.510048	0.50862
960	0.509505	0.508621
963	0.509496	0.508576
966	0.508317	0.508585
969	0.50841	0.50874
972	0.507299	0.509099
975	0.50946	0.509392
978	0.508444	0.509546
981	0.50889	0.509676
984	0.507023	0.509756
987	0.507159	0.509278
990	0.508457	0.508846
993	0.508805	0.509284
996	0.50826	0.50927
999	0.507814	0.508952
1002	0.509731	0.508538
1005	0.510567	0.508532
1008	0.509891	0.508303
1011	0.510512	0.507913
1014	0.510412	0.507942

## Sheet: Figure 3c
Distance to motif	RRAC	RRAC
-501	0.201844	0.190606
-500	0.208559	0.202604
-499	0.208581	0.20476
-498	0.214393	0.190234
-497	0.228827	0.207235
-496	0.213475	0.208627
-495	0.206154	0.192646
-494	0.219522	0.200381
-493	0.220736	0.206283
-492	0.214421	0.193617
-491	0.20783	0.205645
-490	0.201702	0.207036
-489	0.210422	0.187392
-488	0.205545	0.207132
-487	0.207171	0.203178
-486	0.189999	0.195964
-485	0.202014	0.203096
-484	0.194048	0.201713
-483	0.180093	0.194436
-482	0.205521	0.204911
-481	0.231508	0.201871
-480	0.204325	0.197178
-479	0.218557	0.201883
-478	0.218257	0.203008
-477	0.190281	0.190326
-476	0.21341	0.200848
-475	0.213208	0.198775
-474	0.187798	0.190429
-473	0.206562	0.207203
-472	0.20356	0.206331
-471	0.191241	0.194263
-470	0.209298	0.201485
-469	0.199599	0.206566
-468	0.195454	0.188559
-467	0.205234	0.200834
-466	0.18581	0.201235
-465	0.18747	0.191406
-464	0.217505	0.20069
-463	0.217436	0.204518
-462	0.204572	0.191391
-461	0.212173	0.196928
-460	0.190726	0.200454
-459	0.199338	0.190417
-458	0.209421	0.203518
-457	0.194501	0.203636
-456	0.196205	0.196955
-455	0.223866	0.206825
-454	0.227649	0.207827
-453	0.191004	0.193823
-452	0.213524	0.20458
-451	0.202706	0.203249
-450	0.202628	0.195536
-449	0.213101	0.205471
-448	0.216915	0.201573
-447	0.225829	0.19167
-446	0.218608	0.201911
-445	0.205015	0.20198
-444	0.201366	0.193354
-443	0.213279	0.204254
-442	0.217981	0.205631
-441	0.20975	0.195571
-440	0.224698	0.207654
-439	0.2036	0.205942
-438	0.195849	0.191711
-437	0.207612	0.201755
-436	0.217387	0.200873
-435	0.214682	0.19079
-434	0.183524	0.202619
-433	0.203701	0.203137
-432	0.1938	0.192235
-431	0.206259	0.204083
-430	0.201818	0.21003
-429	0.200933	0.197704
-428	0.210883	0.207856
-427	0.186197	0.20322
-426	0.190641	0.19063
-425	0.199971	0.202235
-424	0.218896	0.203304
-423	0.193848	0.192647
-422	0.204202	0.201484
-421	0.215714	0.20242
-420	0.210378	0.195366
-419	0.226296	0.206225
-418	0.214987	0.204952
-417	0.213542	0.194447
-416	0.221626	0.204322
-415	0.203365	0.205576
-414	0.200159	0.195813
-413	0.213834	0.206363
-412	0.209327	0.205784
-411	0.188474	0.191056
-410	0.198896	0.203967
-409	0.206384	0.203844
-408	0.202346	0.1906
-407	0.219173	0.203232
-406	0.219293	0.207285
-405	0.225744	0.197455
-404	0.214347	0.208013
-403	0.215652	0.20924
-402	0.207884	0.193008
-401	0.207012	0.206212
-400	0.206117	0.201281
-399	0.201817	0.191293
-398	0.203446	0.203549
-397	0.225765	0.204085
-396	0.21671	0.1924
-395	0.21745	0.206974
-394	0.212457	0.201774
-393	0.203196	0.192987
-392	0.204989	0.209157
-391	0.200426	0.204467
-390	0.206086	0.192521
-389	0.205907	0.207138
-388	0.195425	0.204011
-387	0.207142	0.194141
-386	0.220389	0.203826
-385	0.217072	0.204135
-384	0.198004	0.195907
-383	0.219087	0.206528
-382	0.201803	0.211453
-381	0.199562	0.198146
-380	0.223139	0.209556
-379	0.200978	0.204397
-378	0.207987	0.194023
-377	0.209044	0.204694
-376	0.218386	0.203756
-375	0.202504	0.188398
-374	0.228486	0.208148
-373	0.211432	0.208177
-372	0.213522	0.194444
-371	0.220249	0.206171
-370	0.216563	0.21021
-369	0.221431	0.19642
-368	0.205481	0.205096
-367	0.231158	0.208514
-366	0.210348	0.194515
-365	0.224302	0.209917
-364	0.201461	0.208234
-363	0.202871	0.19814
-362	0.216497	0.212786
-361	0.224863	0.208345
-360	0.212876	0.196057
-359	0.229459	0.213429
-358	0.220986	0.212622
-357	0.215327	0.196762
-356	0.221687	0.206242
-355	0.227994	0.204201
-354	0.197953	0.193958
-353	0.20228	0.203608
-352	0.209639	0.210391
-351	0.179468	0.197184
-350	0.210317	0.209098
-349	0.196952	0.206538
-348	0.200474	0.191605
-347	0.217608	0.205204
-346	0.225581	0.208103
-345	0.19298	0.19623
-344	0.218932	0.204234
-343	0.206619	0.203876
-342	0.191387	0.191974
-341	0.216644	0.211403
-340	0.228345	0.210903
-339	0.207802	0.198852
-338	0.213811	0.205556
-337	0.213465	0.208041
-336	0.202673	0.194844
-335	0.220057	0.210783
-334	0.221542	0.207086
-333	0.209116	0.193294
-332	0.215755	0.204665
-331	0.214846	0.202486
-330	0.201694	0.190283
-329	0.217234	0.205354
-328	0.202559	0.209578
-327	0.211203	0.194147
-326	0.227734	0.206457
-325	0.220599	0.206421
-324	0.224379	0.193928
-323	0.201135	0.204271
-322	0.226526	0.205044
-321	0.198258	0.194222
-320	0.225091	0.209774
-319	0.23068	0.212152
-318	0.197047	0.197255
-317	0.209693	0.206365
-316	0.226428	0.208782
-315	0.218885	0.19752
-314	0.226656	0.206902
-313	0.214222	0.207558
-312	0.210401	0.198362
-311	0.211541	0.205357
-310	0.209496	0.203547
-309	0.200614	0.197181
-308	0.221281	0.206094
-307	0.208793	0.210523
-306	0.208352	0.200454
-305	0.222937	0.20782
-304	0.214486	0.207932
-303	0.206917	0.199563
-302	0.210833	0.209552
-301	0.217827	0.211026
-300	0.204811	0.197716
-299	0.203709	0.212002
-298	0.199229	0.213089
-297	0.199859	0.195068
-296	0.214379	0.20525
-295	0.207901	0.209599
-294	0.193886	0.197483
-293	0.223936	0.206274
-292	0.22156	0.204234
-291	0.190959	0.19331
-290	0.225254	0.204697
-289	0.224682	0.205185
-288	0.201462	0.194234
-287	0.224685	0.205125
-286	0.245339	0.204511
-285	0.217196	0.19467
-284	0.210661	0.209375
-283	0.218211	0.209181
-282	0.208113	0.198279
-281	0.222893	0.210734
-280	0.226618	0.207764
-279	0.196382	0.197331
-278	0.211759	0.209521
-277	0.21157	0.209125
-276	0.196769	0.198902
-275	0.219422	0.208779
-274	0.223102	0.210585
-273	0.211725	0.199876
-272	0.21893	0.20886
-271	0.214138	0.204804
-270	0.211265	0.197182
-269	0.220541	0.202366
-268	0.209804	0.203427
-267	0.202142	0.197475
-266	0.221967	0.209837
-265	0.208788	0.206724
-264	0.190806	0.19745
-263	0.218384	0.207272
-262	0.22558	0.208712
-261	0.194322	0.201183
-260	0.226507	0.210655
-259	0.225579	0.210876
-258	0.224939	0.200869
-257	0.219018	0.205869
-256	0.234702	0.210559
-255	0.215311	0.197074
-254	0.217634	0.212981
-253	0.219221	0.208455
-252	0.21655	0.198497
-251	0.210601	0.207979
-250	0.216024	0.211948
-249	0.210214	0.200123
-248	0.227851	0.211866
-247	0.221037	0.21317
-246	0.211163	0.200368
-245	0.212788	0.20812
-244	0.221773	0.210475
-243	0.207776	0.200489
-242	0.220845	0.213989
-241	0.212782	0.21242
-240	0.197561	0.201222
-239	0.20659	0.207478
-238	0.193896	0.210286
-237	0.187896	0.198308
-236	0.203707	0.215636
-235	0.214703	0.210036
-234	0.204829	0.203183
-233	0.227972	0.215788
-232	0.228736	0.21179
-231	0.220204	0.202744
-230	0.219125	0.208064
-229	0.233485	0.209331
-228	0.218119	0.197789
-227	0.221867	0.209786
-226	0.238656	0.208885
-225	0.220691	0.201074
-224	0.228291	0.208246
-223	0.228203	0.212126
-222	0.214713	0.200194
-221	0.220519	0.21411
-220	0.224586	0.20797
-219	0.223175	0.199501
-218	0.226174	0.21573
-217	0.23232	0.209113
-216	0.231904	0.197778
-215	0.220484	0.212661
-214	0.217282	0.206897
-213	0.195623	0.196053
-212	0.206106	0.20932
-211	0.201373	0.212269
-210	0.178715	0.199593
-209	0.199389	0.210458
-208	0.212166	0.212335
-207	0.202844	0.202287
-206	0.216904	0.211581
-205	0.204484	0.206526
-204	0.207757	0.197359
-203	0.213541	0.212868
-202	0.217054	0.208476
-201	0.194159	0.199946
-200	0.244075	0.214185
-199	0.217132	0.210481
-198	0.22105	0.201195
-197	0.226123	0.209507
-196	0.224201	0.209876
-195	0.225308	0.197255
-194	0.230682	0.210194
-193	0.233418	0.21159
-192	0.214126	0.197761
-191	0.226602	0.213564
-190	0.23155	0.212555
-189	0.219557	0.207724
-188	0.222783	0.213129
-187	0.204893	0.213197
-186	0.202094	0.19816
-185	0.211155	0.212388
-184	0.221421	0.212718
-183	0.19612	0.19603
-182	0.205397	0.211015
-181	0.21399	0.21315
-180	0.200977	0.197977
-179	0.218173	0.209852
-178	0.23359	0.215543
-177	0.217475	0.203435
-176	0.217053	0.216896
-175	0.210777	0.213481
-174	0.216054	0.203008
-173	0.220591	0.208909
-172	0.21727	0.211023
-171	0.201981	0.19948
-170	0.238174	0.210739
-169	0.224798	0.214371
-168	0.216285	0.199949
-167	0.225598	0.210263
-166	0.219575	0.210323
-165	0.19368	0.198529
-164	0.219351	0.209017
-163	0.236396	0.216401
-162	0.205888	0.19963
-161	0.253262	0.210941
-160	0.229166	0.214273
-159	0.21411	0.202687
-158	0.232975	0.206655
-157	0.226696	0.208086
-156	0.204425	0.205243
-155	0.232376	0.219209
-154	0.237763	0.211153
-153	0.204763	0.196762
-152	0.237064	0.21436
-151	0.224429	0.210119
-150	0.213643	0.200626
-149	0.232398	0.214369
-148	0.240169	0.210073
-147	0.224076	0.199331
-146	0.229212	0.213561
-145	0.230189	0.211267
-144	0.210984	0.201584
-143	0.229818	0.216789
-142	0.231511	0.212888
-141	0.205876	0.200602
-140	0.229393	0.21399
-139	0.232479	0.215741
-138	0.204814	0.201629
-137	0.221868	0.213637
-136	0.222825	0.21406
-135	0.219074	0.202182
-134	0.242122	0.212446
-133	0.226094	0.212881
-132	0.209877	0.198808
-131	0.219629	0.213997
-130	0.234082	0.215049
-129	0.213483	0.203833
-128	0.212194	0.215085
-127	0.2149	0.216195
-126	0.19277	0.205917
-125	0.216139	0.214089
-124	0.204382	0.211147
-123	0.202511	0.196561
-122	0.214181	0.212979
-121	0.231819	0.213277
-120	0.193959	0.198976
-119	0.22096	0.212352
-118	0.213913	0.211064
-117	0.198429	0.204912
-116	0.218997	0.212001
-115	0.2281	0.212877
-114	0.223801	0.202139
-113	0.239571	0.212946
-112	0.232408	0.211759
-111	0.224201	0.204384
-110	0.23515	0.212483
-109	0.224552	0.21954
-108	0.21319	0.209926
-107	0.232639	0.214955
-106	0.232007	0.21468
-105	0.217332	0.20713
-104	0.216008	0.214419
-103	0.230587	0.213479
-102	0.212334	0.201377
-101	0.24104	0.21313
-100	0.229207	0.211628
-99	0.224078	0.201283
-98	0.243373	0.209795
-97	0.237452	0.204722
-96	0.213973	0.197763
-95	0.224204	0.213588
-94	0.239758	0.20909
-93	0.237055	0.202511
-92	0.244179	0.215155
-91	0.240305	0.212971
-90	0.226485	0.2002
-89	0.235227	0.212208
-88	0.230943	0.212471
-87	0.205614	0.2007
-86	0.22106	0.214331
-85	0.217115	0.213787
-84	0.20602	0.204726
-83	0.210667	0.215968
-82	0.213565	0.215797
-81	0.207463	0.199821
-80	0.223686	0.215385
-79	0.235468	0.21518
-78	0.214362	0.206486
-77	0.227006	0.217492
-76	0.22164	0.217633
-75	0.200653	0.207033
-74	0.208578	0.217682
-73	0.233849	0.217529
-72	0.216465	0.205907
-71	0.212205	0.216923
-70	0.22019	0.217114
-69	0.205717	0.206623
-68	0.221579	0.217976
-67	0.216328	0.215835
-66	0.201906	0.204741
-65	0.211254	0.216844
-64	0.218354	0.217511
-63	0.214301	0.200106
-62	0.215001	0.214386
-61	0.233002	0.21243
-60	0.225486	0.197064
-59	0.23854	0.212755
-58	0.237995	0.214759
-57	0.22859	0.201724
-56	0.228033	0.213404
-55	0.210036	0.211081
-54	0.207232	0.204322
-53	0.238018	0.210285
-52	0.22693	0.211906
-51	0.216109	0.203781
-50	0.206365	0.213778
-49	0.225557	0.210692
-48	0.198065	0.202396
-47	0.211276	0.213599
-46	0.206224	0.215893
-45	0.193029	0.201707
-44	0.216477	0.215019
-43	0.216527	0.211298
-42	0.195994	0.200189
-41	0.205845	0.213649
-40	0.215491	0.210418
-39	0.198861	0.204459
-38	0.206034	0.211011
-37	0.2068	0.20793
-36	0.194732	0.200007
-35	0.205847	0.211951
-34	0.205999	0.213312
-33	0.194251	0.200301
-32	0.211877	0.211733
-31	0.212783	0.215898
-30	0.2007	0.202636
-29	0.21635	0.216916
-28	0.224983	0.220192
-27	0.202428	0.204148
-26	0.214562	0.21952
-25	0.211495	0.222295
-24	0.200874	0.201282
-23	0.210645	0.21704
-22	0.219446	0.218165
-21	0.191627	0.208744
-20	0.20509	0.220787
-19	0.22237	0.22317
-18	0.200231	0.210999
-17	0.221176	0.217876
-16	0.221728	0.219551
-15	0.20441	0.203351
-14	0.224904	0.219666
-13	0.226517	0.219206
-12	0.213888	0.210473
-11	0.22139	0.21784
-10	0.218376	0.216807
-9	0.208843	0.209898
-8	0.209314	0.2251
-7	0.243366	0.225156
-6	0.215644	0.208233
-5	0.21222	0.208059
-4	0.213281	0.205554
-3	0.257933	0.231662
-2	0.286519	0.264698
-1	0.263867	0.229082
0	0.187148	0.166864
1	0.234321	0.20576
2	0.272889	0.248939
3	0.263144	0.230355
4	0.21527	0.202146
5	0.215172	0.198174
6	0.227867	0.205607
7	0.254599	0.221814
8	0.243747	0.225072
9	0.223831	0.204025
10	0.235706	0.217987
11	0.230417	0.218455
12	0.214279	0.20939
13	0.205951	0.221161
14	0.214981	0.219261
15	0.207733	0.205828
16	0.19614	0.220487
17	0.217436	0.219676
18	0.20212	0.204892
19	0.219616	0.22136
20	0.227174	0.222784
21	0.226516	0.207123
22	0.234455	0.222389
23	0.230427	0.222169
24	0.209781	0.208703
25	0.231168	0.224753
26	0.226058	0.218854
27	0.226482	0.208962
28	0.23436	0.218956
29	0.238963	0.21863
30	0.224886	0.204916
31	0.243375	0.218038
32	0.230286	0.220028
33	0.215068	0.208191
34	0.237833	0.219715
35	0.247048	0.223361
36	0.222923	0.208977
37	0.225716	0.220199
38	0.235681	0.218491
39	0.197055	0.202152
40	0.222951	0.215198
41	0.229387	0.216252
42	0.214235	0.202566
43	0.224412	0.218537
44	0.234575	0.219561
45	0.222662	0.204425
46	0.215387	0.214657
47	0.232095	0.210276
48	0.225305	0.199973
49	0.22305	0.217181
50	0.222654	0.219136
51	0.226519	0.202006
52	0.223181	0.217493
53	0.222291	0.220978
54	0.209273	0.206132
55	0.230809	0.214708
56	0.238713	0.21961
57	0.221521	0.20465
58	0.219141	0.216549
59	0.212835	0.215239
60	0.210777	0.204139
61	0.219386	0.218679
62	0.226317	0.217119
63	0.208085	0.208927
64	0.228366	0.221949
65	0.235597	0.218923
66	0.225141	0.207123
67	0.233141	0.217602
68	0.236887	0.217001
69	0.218423	0.201653
70	0.232305	0.219726
71	0.232649	0.216159
72	0.217346	0.203627
73	0.226828	0.219973
74	0.228443	0.218681
75	0.213762	0.204109
76	0.220891	0.211728
77	0.240045	0.218737
78	0.205154	0.205017
79	0.229762	0.217608
80	0.232239	0.214547
81	0.223286	0.20247
82	0.225416	0.213835
83	0.245769	0.220737
84	0.220001	0.205552
85	0.215635	0.219424
86	0.222702	0.218892
87	0.215717	0.207755
88	0.232469	0.22244
89	0.216364	0.223111
90	0.208171	0.202405
91	0.238202	0.21894
92	0.226144	0.217934
93	0.222845	0.206439
94	0.2132	0.219829
95	0.225531	0.217724
96	0.201411	0.20331
97	0.20891	0.221268
98	0.235516	0.220079
99	0.213509	0.21035
100	0.226304	0.223671
101	0.209071	0.220494
102	0.197707	0.205703
103	0.219076	0.22311
104	0.242903	0.21978
105	0.224136	0.208776
106	0.235748	0.220564
107	0.233319	0.219227
108	0.229595	0.211781
109	0.239157	0.223374
110	0.221178	0.223681
111	0.218885	0.212514
112	0.218656	0.225839
113	0.218108	0.222125
114	0.206915	0.207365
115	0.22268	0.218696
116	0.230381	0.223166
117	0.217256	0.209181
118	0.230356	0.222887
119	0.218098	0.220173
120	0.202342	0.207277
121	0.216827	0.221083
122	0.234554	0.218683
123	0.215877	0.20395
124	0.23587	0.221339
125	0.223267	0.2138
126	0.20888	0.20726
127	0.225143	0.217825
128	0.218378	0.214556
129	0.207682	0.200486
130	0.225842	0.212672
131	0.235096	0.22315
132	0.205711	0.206692
133	0.220754	0.214332
134	0.218676	0.214254
135	0.201643	0.208067
136	0.210876	0.21991
137	0.234425	0.218395
138	0.209724	0.20906
139	0.230909	0.21605
140	0.235238	0.217548
141	0.209576	0.205402
142	0.236145	0.218381
143	0.22616	0.218887
144	0.215201	0.205649
145	0.203922	0.221721
146	0.216173	0.223322
147	0.205936	0.211045
148	0.222538	0.219956
149	0.237809	0.221533
150	0.222143	0.206256
151	0.239978	0.218093
152	0.241418	0.22114
153	0.215509	0.207397
154	0.228422	0.222413
155	0.225715	0.217124
156	0.204501	0.206755
157	0.226337	0.224645
158	0.226901	0.223294
159	0.218409	0.201672
160	0.250531	0.219535
161	0.22618	0.218589
162	0.227792	0.208235
163	0.233209	0.220163
164	0.219984	0.220735
165	0.22051	0.206635
166	0.244326	0.223503
167	0.218602	0.219969
168	0.232577	0.207508
169	0.230305	0.22171
170	0.234268	0.222284
171	0.217255	0.207862
172	0.228936	0.220778
173	0.228721	0.219911
174	0.225297	0.208515
175	0.245637	0.222007
176	0.248888	0.220773
177	0.217755	0.207501
178	0.234905	0.221183
179	0.233802	0.218014
180	0.213415	0.206187
181	0.220108	0.214914
182	0.217938	0.220892
183	0.200065	0.212977
184	0.217352	0.222237
185	0.240722	0.218641
186	0.211531	0.205353
187	0.200739	0.219437
188	0.212404	0.218192
189	0.192224	0.205567
190	0.212193	0.220606
191	0.211036	0.223205
192	0.204151	0.207309
193	0.211075	0.218682
194	0.212171	0.220311
195	0.196184	0.205632
196	0.228604	0.217065
197	0.220062	0.221597
198	0.206901	0.205151
199	0.214595	0.223804
200	0.225697	0.221153
201	0.21386	0.209125
202	0.228791	0.222542
203	0.215684	0.222835
204	0.214289	0.209945
205	0.222817	0.223363
206	0.22178	0.221385
207	0.204277	0.208851
208	0.212796	0.220973
209	0.227868	0.22085
210	0.230406	0.209774
211	0.227262	0.218884
212	0.22147	0.22163
213	0.208666	0.206638
214	0.21936	0.220245
215	0.234736	0.221048
216	0.219319	0.206743
217	0.22598	0.219721
218	0.232645	0.219564
219	0.207047	0.208175
220	0.223503	0.220732
221	0.227642	0.222068
222	0.219154	0.205263
223	0.23309	0.221444
224	0.236372	0.217569
225	0.217416	0.209329
226	0.227009	0.224714
227	0.216842	0.22349
228	0.236418	0.212764
229	0.233091	0.224339
230	0.220948	0.218514
231	0.228811	0.20424
232	0.24453	0.219744
233	0.239622	0.219498
234	0.216926	0.210234
235	0.237188	0.218524
236	0.217802	0.221366
237	0.210858	0.209884
238	0.242483	0.22148
239	0.231937	0.220432
240	0.209712	0.209548
241	0.214991	0.221026
242	0.227896	0.215422
243	0.222665	0.207279
244	0.236088	0.217304
245	0.234997	0.221191
246	0.209701	0.207533
247	0.231995	0.218535
248	0.210793	0.216067
249	0.207165	0.205438
250	0.215552	0.213711
251	0.229569	0.215105
252	0.217815	0.209501
253	0.192944	0.221316
254	0.203554	0.215553
255	0.207985	0.207103
256	0.21599	0.22091
257	0.229508	0.223729
258	0.204307	0.211226
259	0.236929	0.220908
260	0.21452	0.221208
261	0.218574	0.214604
262	0.230493	0.218702
263	0.242318	0.221922
264	0.232506	0.206465
265	0.226643	0.218968
266	0.241165	0.226323
267	0.22264	0.210002
268	0.23816	0.222468
269	0.205051	0.22495
270	0.21328	0.213457
271	0.230049	0.226474
272	0.232068	0.222314
273	0.220374	0.209096
274	0.212331	0.21784
275	0.236033	0.219476
276	0.225171	0.206133
277	0.247502	0.221926
278	0.230706	0.219619
279	0.220775	0.20876
280	0.212022	0.222531
281	0.208467	0.221556
282	0.199928	0.209429
283	0.211233	0.221646
284	0.220365	0.220283
285	0.223045	0.209218
286	0.226055	0.222316
287	0.22501	0.217261
288	0.203949	0.207369
289	0.220699	0.220566
290	0.240103	0.221275
291	0.214284	0.212476
292	0.236371	0.230111
293	0.224592	0.223378
294	0.203857	0.208583
295	0.220468	0.221919
296	0.231236	0.216397
297	0.211691	0.206257
298	0.237307	0.220404
299	0.2155	0.214087
300	0.216297	0.207789
301	0.239528	0.221075
302	0.225639	0.220416
303	0.21094	0.208484
304	0.239085	0.223257
305	0.232721	0.224931
306	0.209575	0.208231
307	0.232175	0.218826
308	0.219677	0.224025
309	0.206247	0.211172
310	0.23345	0.224402
311	0.230468	0.214987
312	0.230061	0.205879
313	0.250116	0.217032
314	0.233119	0.225395
315	0.220788	0.210673
316	0.239087	0.220254
317	0.225391	0.221161
318	0.230914	0.210398
319	0.227818	0.226227
320	0.220952	0.227186
321	0.225631	0.209285
322	0.258663	0.221466
323	0.24103	0.224533
324	0.217719	0.204881
325	0.225124	0.217879
326	0.217924	0.221816
327	0.193043	0.210068
328	0.204057	0.224676
329	0.222627	0.22214
330	0.217186	0.207512
331	0.207529	0.221041
332	0.214439	0.220761
333	0.208318	0.210319
334	0.213328	0.224092
335	0.210554	0.216501
336	0.210054	0.20912
337	0.225523	0.22409
338	0.211956	0.217989
339	0.203794	0.207844
340	0.218523	0.216781
341	0.217438	0.215075
342	0.202301	0.20576
343	0.213823	0.22171
344	0.224526	0.21847
345	0.202091	0.208666
346	0.208506	0.21666
347	0.230189	0.222117
348	0.220102	0.208356
349	0.240453	0.219941
350	0.229819	0.215032
351	0.209105	0.209496
352	0.21977	0.2201
353	0.214367	0.224206
354	0.20284	0.212826
355	0.211946	0.218513
356	0.215874	0.220809
357	0.204462	0.211361
358	0.225543	0.22162
359	0.227912	0.222044
360	0.206382	0.205029
361	0.216915	0.220307
362	0.213234	0.220808
363	0.211712	0.209762
364	0.216642	0.21871
365	0.219605	0.215919
366	0.209859	0.206886
367	0.244627	0.215902
368	0.228457	0.219752
369	0.206691	0.207318
370	0.225019	0.221477
371	0.206744	0.220485
372	0.204406	0.210817
373	0.222941	0.221777
374	0.223511	0.226554
375	0.208864	0.210153
376	0.22239	0.220486
377	0.21492	0.220317
378	0.230307	0.204927
379	0.216896	0.217488
380	0.223221	0.218643
381	0.207756	0.20918
382	0.214923	0.224539
383	0.234778	0.22479
384	0.222028	0.207823
385	0.213355	0.223569
386	0.224163	0.224296
387	0.200202	0.21323
388	0.211	0.22127
389	0.209918	0.22358
390	0.20462	0.206299
391	0.218342	0.220695
392	0.202768	0.222009
393	0.198411	0.209785
394	0.226292	0.220476
395	0.238935	0.219341
396	0.218178	0.206419
397	0.234798	0.224603
398	0.229017	0.221944
399	0.214014	0.212605
400	0.253454	0.226267
401	0.226818	0.225612
402	0.20599	0.211773
403	0.224308	0.226478
404	0.216179	0.223251
405	0.205195	0.212615
406	0.217883	0.220896
407	0.214269	0.224362
408	0.203942	0.210088
409	0.213166	0.220917
410	0.222226	0.222886
411	0.197323	0.206002
412	0.210727	0.220556
413	0.2254	0.219732
414	0.228849	0.215051
415	0.237789	0.22478
416	0.242526	0.222997
417	0.218898	0.212145
418	0.221123	0.225081
419	0.228727	0.222839
420	0.225398	0.207885
421	0.234204	0.224696
422	0.232959	0.221888
423	0.201966	0.212715
424	0.218787	0.224733
425	0.215936	0.217764
426	0.216302	0.209624
427	0.213879	0.225606
428	0.224341	0.225423
429	0.217346	0.21075
430	0.217493	0.225535
431	0.230303	0.227143
432	0.221516	0.20828
433	0.234347	0.225352
434	0.234585	0.22368
435	0.213284	0.21231
436	0.217496	0.226854
437	0.229314	0.222682
438	0.200982	0.208157
439	0.219034	0.228029
440	0.224901	0.220602
441	0.209664	0.209182
442	0.237427	0.223526
443	0.247931	0.221066
444	0.215163	0.212018
445	0.234796	0.224546
446	0.229998	0.222811
447	0.205936	0.211881
448	0.22645	0.225013
449	0.232371	0.219514
450	0.217174	0.208248
451	0.239134	0.219789
452	0.224641	0.223489
453	0.202569	0.212518
454	0.22005	0.22083
455	0.218716	0.225756
456	0.208033	0.208597
457	0.207524	0.219788
458	0.227918	0.221374
459	0.235708	0.207683
460	0.236458	0.221633
461	0.237739	0.221933
462	0.215263	0.211768
463	0.220378	0.224784
464	0.224729	0.2277
465	0.216746	0.213267
466	0.211178	0.223112
467	0.220975	0.224017
468	0.202577	0.208878
469	0.221428	0.222436
470	0.229908	0.221979
471	0.211804	0.212666
472	0.237517	0.220878
473	0.206227	0.217432
474	0.211503	0.211251
475	0.229606	0.219625
476	0.234419	0.222075
477	0.216824	0.206837
478	0.211216	0.223471
479	0.212823	0.224164
480	0.201158	0.211116
481	0.225618	0.223056
482	0.226846	0.225558
483	0.201518	0.212723
484	0.21558	0.221258
485	0.215771	0.218923
486	0.221819	0.209679
487	0.228357	0.219787
488	0.224196	0.220085
489	0.214097	0.210529
490	0.236402	0.225954
491	0.214455	0.222082
492	0.206281	0.208947
493	0.210832	0.223015
494	0.235423	0.221697
495	0.214182	0.211819
496	0.231255	0.225084
497	0.232527	0.22232
498	0.220821	0.20927
499	0.249412	0.229822
500	0.226606	0.222761
501	0.20394	0.210853

## Sheet: Figure 3d
n	WT	A_to_G_mutant	UU_to_CC_mutant
1	3.41155	1.94818	1.20609
2	3.31495	1.97066	1.1943
3	2.94413	1.98775	1.2359
4	2.84981	1.94424	1.23987

[truncated: 5 more sheets: Figure 3e, Figure 4a, Figure 4c, Figure 4d, Figure 4e]
