# Supplementary material for: m6A in mRNA coding regions promotes translation via the RNA helicase-containing YTHDC2
Source: Nat Commun. 2019 Nov 25;10:5332. doi: 10.1038/s41467-019-13317-9 (PMC6877647; doi:10.1038/s41467-019-13317-9)
Supplement: Supplementary file 6 — Source Data [file 41467_2019_13317_MOESM6_ESM.zip › 203825_3_supp_4157393_pzkd5p.xlsx]

## Sheet: Supplementary Figure 2b-2c
HEK293					EB				ESC
Ensembl ID	TE	m6A group			Ensembl ID	TE	m6A group		Ensembl ID	TE	m6A group
ENST00000568631	7.90108	m6A_neg			ENSMUST00000101472	1.28824	m6A_neg		ENSMUST00000101472	1.6047	m6A_neg
ENST00000290881	2.1232	m6A_pos			ENSMUST00000107752	7.53917	m6A_neg		ENSMUST00000107752	1.41803	m6A_neg
ENST00000412331	1.06252	m6A_pos			ENSMUST00000166495	3.74452	m6A_pos		ENSMUST00000166495	2.54028	m6A_neg
ENST00000440692	7.60562	m6A_pos			ENSMUST00000021843	4.83595	m6A_neg		ENSMUST00000205002	1.50007	m6A_pos
ENST00000157600	14.1128	m6A_pos			ENSMUST00000205002	1.37055	m6A_pos		ENSMUST00000061086	2.97404	m6A_neg
ENST00000320892	2.62238	m6A_neg			ENSMUST00000025786	3.54346	m6A_neg		ENSMUST00000025786	3.73077	m6A_neg
ENST00000430046	1.30812	m6A_neg			ENSMUST00000039784	1.55584	m6A_neg		ENSMUST00000050092	1.23036	m6A_pos
ENST00000261520	0.80375	m6A_pos			ENSMUST00000050092	0.600636	m6A_neg		ENSMUST00000066597	2.40229	m6A_neg
ENST00000380649	0.864894	m6A_neg			ENSMUST00000066597	0.58191	m6A_pos		ENSMUST00000019386	1.82293	m6A_pos
ENST00000376834	1.90269	m6A_neg			ENSMUST00000019386	0.889168	m6A_pos		ENSMUST00000033127	1.13955	m6A_neg
ENST00000356607	6.81916	m6A_pos			ENSMUST00000033127	0.717267	m6A_neg		ENSMUST00000027286	3.16574	m6A_neg
ENST00000268717	2.74801	m6A_neg			ENSMUST00000038463	0.464316	m6A_pos		ENSMUST00000038463	0.590532	m6A_pos
ENST00000403633	3.11233	m6A_neg			ENSMUST00000099384	0.883625	m6A_neg		ENSMUST00000025053	1.27461	m6A_pos
ENST00000280614	2.64724	m6A_pos			ENSMUST00000097368	0.700565	m6A_pos		ENSMUST00000097368	1.17377	m6A_pos
ENST00000221466	10.9463	m6A_neg			ENSMUST00000025053	1.08535	m6A_pos		ENSMUST00000099384	0.948451	m6A_neg
ENST00000276704	2.43379	m6A_neg			ENSMUST00000060500	1.69795	m6A_neg		ENSMUST00000060500	2.4212	m6A_neg
ENST00000280258	13.0711	m6A_pos			ENSMUST00000002825	0.665334	m6A_pos		ENSMUST00000002825	0.748817	m6A_pos
ENST00000589913	7.37774	m6A_neg			ENSMUST00000057669	3.64872	m6A_neg		ENSMUST00000069004	1.14608	m6A_pos
ENST00000372201	3.20018	m6A_neg			ENSMUST00000106537	1.09881	m6A_neg		ENSMUST00000057669	2.30444	m6A_neg
ENST00000418647	7.20175	m6A_pos			ENSMUST00000042405	2.55102	m6A_neg		ENSMUST00000106537	1.27447	m6A_neg
ENST00000606117	1.07003	m6A_neg			ENSMUST00000188931	1.03297	m6A_neg		ENSMUST00000000940	1.67975	m6A_neg
ENST00000299601	0.81677	m6A_pos			ENSMUST00000072572	2.91033	m6A_pos		ENSMUST00000188931	1.49684	m6A_neg
ENST00000536254	0.650037	m6A_neg			ENSMUST00000023219	1.25016	m6A_neg		ENSMUST00000108234	2.06085	m6A_neg
ENST00000255476	0.430979	m6A_pos			ENSMUST00000081635	0.85145	m6A_neg		ENSMUST00000107075	1.04782	m6A_pos
ENST00000379359	4.16605	m6A_neg			ENSMUST00000045810	1.49521	m6A_pos		ENSMUST00000072572	2.93313	m6A_pos
ENST00000541626	2.42162	m6A_neg			ENSMUST00000187910	6.82809	m6A_neg		ENSMUST00000023219	1.27874	m6A_pos
ENST00000369577	0.13527	m6A_neg			ENSMUST00000025713	0.803915	m6A_neg		ENSMUST00000081635	1.11389	m6A_neg
ENST00000343769	0.629972	m6A_neg			ENSMUST00000179106	1.51747	m6A_pos		ENSMUST00000045810	2.06723	m6A_pos
ENST00000321765	1.25512	m6A_pos			ENSMUST00000058889	0.289148	m6A_pos		ENSMUST00000025713	1.19536	m6A_neg
ENST00000475153	0.689396	m6A_neg			ENSMUST00000183200	0.496311	m6A_neg		ENSMUST00000187910	3.27175	m6A_neg
ENST00000217289	0.587074	m6A_neg			ENSMUST00000105111	1.23666	m6A_pos		ENSMUST00000058889	0.62541	m6A_pos
ENST00000334678	4.7782	m6A_neg			ENSMUST00000030660	2.92238	m6A_neg		ENSMUST00000183200	2.798	m6A_neg
ENST00000262519	1.02856	m6A_pos			ENSMUST00000070755	0.752103	m6A_neg		ENSMUST00000030660	2.62604	m6A_neg
ENST00000375549	1.71709	m6A_neg			ENSMUST00000048187	0.744904	m6A_pos		ENSMUST00000105111	3.75663	m6A_neg
ENST00000370202	0.932394	m6A_neg			ENSMUST00000024956	0.725621	m6A_pos		ENSMUST00000070755	0.96025	m6A_neg
ENST00000559228	0.909099	m6A_pos			ENSMUST00000115628	3.5899	m6A_neg		ENSMUST00000164107	1.63687	m6A_pos
ENST00000267838	1.08376	m6A_neg			ENSMUST00000059078	0.615662	m6A_pos		ENSMUST00000048187	1.04461	m6A_pos
ENST00000359798	0.679085	m6A_neg			ENSMUST00000048774	1.02265	m6A_neg		ENSMUST00000115824	1.81194	m6A_neg
ENST00000310597	3.28525	m6A_pos			ENSMUST00000060061	0.627304	m6A_neg		ENSMUST00000115628	2.46991	m6A_neg
ENST00000551736	0.452725	m6A_neg			ENSMUST00000031017	3.09408	m6A_pos		ENSMUST00000059078	12.5462	m6A_neg
ENST00000316149	7.36836	m6A_neg			ENSMUST00000019362	0.749708	m6A_pos		ENSMUST00000048774	1.60886	m6A_neg
ENST00000294485	3.76009	m6A_neg			ENSMUST00000132676	0.283656	m6A_pos		ENSMUST00000060061	1.04179	m6A_pos
ENST00000468240	2.83406	m6A_neg			ENSMUST00000122054	2.73571	m6A_neg		ENSMUST00000132676	0.536163	m6A_pos
ENST00000320636	3.23502	m6A_neg			ENSMUST00000025739	0.846292	m6A_pos		ENSMUST00000019362	1.16778	m6A_neg
ENST00000295324	2.21352	m6A_pos			ENSMUST00000043138	1.78858	m6A_pos		ENSMUST00000025739	1.13238	m6A_pos
ENST00000264917	0.819802	m6A_neg			ENSMUST00000046433	1.03045	m6A_pos		ENSMUST00000043138	1.6351	m6A_neg
ENST00000243997	91.5073	m6A_neg			ENSMUST00000091299	8.1492	m6A_neg		ENSMUST00000046433	1.16599	m6A_neg
ENST00000258455	2.27752	m6A_neg			ENSMUST00000097992	0.967761	m6A_neg		ENSMUST00000091299	7.32974	m6A_neg
ENST00000264808	1.87915	m6A_neg			ENSMUST00000027137	1.89012	m6A_pos		ENSMUST00000097992	1.93067	m6A_neg
ENST00000216185	7.24785	m6A_neg			ENSMUST00000057495	2.26533	m6A_neg		ENSMUST00000020440	3.52483	m6A_neg
ENST00000325974	0.947883	m6A_neg			ENSMUST00000041331	9.05703	m6A_neg		ENSMUST00000041331	3.2353	m6A_pos
ENST00000381884	0.121581	m6A_neg			ENSMUST00000040560	1.07844	m6A_neg		ENSMUST00000040560	1.8002	m6A_neg
ENST00000436198	4.55577	m6A_neg			ENSMUST00000051803	0.974571	m6A_neg		ENSMUST00000051803	1.11464	m6A_neg
ENST00000374767	3.10796	m6A_neg			ENSMUST00000182152	2.14651	m6A_neg		ENSMUST00000182152	2.76172	m6A_neg
ENST00000341071	3.22242	m6A_pos			ENSMUST00000171929	0.879431	m6A_pos		ENSMUST00000171929	1.15773	m6A_pos
ENST00000220913	3.02159	m6A_neg			ENSMUST00000057015	1.68773	m6A_neg		ENSMUST00000023686	2.8093	m6A_neg
ENST00000297534	8.29744	m6A_neg			ENSMUST00000040789	1.55378	m6A_neg		ENSMUST00000029353	6.03058	m6A_pos
ENST00000394272	5.27519	m6A_neg			ENSMUST00000029353	5.02182	m6A_pos		ENSMUST00000059955	1.09982	m6A_pos
ENST00000558530	6.91205	m6A_neg			ENSMUST00000059955	1.32029	m6A_neg		ENSMUST00000005051	1.11564	m6A_neg
ENST00000611707	1.5878	m6A_neg			ENSMUST00000005051	2.43929	m6A_neg		ENSMUST00000102768	1.62109	m6A_neg
ENST00000222567	1.90764	m6A_pos			ENSMUST00000102768	1.33336	m6A_neg		ENSMUST00000110001	1.01147	m6A_pos
ENST00000409260	0.554198	m6A_neg			ENSMUST00000067841	1.23396	m6A_neg		ENSMUST00000097227	2.63422	m6A_pos
ENST00000298289	7.4865	m6A_neg			ENSMUST00000110001	0.812716	m6A_pos		ENSMUST00000020886	1.84958	m6A_neg
ENST00000315891	2.63629	m6A_neg			ENSMUST00000080065	1.49129	m6A_neg		ENSMUST00000042512	1.02616	m6A_pos
ENST00000415807	0.368403	m6A_pos			ENSMUST00000038053	4.98864	m6A_pos		ENSMUST00000021028	2.48827	m6A_neg
ENST00000220669	0.922469	m6A_neg			ENSMUST00000097227	0.731281	m6A_pos		ENSMUST00000095350	1.65453	m6A_pos
ENST00000404767	0.908162	m6A_neg			ENSMUST00000042512	1.73836	m6A_pos		ENSMUST00000090811	3.1101	m6A_neg
ENST00000425953	4.39367	m6A_neg			ENSMUST00000021028	0.834801	m6A_pos		ENSMUST00000075558	8.5297	m6A_neg
ENST00000279206	2.23497	m6A_pos			ENSMUST00000095350	0.644604	m6A_pos		ENSMUST00000022504	2.37313	m6A_neg
ENST00000212015	0.913211	m6A_pos			ENSMUST00000090811	1.81575	m6A_neg		ENSMUST00000028672	5.71786	m6A_pos
ENST00000492112	2.74118	m6A_neg			ENSMUST00000075558	6.0307	m6A_neg		ENSMUST00000171788	1.93506	m6A_neg
ENST00000619747	3.76693	m6A_neg			ENSMUST00000022504	1.76313	m6A_neg		ENSMUST00000114627	1.6187	m6A_pos
ENST00000367846	11.3346	m6A_neg			ENSMUST00000028672	14.2697	m6A_neg		ENSMUST00000035295	2.81974	m6A_pos
ENST00000618099	4.37831	m6A_pos			ENSMUST00000102526	0.690988	m6A_neg		ENSMUST00000039836	0.58666	m6A_neg
ENST00000361627	0.658614	m6A_pos			ENSMUST00000114627	1.46475	m6A_pos		ENSMUST00000048139	1.37689	m6A_pos
ENST00000371315	4.59819	m6A_neg			ENSMUST00000035295	6.61734	m6A_neg		ENSMUST00000110297	1.406	m6A_pos
ENST00000357360	5.66709	m6A_neg			ENSMUST00000039836	0.760504	m6A_neg		ENSMUST00000045450	2.59216	m6A_pos
ENST00000267430	0.422572	m6A_pos			ENSMUST00000048139	0.61404	m6A_neg		ENSMUST00000132158	8.41387	m6A_neg
ENST00000434032	0.637568	m6A_pos			ENSMUST00000110297	0.925067	m6A_pos		ENSMUST00000169707	1.83231	m6A_pos
ENST00000228740	0.597434	m6A_neg			ENSMUST00000045450	1.73996	m6A_pos		ENSMUST00000049572	2.64715	m6A_neg
ENST00000288207	2.06352	m6A_neg			ENSMUST00000132158	5.7791	m6A_neg		ENSMUST00000044823	1.77348	m6A_pos
ENST00000392328	2.14504	m6A_pos			ENSMUST00000071263	5.94137	m6A_neg		ENSMUST00000165971	3.30229	m6A_neg
ENST00000254442	0.918694	m6A_pos			ENSMUST00000169707	1.59174	m6A_pos		ENSMUST00000041097	0.898049	m6A_pos
ENST00000587230	3.81522	m6A_neg			ENSMUST00000049572	5.53071	m6A_neg		ENSMUST00000003561	1.51934	m6A_neg
ENST00000245543	7.38736	m6A_neg			ENSMUST00000044823	0.743462	m6A_pos		ENSMUST00000075812	2.00537	m6A_pos
ENST00000221543	3.91865	m6A_neg			ENSMUST00000095220	0.72684	m6A_neg		ENSMUST00000046603	0.960789	m6A_pos
ENST00000397286	3.20052	m6A_neg			ENSMUST00000111920	0.309949	m6A_neg		ENSMUST00000027267	1.11289	m6A_pos
ENST00000361288	1.78358	m6A_neg			ENSMUST00000041097	0.802411	m6A_pos		ENSMUST00000029438	2.05948	m6A_pos
ENST00000400288	1.4842	m6A_neg			ENSMUST00000046497	2.82271	m6A_neg		ENSMUST00000139582	0.496291	m6A_pos
ENST00000572815	3.32622	m6A_neg			ENSMUST00000173867	0.990484	m6A_neg		ENSMUST00000016781	1.87561	m6A_neg
ENST00000302754	24.544	m6A_neg			ENSMUST00000075812	0.998274	m6A_pos		ENSMUST00000035092	1.96232	m6A_neg
ENST00000380842	6.01944	m6A_neg			ENSMUST00000046603	0.832596	m6A_pos		ENSMUST00000028995	4.80205	m6A_neg
ENST00000383472	2.64246	m6A_neg			ENSMUST00000025106	2.61314	m6A_neg		ENSMUST00000121925	0.910652	m6A_pos
ENST00000370902	2.60192	m6A_neg			ENSMUST00000047206	1.29862	m6A_pos		ENSMUST00000112551	0.655103	m6A_neg
ENST00000221671	2.44045	m6A_neg			ENSMUST00000027267	0.733607	m6A_pos		ENSMUST00000149699	0.738733	m6A_pos
ENST00000368302	20.6599	m6A_neg			ENSMUST00000160422	0.980604	m6A_neg		ENSMUST00000020113	8.01218	m6A_neg
ENST00000231498	0.567026	m6A_neg			ENSMUST00000159064	1.32937	m6A_neg		ENSMUST00000026988	1.89421	m6A_pos
ENST00000354366	0.575792	m6A_pos			ENSMUST00000029438	0.908659	m6A_pos		ENSMUST00000089506	1.33814	m6A_pos
ENST00000443917	1.07504	m6A_neg			ENSMUST00000139582	0.298427	m6A_pos		ENSMUST00000075255	0.571329	m6A_neg
ENST00000368599	4.35581	m6A_neg			ENSMUST00000023044	1.84386	m6A_neg		ENSMUST00000042070	3.88587	m6A_neg
ENST00000262428	4.13729	m6A_neg			ENSMUST00000016781	2.16599	m6A_neg		ENSMUST00000114064	1.68593	m6A_neg
ENST00000255681	9.57434	m6A_neg			ENSMUST00000035092	2.07595	m6A_neg		ENSMUST00000111338	1.41497	m6A_pos
ENST00000522532	9.90743	m6A_neg			ENSMUST00000028995	5.89743	m6A_neg		ENSMUST00000074043	2.05167	m6A_pos
ENST00000400256	3.42308	m6A_pos			ENSMUST00000026416	2.75782	m6A_neg		ENSMUST00000189413	1.63969	m6A_pos
ENST00000543050	3.29528	m6A_neg			ENSMUST00000032138	5.7534	m6A_neg		ENSMUST00000068892	1.37939	m6A_neg
ENST00000273480	4.89822	m6A_neg			ENSMUST00000121925	0.373685	m6A_pos		ENSMUST00000118927	1.14024	m6A_neg
ENST00000530907	1.47214	m6A_pos			ENSMUST00000112551	1.15199	m6A_neg		ENSMUST00000020640	0.873091	m6A_neg
ENST00000520468	12.0884	m6A_neg			ENSMUST00000149699	0.851209	m6A_neg		ENSMUST00000202389	1.41057	m6A_pos
ENST00000448841	1.4569	m6A_neg			ENSMUST00000020113	5.2026	m6A_neg		ENSMUST00000050129	28.2705	m6A_neg
ENST00000265717	0.710211	m6A_neg			ENSMUST00000026988	1.54786	m6A_neg		ENSMUST00000055352	2.21643	m6A_pos
ENST00000331479	14.8805	m6A_neg			ENSMUST00000089506	1.37117	m6A_neg		ENSMUST00000022721	1.7135	m6A_pos
ENST00000590333	1.23121	m6A_neg			ENSMUST00000075255	0.433281	m6A_neg		ENSMUST00000030816	2.33573	m6A_neg
ENST00000374024	8.711	m6A_pos			ENSMUST00000042070	9.14913	m6A_neg		ENSMUST00000070577	1.55913	m6A_pos
ENST00000512701	1.94608	m6A_neg			ENSMUST00000095784	1.711	m6A_neg		ENSMUST00000120859	2.75129	m6A_pos
ENST00000376901	4.05653	m6A_neg			ENSMUST00000111338	1.17079	m6A_pos		ENSMUST00000035276	1.11764	m6A_neg
ENST00000355995	0.644195	m6A_neg			ENSMUST00000074043	1.93505	m6A_pos		ENSMUST00000084563	0.201371	m6A_neg
ENST00000306562	2.04892	m6A_neg			ENSMUST00000025025	2.21703	m6A_neg		ENSMUST00000002284	0.398308	m6A_neg
ENST00000370938	0.517702	m6A_neg			ENSMUST00000189413	1.32841	m6A_pos		ENSMUST00000002808	2.1249	m6A_neg
ENST00000329962	1.18147	m6A_pos			ENSMUST00000068892	0.636911	m6A_pos		ENSMUST00000033877	1.43316	m6A_neg
ENST00000243346	5.50231	m6A_neg			ENSMUST00000118927	1.20094	m6A_neg		ENSMUST00000033419	1.14591	m6A_neg
ENST00000263849	3.30464	m6A_neg			ENSMUST00000020640	0.580513	m6A_neg		ENSMUST00000046515	4.18654	m6A_pos
ENST00000392278	1.33067	m6A_neg			ENSMUST00000176274	0.28169	m6A_neg		ENSMUST00000051395	5.01192	m6A_neg
ENST00000379158	4.51101	m6A_neg			ENSMUST00000202389	1.20098	m6A_pos		ENSMUST00000072748	2.68722	m6A_neg
ENST00000380113	3.47595	m6A_neg			ENSMUST00000025833	2.44873	m6A_neg		ENSMUST00000048250	2.13444	m6A_neg
ENST00000341949	2.45887	m6A_pos			ENSMUST00000021134	0.32075	m6A_neg		ENSMUST00000149992	1.84033	m6A_pos
ENST00000238647	2.06798	m6A_neg			ENSMUST00000098048	0.330755	m6A_pos		ENSMUST00000059790	1.95688	m6A_neg
ENST00000372502	1.98732	m6A_neg			ENSMUST00000055352	1.19302	m6A_pos		ENSMUST00000094077	3.9194	m6A_pos
ENST00000526589	5.2364	m6A_neg			ENSMUST00000073781	2.63552	m6A_pos		ENSMUST00000028062	1.1361	m6A_pos
ENST00000314117	11.3053	m6A_neg			ENSMUST00000022721	3.31474	m6A_pos		ENSMUST00000065302	1.14166	m6A_pos
ENST00000419113	44.5666	m6A_neg			ENSMUST00000156481	7.99258	m6A_neg		ENSMUST00000030905	3.11282	m6A_neg
ENST00000343470	1.40761	m6A_neg			ENSMUST00000030816	3.00719	m6A_neg		ENSMUST00000071296	1.85643	m6A_pos
ENST00000323443	7.22282	m6A_neg			ENSMUST00000070577	1.11478	m6A_pos		ENSMUST00000068387	1.72384	m6A_pos
ENST00000245157	1.37043	m6A_neg			ENSMUST00000120859	0.67517	m6A_neg		ENSMUST00000072954	3.25833	m6A_neg
ENST00000322090	3.68046	m6A_neg			ENSMUST00000164826	1.58017	m6A_neg		ENSMUST00000140920	0.928616	m6A_pos
ENST00000551150	0.939148	m6A_neg			ENSMUST00000035276	0.857086	m6A_neg		ENSMUST00000112066	1.19087	m6A_pos
ENST00000257604	0.967263	m6A_pos			ENSMUST00000002808	1.61571	m6A_neg		ENSMUST00000167119	6.63392	m6A_pos
ENST00000265498	2.08781	m6A_neg			ENSMUST00000033877	0.96869	m6A_neg		ENSMUST00000001327	1.53393	m6A_neg
ENST00000305641	1.17572	m6A_pos			ENSMUST00000030763	1.7435	m6A_neg		ENSMUST00000051011	2.17249	m6A_pos
ENST00000398868	2.75928	m6A_pos			ENSMUST00000033419	0.94003	m6A_neg		ENSMUST00000108587	1.22418	m6A_neg
ENST00000261441	0.884807	m6A_pos			ENSMUST00000031160	1.92488	m6A_neg		ENSMUST00000004715	2.28664	m6A_neg
ENST00000512788	0.710859	m6A_neg			ENSMUST00000046515	3.1376	m6A_pos		ENSMUST00000111718	1.77217	m6A_neg
ENST00000287934	2.13486	m6A_pos			ENSMUST00000051395	9.16546	m6A_neg		ENSMUST00000040411	1.199	m6A_neg
ENST00000416848	0.48688	m6A_pos			ENSMUST00000048250	2.0805	m6A_neg		ENSMUST00000075451	1.94605	m6A_neg
ENST00000264428	1.79926	m6A_neg			ENSMUST00000034749	0.214222	m6A_neg		ENSMUST00000010298	1.19263	m6A_neg
ENST00000002165	2.53173	m6A_pos			ENSMUST00000149992	0.831166	m6A_pos		ENSMUST00000028342	1.76246	m6A_neg
ENST00000324432	5.52067	m6A_pos			ENSMUST00000038676	0.725456	m6A_neg		ENSMUST00000107817	1.24568	m6A_pos
ENST00000372257	5.01786	m6A_neg			ENSMUST00000061052	1.18636	m6A_neg		ENSMUST00000067700	0.953032	m6A_pos
ENST00000466409	12.3351	m6A_neg			ENSMUST00000059790	1.46843	m6A_pos		ENSMUST00000033505	1.61086	m6A_neg
ENST00000368149	1.78859	m6A_neg			ENSMUST00000030095	0.433498	m6A_neg		ENSMUST00000102741	5.28334	m6A_neg
ENST00000414651	36.481	m6A_neg			ENSMUST00000040336	1.34339	m6A_pos		ENSMUST00000017851	4.38778	m6A_pos
ENST00000374017	7.21552	m6A_neg			ENSMUST00000094077	2.20075	m6A_pos		ENSMUST00000110199	4.04333	m6A_pos
ENST00000360900	3.93057	m6A_neg			ENSMUST00000028062	1.0707	m6A_pos		ENSMUST00000057311	2.31625	m6A_neg
ENST00000298892	0.278462	m6A_pos			ENSMUST00000065302	1.01407	m6A_pos		ENSMUST00000039810	1.8633	m6A_pos
ENST00000382044	0.547663	m6A_pos			ENSMUST00000030905	2.37784	m6A_neg		ENSMUST00000041240	2.32857	m6A_neg
ENST00000425753	3.94039	m6A_neg			ENSMUST00000071296	0.503164	m6A_pos		ENSMUST00000098109	1.03912	m6A_pos
ENST00000306336	3.28761	m6A_neg			ENSMUST00000068387	1.43986	m6A_pos		ENSMUST00000060167	1.89096	m6A_neg
ENST00000283290	1.8592	m6A_neg			ENSMUST00000112066	1.11685	m6A_pos		ENSMUST00000060241	17.45	m6A_pos
ENST00000259883	8.6032	m6A_pos			ENSMUST00000140920	0.559147	m6A_pos		ENSMUST00000030738	3.31596	m6A_neg
ENST00000351004	2.09259	m6A_neg			ENSMUST00000001327	0.431881	m6A_neg		ENSMUST00000110376	3.60154	m6A_pos
ENST00000604705	0.695462	m6A_neg			ENSMUST00000093812	0.596457	m6A_neg		ENSMUST00000113675	3.53109	m6A_neg
ENST00000592875	5.93433	m6A_neg			ENSMUST00000051011	1.74405	m6A_neg		ENSMUST00000170242	0.931567	m6A_pos
ENST00000381556	0.619666	m6A_pos			ENSMUST00000108587	2.21143	m6A_neg		ENSMUST00000069537	3.1824	m6A_pos
ENST00000550411	5.7417	m6A_neg			ENSMUST00000004715	1.93618	m6A_neg		ENSMUST00000097588	2.37343	m6A_pos
ENST00000376387	2.74739	m6A_neg			ENSMUST00000111718	6.84125	m6A_pos		ENSMUST00000030332	3.65875	m6A_neg
ENST00000356489	2.23783	m6A_neg			ENSMUST00000075451	4.46413	m6A_neg		ENSMUST00000111623	0.87107	m6A_neg
ENST00000293777	7.80238	m6A_neg			ENSMUST00000036852	0.410773	m6A_neg		ENSMUST00000127306	1.37726	m6A_neg
ENST00000402989	0.754761	m6A_pos			ENSMUST00000010298	0.182092	m6A_neg		ENSMUST00000001672	1.80081	m6A_neg
ENST00000621776	0.13615	m6A_pos			ENSMUST00000028342	1.9392	m6A_neg		ENSMUST00000035325	2.216	m6A_pos
ENST00000227756	1.82696	m6A_neg			ENSMUST00000107817	0.529712	m6A_pos		ENSMUST00000093162	0.665015	m6A_pos
ENST00000394095	0.506826	m6A_neg			ENSMUST00000067700	0.570744	m6A_pos		ENSMUST00000121777	1.56773	m6A_pos
ENST00000366779	2.19263	m6A_neg			ENSMUST00000034163	0.834095	m6A_neg		ENSMUST00000179549	0.817638	m6A_neg
ENST00000378581	15.1993	m6A_neg			ENSMUST00000033505	0.42466	m6A_neg		ENSMUST00000010192	0.979677	m6A_neg
ENST00000318066	8.88349	m6A_neg			ENSMUST00000102741	5.88437	m6A_neg		ENSMUST00000078021	1.41709	m6A_neg
ENST00000596652	0.834713	m6A_neg			ENSMUST00000110199	3.50119	m6A_pos		ENSMUST00000033444	2.42681	m6A_neg
ENST00000293471	1.1669	m6A_pos			ENSMUST00000017851	4.44949	m6A_pos		ENSMUST00000020286	2.33436	m6A_pos
ENST00000620374	1.5428	m6A_neg			ENSMUST00000057311	1.93294	m6A_neg		ENSMUST00000037115	2.15852	m6A_neg
ENST00000270221	18.577	m6A_neg			ENSMUST00000039810	1.16382	m6A_pos		ENSMUST00000051888	0.7647	m6A_pos
ENST00000222374	8.46348	m6A_neg			ENSMUST00000098109	1.51861	m6A_pos		ENSMUST00000099646	2.7387	m6A_neg
ENST00000292246	1.92695	m6A_pos			ENSMUST00000060167	2.22194	m6A_neg		ENSMUST00000119109	2.28082	m6A_pos
ENST00000316824	1.25428	m6A_neg			ENSMUST00000060241	1.20371	m6A_neg		ENSMUST00000102599	0.966543	m6A_neg
ENST00000303406	1.85673	m6A_neg			ENSMUST00000056937	0.848703	m6A_neg		ENSMUST00000036578	3.26892	m6A_pos
ENST00000393795	16.2512	m6A_neg			ENSMUST00000030738	4.21218	m6A_neg		ENSMUST00000088552	0.909401	m6A_neg
ENST00000547754	0.75937	m6A_pos			ENSMUST00000110376	2.27908	m6A_neg		ENSMUST00000076265	1.42833	m6A_pos
ENST00000245934	1.57534	m6A_pos			ENSMUST00000170242	0.382437	m6A_pos		ENSMUST00000090019	1.11817	m6A_neg
ENST00000374810	5.41127	m6A_neg			ENSMUST00000069537	3.75284	m6A_neg		ENSMUST00000095383	3.90823	m6A_pos
ENST00000272797	1.31108	m6A_neg			ENSMUST00000020550	0.353514	m6A_neg		ENSMUST00000128616	5.96592	m6A_pos
ENST00000374902	0.50902	m6A_pos			ENSMUST00000071944	0.515683	m6A_neg		ENSMUST00000200914	1.39113	m6A_neg
ENST00000372684	2.20325	m6A_pos			ENSMUST00000097588	1.81186	m6A_pos		ENSMUST00000108723	0.773511	m6A_neg
ENST00000424086	4.39709	m6A_neg			ENSMUST00000030332	2.03892	m6A_neg		ENSMUST00000100529	1.46589	m6A_pos
ENST00000593612	2.07029	m6A_neg			ENSMUST00000040971	0.895352	m6A_neg		ENSMUST00000002171	1.40001	m6A_pos
ENST00000264331	0.327528	m6A_neg			ENSMUST00000127306	1.02294	m6A_neg		ENSMUST00000071857	0.636685	m6A_pos
ENST00000335725	0.762922	m6A_pos			ENSMUST00000001672	1.05507	m6A_neg		ENSMUST00000121848	0.41847	m6A_neg
ENST00000361243	0.431265	m6A_pos			ENSMUST00000035325	2.18361	m6A_pos		ENSMUST00000094103	0.628491	m6A_pos
ENST00000274276	2.7699	m6A_neg			ENSMUST00000093162	0.594673	m6A_pos		ENSMUST00000064606	4.02454	m6A_pos
ENST00000251269	0.315932	m6A_neg			ENSMUST00000121777	0.768083	m6A_pos		ENSMUST00000108875	0.64717	m6A_neg
ENST00000248879	28.0191	m6A_pos			ENSMUST00000179549	0.389339	m6A_pos		ENSMUST00000120573	2.80861	m6A_neg
ENST00000218388	13.5632	m6A_neg			ENSMUST00000010192	0.621204	m6A_neg		ENSMUST00000034369	1.32312	m6A_neg
ENST00000281772	2.35921	m6A_neg			ENSMUST00000078021	1.86782	m6A_neg		ENSMUST00000010550	2.81366	m6A_neg
ENST00000258091	1.41588	m6A_neg			ENSMUST00000006104	0.439507	m6A_neg		ENSMUST00000077175	1.40082	m6A_neg
ENST00000620074	1.58458	m6A_neg			ENSMUST00000066888	0.765643	m6A_pos		ENSMUST00000123325	0.742235	m6A_neg
ENST00000359015	0.224985	m6A_neg			ENSMUST00000033444	3.22906	m6A_neg		ENSMUST00000109867	1.57495	m6A_pos
ENST00000372879	5.43918	m6A_neg			ENSMUST00000020286	2.36151	m6A_pos		ENSMUST00000040307	0.805881	m6A_pos
ENST00000371901	2.18916	m6A_neg			ENSMUST00000051888	0.31916	m6A_pos		ENSMUST00000142352	0.532531	m6A_neg
ENST00000552695	2.85021	m6A_pos			ENSMUST00000034944	1.34385	m6A_neg		ENSMUST00000091852	0.606958	m6A_pos
ENST00000260570	0.294568	m6A_neg			ENSMUST00000099646	2.00304	m6A_neg		ENSMUST00000025421	3.86245	m6A_pos
ENST00000338128	4.02684	m6A_pos			ENSMUST00000119109	1.80208	m6A_pos		ENSMUST00000100339	6.84426	m6A_neg
ENST00000534842	3.23573	m6A_neg			ENSMUST00000109166	1.05157	m6A_pos		ENSMUST00000026537	1.27068	m6A_pos
ENST00000606613	78.0815	m6A_neg			ENSMUST00000102599	0.689228	m6A_neg		ENSMUST00000046073	1.18672	m6A_pos
ENST00000611084	1.55041	m6A_pos			ENSMUST00000126388	0.512457	m6A_neg		ENSMUST00000076921	2.6755	m6A_neg
ENST00000375156	2.25188	m6A_neg			ENSMUST00000036578	2.04194	m6A_pos		ENSMUST00000050214	0.541557	m6A_pos
ENST00000547837	1.9272	m6A_neg			ENSMUST00000088552	5.2667	m6A_neg		ENSMUST00000032441	0.965661	m6A_neg
ENST00000366582	0.223327	m6A_neg			ENSMUST00000076265	1.33567	m6A_pos		ENSMUST00000020203	5.75797	m6A_neg
ENST00000220751	1.23072	m6A_pos			ENSMUST00000090019	1.08315	m6A_neg		ENSMUST00000164751	0.756028	m6A_neg
ENST00000399390	2.87224	m6A_neg			ENSMUST00000200914	0.95727	m6A_pos		ENSMUST00000034775	1.45122	m6A_pos
ENST00000342136	0.7465	m6A_pos			ENSMUST00000108723	0.490603	m6A_neg		ENSMUST00000171989	3.77109	m6A_neg
ENST00000356016	1.87156	m6A_pos			ENSMUST00000100529	0.991305	m6A_pos		ENSMUST00000020830	2.35275	m6A_pos
ENST00000371927	1.3681	m6A_neg			ENSMUST00000178235	1.02462	m6A_neg		ENSMUST00000052529	1.38639	m6A_pos
ENST00000409406	3.43537	m6A_neg			ENSMUST00000002171	1.12539	m6A_pos		ENSMUST00000068133	3.0905	m6A_pos
ENST00000374987	2.48148	m6A_pos			ENSMUST00000071857	0.474557	m6A_pos		ENSMUST00000045224	1.78667	m6A_neg
ENST00000238855	0.377464	m6A_pos			ENSMUST00000094103	0.245643	m6A_pos		ENSMUST00000031198	1.87873	m6A_pos
ENST00000262039	1.56221	m6A_neg			ENSMUST00000044007	0.45694	m6A_neg		ENSMUST00000035202	0.656725	m6A_pos
ENST00000619979	2.85836	m6A_neg			ENSMUST00000120573	3.63242	m6A_neg		ENSMUST00000022550	1.11994	m6A_pos
ENST00000316594	0.512363	m6A_pos			ENSMUST00000034369	1.94286	m6A_neg		ENSMUST00000102585	1.08813	m6A_neg
ENST00000216124	3.37011	m6A_pos			ENSMUST00000010550	1.5206	m6A_neg		ENSMUST00000036328	7.92825	m6A_pos
ENST00000400099	5.21843	m6A_neg			ENSMUST00000077175	0.776812	m6A_pos		ENSMUST00000086559	1.14012	m6A_pos
ENST00000329198	6.67051	m6A_neg			ENSMUST00000123325	1.69828	m6A_pos		ENSMUST00000049248	1.02834	m6A_neg
ENST00000325318	1.77741	m6A_neg			ENSMUST00000031565	3.23422	m6A_pos		ENSMUST00000003313	0.75983	m6A_neg
ENST00000431972	0.846568	m6A_pos			ENSMUST00000109867	1.14892	m6A_pos		ENSMUST00000103031	0.429305	m6A_pos
ENST00000262746	5.35672	m6A_neg			ENSMUST00000040307	0.463782	m6A_pos		ENSMUST00000007747	0.857029	m6A_neg
ENST00000263088	1.36126	m6A_neg			ENSMUST00000142352	15.4497	m6A_neg		ENSMUST00000022343	1.08873	m6A_neg
ENST00000374126	0.883193	m6A_neg			ENSMUST00000091852	0.429046	m6A_pos		ENSMUST00000021682	3.3344	m6A_pos
ENST00000595683	7.26289	m6A_neg			ENSMUST00000021078	0.35424	m6A_neg		ENSMUST00000163220	2.87034	m6A_pos
ENST00000247225	1.11867	m6A_pos			ENSMUST00000163089	5.64587	m6A_pos		ENSMUST00000025402	1.58843	m6A_neg
ENST00000586475	0.75912	m6A_neg			ENSMUST00000026537	0.976658	m6A_pos		ENSMUST00000049184	1.6487	m6A_neg
ENST00000378861	4.16559	m6A_neg			ENSMUST00000046073	0.965459	m6A_pos		ENSMUST00000058488	2.87388	m6A_neg
ENST00000320270	1.82154	m6A_neg			ENSMUST00000076921	1.92802	m6A_neg		ENSMUST00000005503	1.1165	m6A_pos
ENST00000379019	0.377148	m6A_neg			ENSMUST00000050214	0.564504	m6A_pos		ENSMUST00000085461	1.44328	m6A_neg
ENST00000264255	3.37047	m6A_neg			ENSMUST00000021083	2.05534	m6A_neg		ENSMUST00000072581	1.62079	m6A_neg
ENST00000612814	13.9709	m6A_pos			ENSMUST00000086370	0.921028	m6A_neg		ENSMUST00000051594	1.89796	m6A_pos
ENST00000370141	0.719308	m6A_neg			ENSMUST00000020203	5.08762	m6A_neg		ENSMUST00000047436	1.7241	m6A_neg
ENST00000396124	1.56202	m6A_neg			ENSMUST00000036615	1.95547	m6A_neg		ENSMUST00000049294	2.51459	m6A_neg
ENST00000617533	2.99765	m6A_neg			ENSMUST00000164751	0.476411	m6A_neg		ENSMUST00000113144	1.211	m6A_pos
ENST00000561157	11.7277	m6A_neg			ENSMUST00000034775	0.808559	m6A_pos		ENSMUST00000034815	1.20177	m6A_pos
ENST00000507142	0.495987	m6A_pos			ENSMUST00000171989	2.98543	m6A_pos		ENSMUST00000014694	0.963881	m6A_pos
ENST00000536545	9.57825	m6A_neg			ENSMUST00000091288	2.24682	m6A_pos		ENSMUST00000040636	1.37466	m6A_pos
ENST00000532692	25.9284	m6A_neg			ENSMUST00000032779	11.5747	m6A_neg		ENSMUST00000082365	0.896513	m6A_neg
ENST00000295640	2.6812	m6A_neg			ENSMUST00000007738	4.42922	m6A_pos		ENSMUST00000008297	1.1977	m6A_neg
ENST00000358602	0.23516	m6A_pos			ENSMUST00000020830	7.51191	m6A_pos		ENSMUST00000033609	2.70347	m6A_pos
ENST00000371121	0.532979	m6A_neg			ENSMUST00000052529	1.42559	m6A_pos		ENSMUST00000151952	1.15578	m6A_neg
ENST00000397292	1.20086	m6A_pos			ENSMUST00000031198	1.61098	m6A_pos		ENSMUST00000043610	1.05398	m6A_pos
ENST00000261517	0.119735	m6A_pos			ENSMUST00000080880	9.11563	m6A_pos		ENSMUST00000037014	0.844806	m6A_pos
ENST00000287387	2.02484	m6A_neg			ENSMUST00000206720	4.58237	m6A_pos		ENSMUST00000052727	1.19437	m6A_pos
ENST00000342697	4.50899	m6A_neg			ENSMUST00000035202	0.76259	m6A_pos		ENSMUST00000034984	1.35921	m6A_neg
ENST00000335251	0.355075	m6A_pos			ENSMUST00000022550	0.766539	m6A_pos		ENSMUST00000026270	2.23102	m6A_neg
ENST00000585603	4.36061	m6A_neg			ENSMUST00000086559	0.674415	m6A_pos		ENSMUST00000076891	0.842777	m6A_pos
ENST00000586569	3.38552	m6A_pos			ENSMUST00000096224	0.663966	m6A_pos		ENSMUST00000006762	1.0038	m6A_neg
ENST00000335712	2.03913	m6A_pos			ENSMUST00000049248	0.646291	m6A_neg		ENSMUST00000102693	0.927802	m6A_neg
ENST00000506447	0.239385	m6A_pos			ENSMUST00000008991	0.281243	m6A_pos		ENSMUST00000109099	0.97984	m6A_pos
ENST00000559911	2.4623	m6A_neg			ENSMUST00000110690	0.982304	m6A_neg		ENSMUST00000052939	5.76855	m6A_neg
ENST00000328178	3.28969	m6A_neg			ENSMUST00000022343	0.576811	m6A_neg		ENSMUST00000024119	1.76893	m6A_neg
ENST00000379847	12.4508	m6A_neg			ENSMUST00000021682	1.97738	m6A_neg		ENSMUST00000034215	6.02012	m6A_neg
ENST00000330280	0.862248	m6A_neg			ENSMUST00000163220	1.28692	m6A_neg		ENSMUST00000146258	9.97887	m6A_neg
ENST00000342216	2.10335	m6A_neg			ENSMUST00000085351	1.19714	m6A_neg		ENSMUST00000105365	3.26905	m6A_neg
ENST00000287996	8.95925	m6A_neg			ENSMUST00000058488	3.36594	m6A_neg		ENSMUST00000160576	1.23031	m6A_pos
ENST00000260247	1.56334	m6A_neg			ENSMUST00000005503	0.538578	m6A_pos		ENSMUST00000066078	0.620224	m6A_neg
ENST00000284116	1.67711	m6A_neg			ENSMUST00000085461	0.81395	m6A_neg		ENSMUST00000072965	2.57663	m6A_neg
ENST00000264595	2.03056	m6A_neg			ENSMUST00000072581	1.28227	m6A_neg		ENSMUST00000108210	0.525972	m6A_pos
ENST00000316334	0.623273	m6A_pos			ENSMUST00000047436	1.30885	m6A_neg		ENSMUST00000060762	0.603154	m6A_pos
ENST00000382754	1.98844	m6A_neg			ENSMUST00000049294	2.88145	m6A_neg		ENSMUST00000036229	0.983329	m6A_pos
ENST00000310109	5.30295	m6A_neg			ENSMUST00000113144	0.594462	m6A_pos		ENSMUST00000176533	2.48346	m6A_neg
ENST00000371088	1.44701	m6A_neg			ENSMUST00000034815	1.73438	m6A_pos		ENSMUST00000068156	0.849233	m6A_pos
ENST00000359611	291.922	m6A_neg			ENSMUST00000014694	0.529781	m6A_pos		ENSMUST00000181969	3.138	m6A_pos
ENST00000545908	0.795733	m6A_neg			ENSMUST00000040636	0.538331	m6A_pos		ENSMUST00000036074	1.08483	m6A_neg
ENST00000233156	1.35558	m6A_neg			ENSMUST00000008297	1.45932	m6A_neg		ENSMUST00000020268	1.43904	m6A_pos
ENST00000549117	8.5303	m6A_neg			ENSMUST00000033609	1.88479	m6A_pos		ENSMUST00000030628	1.21595	m6A_pos
ENST00000307729	0.464967	m6A_pos			ENSMUST00000151952	1.37056	m6A_neg		ENSMUST00000065562	2.02999	m6A_pos
ENST00000377960	5.80045	m6A_neg			ENSMUST00000043610	0.698379	m6A_pos		ENSMUST00000047906	0.95885	m6A_pos
ENST00000412079	5.66043	m6A_neg			ENSMUST00000035673	1.51755	m6A_neg		ENSMUST00000127442	1.44567	m6A_pos
ENST00000304222	3.50027	m6A_neg			ENSMUST00000052727	0.980461	m6A_neg		ENSMUST00000027036	1.51662	m6A_neg
ENST00000376547	2.71897	m6A_pos			ENSMUST00000052012	0.737348	m6A_neg		ENSMUST00000014684	2.39788	m6A_neg
ENST00000622593	0.348705	m6A_neg			ENSMUST00000020820	1.64504	m6A_neg		ENSMUST00000020909	2.81282	m6A_pos
ENST00000323116	0.788076	m6A_pos			ENSMUST00000034984	1.36614	m6A_neg		ENSMUST00000014913	2.69729	m6A_neg
ENST00000211936	0.548788	m6A_neg			ENSMUST00000202217	2.32847	m6A_neg		ENSMUST00000053094	1.30933	m6A_neg
ENST00000264265	3.31159	m6A_neg			ENSMUST00000076891	0.522687	m6A_neg		ENSMUST00000084519	1.82374	m6A_neg
ENST00000335102	0.395273	m6A_pos			ENSMUST00000006762	0.73985	m6A_pos		ENSMUST00000002733	0.975004	m6A_neg
ENST00000369367	0.407811	m6A_pos			ENSMUST00000102693	0.754445	m6A_neg		ENSMUST00000031984	1.33656	m6A_pos
ENST00000240328	4.3975	m6A_pos			ENSMUST00000109099	0.361476	m6A_pos		ENSMUST00000086563	1.37021	m6A_neg
ENST00000537460	5.74477	m6A_neg			ENSMUST00000024119	2.15554	m6A_neg		ENSMUST00000048702	1.65977	m6A_neg
ENST00000348462	10.553	m6A_neg			ENSMUST00000022386	0.579824	m6A_pos		ENSMUST00000051633	0.968185	m6A_pos
ENST00000333987	0.297933	m6A_neg			ENSMUST00000034215	11.8069	m6A_neg		ENSMUST00000034382	0.626853	m6A_pos
ENST00000325631	0.758997	m6A_neg			ENSMUST00000074556	6.49313	m6A_neg		ENSMUST00000022140	1.64828	m6A_pos
ENST00000476832	3.57036	m6A_neg			ENSMUST00000146258	16.6035	m6A_neg		ENSMUST00000119026	1.11596	m6A_pos
ENST00000230792	0.628838	m6A_pos			ENSMUST00000105365	1.42268	m6A_neg		ENSMUST00000070923	3.48913	m6A_neg
ENST00000455521	0.456847	m6A_neg			ENSMUST00000069041	10.9462	m6A_neg		ENSMUST00000137649	0.955523	m6A_pos
ENST00000334241	1.63275	m6A_pos			ENSMUST00000066078	0.519774	m6A_neg		ENSMUST00000020220	0.817437	m6A_pos
ENST00000369498	15.0693	m6A_neg			ENSMUST00000160576	1.14063	m6A_neg		ENSMUST00000089027	3.29358	m6A_pos
ENST00000336686	1.7512	m6A_neg			ENSMUST00000108210	0.411025	m6A_pos		ENSMUST00000070118	0.950096	m6A_neg
ENST00000407315	3.61612	m6A_pos			ENSMUST00000060762	0.59749	m6A_pos		ENSMUST00000072916	1.77106	m6A_neg
ENST00000261893	1.30014	m6A_pos			ENSMUST00000036229	0.774723	m6A_pos		ENSMUST00000037408	0.92316	m6A_neg
ENST00000284727	39.6373	m6A_neg			ENSMUST00000176533	2.42851	m6A_neg		ENSMUST00000191758	0.985533	m6A_pos
ENST00000370153	1.53248	m6A_neg			ENSMUST00000068156	0.428443	m6A_neg		ENSMUST00000058577	4.33547	m6A_neg
ENST00000368399	33.5627	m6A_neg			ENSMUST00000181969	3.32488	m6A_pos		ENSMUST00000077220	0.684263	m6A_neg
ENST00000446248	1.3425	m6A_pos			ENSMUST00000036074	0.730431	m6A_neg		ENSMUST00000109934	1.28635	m6A_neg
ENST00000299213	5.83574	m6A_pos			ENSMUST00000020268	1.36528	m6A_pos		ENSMUST00000168772	1.27247	m6A_pos
ENST00000221455	3.43553	m6A_neg			ENSMUST00000030628	1.73652	m6A_pos		ENSMUST00000055012	2.47802	m6A_neg
ENST00000301488	18.3781	m6A_neg			ENSMUST00000065562	1.68234	m6A_pos		ENSMUST00000040881	1.11746	m6A_neg
ENST00000612478	0.49795	m6A_pos			ENSMUST00000066532	6.58261	m6A_neg		ENSMUST00000100951	0.664812	m6A_pos
ENST00000305513	1.17917	m6A_pos			ENSMUST00000113669	5.15654	m6A_neg		ENSMUST00000170556	9.67647	m6A_neg
ENST00000379800	0.541329	m6A_neg			ENSMUST00000047906	1.37753	m6A_pos		ENSMUST00000087401	1.79117	m6A_neg
ENST00000355943	1.29909	m6A_pos			ENSMUST00000127442	1.1276	m6A_pos		ENSMUST00000035230	2.05707	m6A_pos
ENST00000380317	22.8165	m6A_neg			ENSMUST00000027036	1.47195	m6A_pos		ENSMUST00000038889	0.484704	m6A_neg
ENST00000306954	0.932317	m6A_neg			ENSMUST00000096045	1.46845	m6A_neg		ENSMUST00000108341	0.155666	m6A_pos
ENST00000370823	3.87043	m6A_neg			ENSMUST00000014913	2.34001	m6A_neg		ENSMUST00000040340	4.0252	m6A_neg
ENST00000407439	0.536548	m6A_neg			ENSMUST00000002733	0.672884	m6A_neg		ENSMUST00000163766	0.628631	m6A_pos
ENST00000528157	7.41643	m6A_neg			ENSMUST00000084519	1.37273	m6A_neg		ENSMUST00000054594	0.62221	m6A_neg
ENST00000378251	1.8584	m6A_neg			ENSMUST00000086563	1.18449	m6A_neg		ENSMUST00000105877	0.862471	m6A_pos
ENST00000225792	0.704931	m6A_pos			ENSMUST00000048702	1.64043	m6A_neg		ENSMUST00000048001	3.47775	m6A_neg
ENST00000455140	1.71471	m6A_neg			ENSMUST00000051633	2.01286	m6A_pos		ENSMUST00000047950	0.555932	m6A_pos
ENST00000369727	1.2599	m6A_neg			ENSMUST00000034382	0.460923	m6A_pos		ENSMUST00000140770	0.882637	m6A_neg
ENST00000607232	1.65191	m6A_neg			ENSMUST00000022140	2.35413	m6A_pos		ENSMUST00000034140	2.03099	m6A_neg
ENST00000361976	0.667599	m6A_pos			ENSMUST00000048184	1.03482	m6A_neg		ENSMUST00000102545	1.07352	m6A_pos
ENST00000273859	1.45976	m6A_pos			ENSMUST00000137649	0.613123	m6A_neg		ENSMUST00000021667	2.56018	m6A_neg
ENST00000397821	1.03467	m6A_pos			ENSMUST00000199088	0.94898	m6A_neg		ENSMUST00000111704	1.21829	m6A_pos
ENST00000371568	0.628492	m6A_pos			ENSMUST00000108246	0.571047	m6A_neg		ENSMUST00000082034	2.04841	m6A_neg
ENST00000394703	0.732723	m6A_pos			ENSMUST00000070118	2.83153	m6A_neg		ENSMUST00000034808	3.33073	m6A_neg
ENST00000368830	2.36782	m6A_neg			ENSMUST00000077037	17.1436	m6A_neg		ENSMUST00000033282	0.834139	m6A_pos
ENST00000327681	0.762457	m6A_pos			ENSMUST00000072916	0.722215	m6A_neg		ENSMUST00000108451	2.71535	m6A_neg
ENST00000372771	0.22243	m6A_neg			ENSMUST00000191758	1.42722	m6A_pos		ENSMUST00000006378	1.15871	m6A_neg
ENST00000257776	3.99129	m6A_neg			ENSMUST00000037408	0.600025	m6A_neg		ENSMUST00000001415	0.696515	m6A_neg
ENST00000261991	0.827292	m6A_pos			ENSMUST00000077220	0.488628	m6A_neg		ENSMUST00000047621	2.93903	m6A_pos
ENST00000393561	1.03531	m6A_pos			ENSMUST00000168772	2.41068	m6A_pos		ENSMUST00000041264	0.697489	m6A_neg
ENST00000523189	0.663341	m6A_neg			ENSMUST00000055012	2.1552	m6A_neg		ENSMUST00000027409	2.23122	m6A_neg
ENST00000371443	52.4011	m6A_neg			ENSMUST00000072939	6.6745	m6A_neg		ENSMUST00000102869	1.46894	m6A_pos
ENST00000324666	0.49031	m6A_pos			ENSMUST00000040881	1.14406	m6A_neg		ENSMUST00000106262	1.58648	m6A_pos
ENST00000389682	4.08841	m6A_pos			ENSMUST00000170556	5.21255	m6A_neg		ENSMUST00000020227	1.77136	m6A_neg
ENST00000264071	2.05698	m6A_neg			ENSMUST00000100951	0.490053	m6A_pos		ENSMUST00000142087	2.06239	m6A_neg
ENST00000262506	3.39293	m6A_neg			ENSMUST00000035230	1.3399	m6A_pos		ENSMUST00000019283	1.06319	m6A_neg
ENST00000265437	0.755985	m6A_neg			ENSMUST00000087401	2.588	m6A_neg		ENSMUST00000014438	3.73494	m6A_neg
ENST00000358731	0.231959	m6A_pos			ENSMUST00000040340	5.16564	m6A_neg		ENSMUST00000051301	8.57711	m6A_pos
ENST00000295500	1.21835	m6A_neg			ENSMUST00000096385	0.977472	m6A_pos		ENSMUST00000049055	1.3598	m6A_pos
ENST00000574298	1.71349	m6A_neg			ENSMUST00000163766	0.572728	m6A_pos		ENSMUST00000099207	2.19527	m6A_pos
ENST00000256707	0.37411	m6A_pos			ENSMUST00000054594	0.536197	m6A_neg		ENSMUST00000027853	3.2007	m6A_neg
ENST00000580168	0.44726	m6A_pos			ENSMUST00000180544	1.43128	m6A_neg		ENSMUST00000121291	1.24745	m6A_pos
ENST00000614790	1.61137	m6A_neg			ENSMUST00000105877	0.994643	m6A_pos		ENSMUST00000130549	4.2484	m6A_pos
ENST00000399169	0.367545	m6A_neg			ENSMUST00000075117	1.05439	m6A_pos		ENSMUST00000022901	1.49509	m6A_neg
ENST00000324589	0.835645	m6A_neg			ENSMUST00000047950	0.511971	m6A_pos		ENSMUST00000023615	2.02451	m6A_neg
ENST00000366503	1.70979	m6A_neg			ENSMUST00000034140	2.3908	m6A_neg		ENSMUST00000018803	1.87844	m6A_neg
ENST00000344387	0.272581	m6A_neg			ENSMUST00000102545	1.01127	m6A_pos		ENSMUST00000035155	6.91989	m6A_neg
ENST00000227322	3.65184	m6A_neg			ENSMUST00000021667	2.71347	m6A_pos		ENSMUST00000028866	1.08472	m6A_neg
ENST00000341928	0.918687	m6A_pos			ENSMUST00000111704	0.93863	m6A_pos		ENSMUST00000023497	0.98353	m6A_neg
ENST00000379226	5.25896	m6A_neg			ENSMUST00000027753	0.526584	m6A_neg		ENSMUST00000103181	3.50734	m6A_neg
ENST00000619571	0.589336	m6A_neg			ENSMUST00000082034	1.77639	m6A_neg		ENSMUST00000043414	0.825025	m6A_pos
ENST00000625619	3.40922	m6A_neg			ENSMUST00000033282	1.11888	m6A_pos		ENSMUST00000048054	0.715272	m6A_pos
ENST00000369075	0.705572	m6A_pos			ENSMUST00000045756	3.61668	m6A_neg		ENSMUST00000117363	1.22849	m6A_pos
ENST00000560369	0.819128	m6A_neg			ENSMUST00000108451	2.78582	m6A_neg		ENSMUST00000159759	1.61913	m6A_neg
ENST00000629778	0.577384	m6A_pos			ENSMUST00000047621	4.67416	m6A_neg		ENSMUST00000051758	4.83747	m6A_neg
ENST00000277746	3.09727	m6A_neg			ENSMUST00000027409	0.719993	m6A_neg		ENSMUST00000006856	1.42912	m6A_neg
ENST00000560079	1.18785	m6A_pos			ENSMUST00000041264	0.813473	m6A_neg		ENSMUST00000025915	1.18318	m6A_neg
ENST00000368076	6.32007	m6A_neg			ENSMUST00000109225	2.08903	m6A_neg		ENSMUST00000099393	0.8685	m6A_pos
ENST00000546323	3.99481	m6A_neg			ENSMUST00000025850	1.80325	m6A_neg		ENSMUST00000057950	3.96847	m6A_pos
ENST00000356847	0.228397	m6A_pos			ENSMUST00000106262	1.35174	m6A_pos		ENSMUST00000168176	7.33015	m6A_neg
ENST00000426508	1.20461	m6A_neg			ENSMUST00000020227	1.18545	m6A_neg		ENSMUST00000172175	1.50691	m6A_neg
ENST00000369702	0.796156	m6A_pos			ENSMUST00000027257	2.44951	m6A_neg		ENSMUST00000031366	0.819525	m6A_pos
ENST00000221200	1.17453	m6A_neg			ENSMUST00000142087	1.2258	m6A_neg		ENSMUST00000115578	2.35787	m6A_neg
ENST00000241436	1.03244	m6A_pos			ENSMUST00000019283	1.00526	m6A_neg		ENSMUST00000041767	1.0299	m6A_pos
ENST00000407010	2.53	m6A_neg			ENSMUST00000068044	3.12259	m6A_pos		ENSMUST00000169536	2.70687	m6A_neg
ENST00000255304	0.28636	m6A_neg			ENSMUST00000014438	3.50052	m6A_neg		ENSMUST00000046288	2.37408	m6A_pos
ENST00000449376	1.18065	m6A_pos			ENSMUST00000051301	6.31184	m6A_pos		ENSMUST00000060561	4.6528	m6A_neg
ENST00000449683	9.7023	m6A_neg			ENSMUST00000049055	1.45572	m6A_pos		ENSMUST00000019945	3.07818	m6A_neg
ENST00000338702	1.35759	m6A_neg			ENSMUST00000099207	1.72406	m6A_pos		ENSMUST00000165599	1.77722	m6A_neg
ENST00000170564	0.319545	m6A_pos			ENSMUST00000027853	2.71818	m6A_neg		ENSMUST00000165924	3.91944	m6A_pos
ENST00000412368	7.51888	m6A_neg			ENSMUST00000098596	0.772224	m6A_neg		ENSMUST00000193287	0.794185	m6A_pos
ENST00000533655	0.725406	m6A_pos			ENSMUST00000121291	1.14667	m6A_pos		ENSMUST00000022589	0.559117	m6A_neg
ENST00000297029	0.233906	m6A_neg			ENSMUST00000130549	2.79699	m6A_pos		ENSMUST00000020695	1.34646	m6A_pos
ENST00000223145	2.17797	m6A_pos			ENSMUST00000022901	1.20606	m6A_neg		ENSMUST00000164113	2.63921	m6A_neg
ENST00000262640	3.13808	m6A_pos			ENSMUST00000018803	1.71956	m6A_neg		ENSMUST00000094381	2.62203	m6A_neg
ENST00000294952	0.94604	m6A_neg			ENSMUST00000171127	1.37385	m6A_neg		ENSMUST00000025093	0.946226	m6A_neg
ENST00000616182	151.357	m6A_neg			ENSMUST00000028866	1.17486	m6A_neg		ENSMUST00000096257	1.33877	m6A_neg
ENST00000382038	4.33523	m6A_neg			ENSMUST00000075410	2.48962	m6A_pos		ENSMUST00000107392	2.65238	m6A_neg
ENST00000622451	2.51333	m6A_neg			ENSMUST00000069451	6.37714	m6A_pos		ENSMUST00000116229	0.805984	m6A_neg
ENST00000405392	0.589932	m6A_pos			ENSMUST00000103181	4.39779	m6A_neg		ENSMUST00000117675	0.713925	m6A_pos
ENST00000304979	3.46808	m6A_neg			ENSMUST00000043414	0.260759	m6A_pos		ENSMUST00000034723	4.45801	m6A_neg
ENST00000524717	1.98052	m6A_neg			ENSMUST00000100484	1.07265	m6A_neg		ENSMUST00000075012	1.65533	m6A_pos
ENST00000368842	10.9238	m6A_neg			ENSMUST00000052566	1.17933	m6A_pos		ENSMUST00000040638	3.00698	m6A_neg
ENST00000396426	3.86285	m6A_neg			ENSMUST00000048054	0.41438	m6A_neg		ENSMUST00000086519	0.437506	m6A_neg
ENST00000367393	4.61763	m6A_neg			ENSMUST00000117363	0.970121	m6A_pos		ENSMUST00000082090	3.34323	m6A_neg
ENST00000458537	1.90228	m6A_pos			ENSMUST00000159759	1.13653	m6A_neg		ENSMUST00000117192	1.89156	m6A_pos
ENST00000356017	0.734256	m6A_neg			ENSMUST00000006856	0.809149	m6A_neg		ENSMUST00000098750	0.876282	m6A_neg
ENST00000370242	10.5483	m6A_neg			ENSMUST00000025915	0.63984	m6A_neg		ENSMUST00000171238	1.56373	m6A_pos
ENST00000600404	4.23673	m6A_neg			ENSMUST00000026625	3.13377	m6A_neg		ENSMUST00000195008	2.34184	m6A_pos
ENST00000361272	2.64969	m6A_neg			ENSMUST00000099393	0.754759	m6A_neg		ENSMUST00000055655	1.64962	m6A_pos
ENST00000266025	4.87094	m6A_neg			ENSMUST00000173533	1.12712	m6A_neg		ENSMUST00000115425	3.04459	m6A_neg
ENST00000308394	3.12757	m6A_neg			ENSMUST00000168176	16.8306	m6A_neg		ENSMUST00000121820	2.92428	m6A_neg
ENST00000258428	0.625309	m6A_pos			ENSMUST00000115342	2.63983	m6A_neg		ENSMUST00000112046	1.30889	m6A_pos
ENST00000377205	1.25796	m6A_pos			ENSMUST00000044250	0.529576	m6A_pos		ENSMUST00000096253	2.60115	m6A_neg
ENST00000379774	2.49739	m6A_neg			ENSMUST00000172175	1.01559	m6A_pos		ENSMUST00000054783	2.94452	m6A_neg
ENST00000394818	1.13932	m6A_neg			ENSMUST00000115578	3.41609	m6A_neg		ENSMUST00000033063	7.30342	m6A_neg
ENST00000336023	0.391586	m6A_neg			ENSMUST00000169536	2.13079	m6A_neg		ENSMUST00000151013	7.64169	m6A_neg
ENST00000334351	0.980652	m6A_pos			ENSMUST00000046288	2.96401	m6A_pos		ENSMUST00000033483	0.94995	m6A_neg
ENST00000359435	1.369	m6A_neg			ENSMUST00000060561	4.30807	m6A_neg		ENSMUST00000045593	2.04389	m6A_neg
ENST00000262210	0.38131	m6A_pos			ENSMUST00000019945	2.19804	m6A_neg		ENSMUST00000048112	5.81911	m6A_pos
ENST00000304414	4.99786	m6A_neg			ENSMUST00000165599	0.738851	m6A_neg		ENSMUST00000115746	5.34596	m6A_pos
ENST00000374979	0.620259	m6A_neg			ENSMUST00000165924	1.90963	m6A_pos		ENSMUST00000020118	1.24806	m6A_neg
ENST00000378533	4.09566	m6A_neg			ENSMUST00000193287	0.682315	m6A_pos		ENSMUST00000055408	0.596115	m6A_neg
ENST00000376911	8.20263	m6A_neg			ENSMUST00000022589	1.5808	m6A_neg		ENSMUST00000030947	0.466566	m6A_neg
ENST00000269216	1.87258	m6A_pos			ENSMUST00000088246	0.260157	m6A_neg		ENSMUST00000161154	1.86496	m6A_neg
ENST00000393271	1.81277	m6A_neg			ENSMUST00000020695	0.748608	m6A_pos		ENSMUST00000018710	1.38547	m6A_neg
ENST00000375643	0.611671	m6A_neg			ENSMUST00000094381	1.73246	m6A_neg		ENSMUST00000003642	1.04035	m6A_pos
ENST00000374500	12.4724	m6A_neg			ENSMUST00000025093	0.520837	m6A_neg		ENSMUST00000004156	0.637493	m6A_pos
ENST00000335183	3.27399	m6A_neg			ENSMUST00000107392	15.3093	m6A_pos		ENSMUST00000115765	0.761902	m6A_pos
ENST00000615711	2.29697	m6A_pos			ENSMUST00000116229	0.313277	m6A_neg		ENSMUST00000149949	1.7316	m6A_neg
ENST00000510118	1.22009	m6A_neg			ENSMUST00000075012	1.32003	m6A_pos		ENSMUST00000070478	3.17299	m6A_pos
ENST00000394555	1.91863	m6A_neg			ENSMUST00000040638	1.75608	m6A_neg		ENSMUST00000143054	7.11687	m6A_neg
ENST00000271638	21.3124	m6A_neg			ENSMUST00000086519	0.272772	m6A_neg		ENSMUST00000025183	1.12286	m6A_neg
ENST00000441406	0.576992	m6A_neg			ENSMUST00000082090	2.01964	m6A_neg		ENSMUST00000200775	6.75587	m6A_pos
ENST00000269886	13.0696	m6A_neg			ENSMUST00000117192	1.18999	m6A_neg		ENSMUST00000046656	1.3608	m6A_neg
ENST00000372025	4.52773	m6A_neg			ENSMUST00000018544	0.457409	m6A_neg		ENSMUST00000034929	1.3317	m6A_neg
ENST00000280700	0.793858	m6A_neg			ENSMUST00000098750	1.93439	m6A_pos		ENSMUST00000027493	1.65852	m6A_pos
ENST00000598441	1.33909	m6A_neg			ENSMUST00000171238	0.734263	m6A_pos		ENSMUST00000053913	1.07627	m6A_neg
ENST00000284551	1.77077	m6A_pos			ENSMUST00000195008	1.58028	m6A_pos		ENSMUST00000034512	4.73054	m6A_neg
ENST00000303372	1.93517	m6A_neg			ENSMUST00000055655	0.936327	m6A_pos		ENSMUST00000029708	1.13967	m6A_neg
ENST00000615423	1.76509	m6A_neg			ENSMUST00000115425	1.25486	m6A_pos		ENSMUST00000037843	2.33039	m6A_neg
ENST00000227868	1.77615	m6A_neg			ENSMUST00000121820	2.84056	m6A_neg		ENSMUST00000045909	4.60603	m6A_neg
ENST00000354926	0.201979	m6A_neg			ENSMUST00000112046	1.22696	m6A_pos		ENSMUST00000200169	1.05421	m6A_pos
ENST00000217402	5.61979	m6A_neg			ENSMUST00000034359	1.83147	m6A_neg		ENSMUST00000120007	1.55143	m6A_neg
ENST00000621106	0.310949	m6A_pos			ENSMUST00000043160	1.16861	m6A_pos		ENSMUST00000039048	0.914038	m6A_pos
ENST00000382844	5.34533	m6A_neg			ENSMUST00000096253	1.94099	m6A_neg		ENSMUST00000039733	1.45007	m6A_pos
ENST00000398571	0.12742	m6A_pos			ENSMUST00000054783	0.782776	m6A_neg		ENSMUST00000090247	0.60008	m6A_pos
ENST00000454389	0.254637	m6A_neg			ENSMUST00000033063	4.21458	m6A_neg		ENSMUST00000020298	1.93115	m6A_neg
ENST00000267103	4.24146	m6A_neg			ENSMUST00000151013	10.2357	m6A_neg		ENSMUST00000065806	1.18169	m6A_neg
ENST00000410108	3.83289	m6A_neg			ENSMUST00000033483	1.16684	m6A_neg		ENSMUST00000000756	0.559544	m6A_neg
ENST00000399312	2.89564	m6A_neg			ENSMUST00000164812	1.11741	m6A_pos		ENSMUST00000034279	8.77912	m6A_pos
ENST00000296043	0.760862	m6A_pos			ENSMUST00000048112	4.35233	m6A_neg		ENSMUST00000069877	1.82854	m6A_pos
ENST00000426016	0.76644	m6A_pos			ENSMUST00000147148	2.55925	m6A_neg		ENSMUST00000042503	1.10785	m6A_pos
ENST00000604000	1.41695	m6A_neg			ENSMUST00000115746	5.51767	m6A_pos		ENSMUST00000019118	1.59394	m6A_pos
ENST00000375695	2.04735	m6A_neg			ENSMUST00000020118	2.36478	m6A_neg		ENSMUST00000025695	0.327708	m6A_neg
ENST00000221315	0.37514	m6A_neg			ENSMUST00000055408	0.22246	m6A_pos		ENSMUST00000128119	0.772231	m6A_pos
ENST00000374870	1.3852	m6A_neg			ENSMUST00000030947	0.706178	m6A_neg		ENSMUST00000052396	3.24193	m6A_neg
ENST00000295851	5.13147	m6A_neg			ENSMUST00000161154	1.84261	m6A_neg		ENSMUST00000068999	1.59914	m6A_neg
ENST00000232496	3.78449	m6A_neg			ENSMUST00000003642	0.706718	m6A_neg		ENSMUST00000008016	4.32359	m6A_neg
ENST00000401041	1.34921	m6A_pos			ENSMUST00000004156	0.257849	m6A_pos		ENSMUST00000028740	0.753742	m6A_pos
ENST00000361436	2.3536	m6A_neg			ENSMUST00000115765	0.684393	m6A_pos		ENSMUST00000177307	2.86533	m6A_neg
ENST00000587950	12.5478	m6A_neg			ENSMUST00000149949	0.396275	m6A_neg		ENSMUST00000064709	2.4389	m6A_neg
ENST00000260379	6.74073	m6A_neg			ENSMUST00000070478	1.51229	m6A_neg		ENSMUST00000119567	1.09873	m6A_neg
ENST00000259008	2.18196	m6A_pos			ENSMUST00000023157	0.39951	m6A_neg		ENSMUST00000090782	1.48663	m6A_neg
ENST00000331366	1.01959	m6A_neg			ENSMUST00000170000	1.77793	m6A_neg		ENSMUST00000052761	1.98115	m6A_pos
ENST00000601498	19.2449	m6A_neg			ENSMUST00000025183	0.708901	m6A_neg		ENSMUST00000023601	1.34939	m6A_pos
ENST00000598162	5.9645	m6A_neg			ENSMUST00000200775	3.24685	m6A_neg		ENSMUST00000004784	1.68309	m6A_neg
ENST00000216259	7.22943	m6A_neg			ENSMUST00000046656	0.534707	m6A_neg		ENSMUST00000111302	1.8005	m6A_neg
ENST00000366957	0.998492	m6A_neg			ENSMUST00000034929	1.08819	m6A_neg		ENSMUST00000101082	1.00275	m6A_neg
ENST00000300176	3.68049	m6A_neg			ENSMUST00000027493	0.825201	m6A_pos		ENSMUST00000102787	1.89649	m6A_pos
ENST00000040738	0.181893	m6A_pos			ENSMUST00000020947	0.998659	m6A_neg		ENSMUST00000060945	1.35059	m6A_pos
ENST00000369980	0.577481	m6A_pos			ENSMUST00000035608	1.58774	m6A_pos		ENSMUST00000080299	2.84073	m6A_neg
ENST00000316610	0.7776	m6A_pos			ENSMUST00000053913	0.528768	m6A_neg		ENSMUST00000167085	3.11311	m6A_neg
ENST00000442102	8.41823	m6A_neg			ENSMUST00000029708	0.740883	m6A_neg		ENSMUST00000095739	3.16728	m6A_neg
ENST00000432999	0.595377	m6A_neg			ENSMUST00000037843	4.51511	m6A_neg		ENSMUST00000035346	3.9045	m6A_pos
ENST00000395728	0.894567	m6A_pos			ENSMUST00000086687	0.992543	m6A_neg		ENSMUST00000004203	1.19808	m6A_pos
ENST00000328299	8.22338	m6A_neg			ENSMUST00000037915	0.223816	m6A_pos		ENSMUST00000180015	0.880179	m6A_neg
ENST00000338595	3.64974	m6A_neg			ENSMUST00000102759	3.26351	m6A_neg		ENSMUST00000053713	0.914931	m6A_pos
ENST00000441801	7.66625	m6A_neg			ENSMUST00000039205	5.87676	m6A_neg		ENSMUST00000005003	2.17113	m6A_pos
ENST00000537025	1.47484	m6A_neg			ENSMUST00000200169	0.688077	m6A_pos		ENSMUST00000003512	0.924218	m6A_neg
ENST00000591344	0.183566	m6A_pos			ENSMUST00000120007	1.94572	m6A_neg		ENSMUST00000029623	2.83267	m6A_pos
ENST00000434634	6.7696	m6A_neg			ENSMUST00000039048	1.62863	m6A_neg		ENSMUST00000084820	0.423389	m6A_pos
ENST00000216225	5.98358	m6A_neg			ENSMUST00000090247	0.428985	m6A_pos		ENSMUST00000033310	0.225218	m6A_pos
ENST00000308683	1.23263	m6A_pos			ENSMUST00000065806	0.970899	m6A_pos		ENSMUST00000046614	1.66251	m6A_neg
ENST00000345003	1.3062	m6A_neg			ENSMUST00000020298	6.31014	m6A_neg		ENSMUST00000123788	3.3248	m6A_neg
ENST00000410064	13.6472	m6A_neg			ENSMUST00000000756	0.226509	m6A_neg		ENSMUST00000109670	2.1616	m6A_pos
ENST00000613854	234.757	m6A_neg			ENSMUST00000034279	2.93318	m6A_pos		ENSMUST00000177585	4.5099	m6A_neg
ENST00000344876	1.6765	m6A_neg			ENSMUST00000044478	1.64931	m6A_neg		ENSMUST00000042166	0.421615	m6A_neg
ENST00000494511	10.8823	m6A_neg			ENSMUST00000112935	1.34474	m6A_neg		ENSMUST00000034717	1.938	m6A_pos
ENST00000265334	1.78902	m6A_pos			ENSMUST00000042503	0.938826	m6A_pos		ENSMUST00000078074	1.63762	m6A_pos
ENST00000346299	0.834355	m6A_pos			ENSMUST00000019118	1.27336	m6A_pos		ENSMUST00000107348	1.45893	m6A_pos
ENST00000271227	2.13231	m6A_neg			ENSMUST00000025695	0.18128	m6A_neg		ENSMUST00000201168	0.782039	m6A_pos
ENST00000394861	0.819632	m6A_pos			ENSMUST00000052396	2.69271	m6A_neg		ENSMUST00000167316	1.57379	m6A_pos
ENST00000339012	3.12528	m6A_neg			ENSMUST00000128119	0.438324	m6A_pos		ENSMUST00000071588	1.16353	m6A_neg
ENST00000295190	0.785541	m6A_pos			ENSMUST00000068999	0.988974	m6A_neg		ENSMUST00000169357	17.8667	m6A_pos
ENST00000258098	2.22377	m6A_pos			ENSMUST00000008016	2.86606	m6A_neg		ENSMUST00000111978	2.46606	m6A_pos
ENST00000395348	0.728749	m6A_pos			ENSMUST00000034588	13.8457	m6A_neg		ENSMUST00000034342	2.39276	m6A_neg
ENST00000341865	1.74287	m6A_neg			ENSMUST00000028740	0.301779	m6A_pos		ENSMUST00000024056	2.59868	m6A_pos
ENST00000361671	0.57857	m6A_neg			ENSMUST00000061118	1.3789	m6A_neg		ENSMUST00000170054	5.19484	m6A_pos
ENST00000615484	0.49784	m6A_neg			ENSMUST00000028004	7.79863	m6A_neg		ENSMUST00000033006	2.23844	m6A_pos
ENST00000301522	12.2877	m6A_neg			ENSMUST00000177307	1.36989	m6A_neg		ENSMUST00000171686	6.44901	m6A_neg
ENST00000446848	3.91955	m6A_neg			ENSMUST00000064709	2.07758	m6A_neg		ENSMUST00000031419	1.5659	m6A_pos
ENST00000320580	1.6932	m6A_neg			ENSMUST00000119567	0.924446	m6A_neg		ENSMUST00000066610	1.73502	m6A_neg
ENST00000371655	5.93764	m6A_neg			ENSMUST00000052761	1.5063	m6A_pos		ENSMUST00000102790	0.934273	m6A_pos
ENST00000160373	1.10822	m6A_pos			ENSMUST00000023601	0.996328	m6A_pos		ENSMUST00000030313	1.42863	m6A_pos
ENST00000272067	4.27083	m6A_neg			ENSMUST00000111302	1.60899	m6A_neg		ENSMUST00000081232	1.62277	m6A_neg
ENST00000552330	5.07063	m6A_neg			ENSMUST00000101082	1.04436	m6A_neg		ENSMUST00000010201	1.49397	m6A_neg
ENST00000259392	9.38248	m6A_neg			ENSMUST00000102787	1.28415	m6A_pos		ENSMUST00000115433	1.43783	m6A_neg
ENST00000296921	4.58675	m6A_neg			ENSMUST00000060945	0.746939	m6A_pos		ENSMUST00000041160	12.5154	m6A_neg
ENST00000398606	62.8322	m6A_neg			ENSMUST00000112393	3.54074	m6A_neg		ENSMUST00000171171	1.49034	m6A_neg
ENST00000430524	4.87896	m6A_neg			ENSMUST00000080299	2.48432	m6A_neg		ENSMUST00000044423	1.59613	m6A_pos
ENST00000456397	2.78892	m6A_neg			ENSMUST00000193210	3.75497	m6A_neg		ENSMUST00000073316	1.57154	m6A_pos
ENST00000240662	0.359306	m6A_neg			ENSMUST00000097739	5.91064	m6A_neg		ENSMUST00000033044	3.92914	m6A_neg
ENST00000325418	2.26561	m6A_neg			ENSMUST00000023807	0.985018	m6A_neg		ENSMUST00000020578	1.89375	m6A_neg
ENST00000382592	1.26277	m6A_pos			ENSMUST00000167085	2.23088	m6A_neg		ENSMUST00000170837	3.05791	m6A_neg
ENST00000392373	1.41744	m6A_neg			ENSMUST00000095739	3.10823	m6A_neg		ENSMUST00000108952	0.432	m6A_neg
ENST00000318528	2.7998	m6A_neg			ENSMUST00000043045	1.96701	m6A_neg		ENSMUST00000029387	1.5406	m6A_pos
ENST00000229758	1.78596	m6A_pos			ENSMUST00000035346	2.24428	m6A_pos		ENSMUST00000145353	0.770013	m6A_neg
ENST00000281142	1.60712	m6A_neg			ENSMUST00000098508	0.579145	m6A_pos		ENSMUST00000172699	1.98665	m6A_pos
ENST00000260508	0.860316	m6A_neg			ENSMUST00000004203	0.819883	m6A_pos		ENSMUST00000045295	0.831707	m6A_neg
ENST00000267615	3.253	m6A_pos			ENSMUST00000053713	0.618247	m6A_pos		ENSMUST00000082396	0.0857674	m6A_neg
ENST00000622317	3.71956	m6A_neg			ENSMUST00000180015	0.688171	m6A_neg		ENSMUST00000046638	0.983543	m6A_neg
ENST00000392092	2.40301	m6A_pos			ENSMUST00000005003	2.13845	m6A_pos		ENSMUST00000113621	0.914472	m6A_neg
ENST00000348956	3.02538	m6A_neg			ENSMUST00000003512	0.552736	m6A_neg		ENSMUST00000160147	0.765936	m6A_neg
ENST00000521688	22.9081	m6A_neg			ENSMUST00000029623	1.10553	m6A_neg		ENSMUST00000082337	3.89106	m6A_pos
ENST00000359321	0.821638	m6A_neg			ENSMUST00000084820	0.30098	m6A_pos		ENSMUST00000108307	1.287	m6A_pos
ENST00000377595	3.48897	m6A_neg			ENSMUST00000033310	0.753864	m6A_pos		ENSMUST00000054920	2.10882	m6A_neg
ENST00000252229	3.03249	m6A_neg			ENSMUST00000046614	1.79761	m6A_neg		ENSMUST00000033139	2.03763	m6A_neg
ENST00000283928	2.03166	m6A_neg			ENSMUST00000123788	3.37234	m6A_neg		ENSMUST00000135158	2.56311	m6A_pos
ENST00000379153	2.87753	m6A_neg			ENSMUST00000034392	4.54055	m6A_neg		ENSMUST00000045110	1.16165	m6A_pos
ENST00000261263	14.5833	m6A_neg			ENSMUST00000109670	1.96313	m6A_pos		ENSMUST00000143842	1.46184	m6A_pos
ENST00000379487	1.03063	m6A_pos			ENSMUST00000177585	3.84684	m6A_neg		ENSMUST00000172572	1.92786	m6A_neg
ENST00000458549	1.1899	m6A_pos			ENSMUST00000025419	3.88806	m6A_neg		ENSMUST00000202692	1.05057	m6A_neg
ENST00000618156	4.40005	m6A_neg			ENSMUST00000034717	0.812198	m6A_pos		ENSMUST00000031145	0.887534	m6A_neg
ENST00000376755	2.56112	m6A_neg			ENSMUST00000078074	1.56407	m6A_pos		ENSMUST00000029780	1.93312	m6A_neg
ENST00000312175	5.1594	m6A_neg			ENSMUST00000107348	0.576745	m6A_pos		ENSMUST00000002397	2.12736	m6A_neg
ENST00000314485	5.25025	m6A_pos			ENSMUST00000201168	0.482617	m6A_pos		ENSMUST00000040324	0.6463	m6A_pos
ENST00000334744	5.12074	m6A_neg			ENSMUST00000033156	2.73968	m6A_neg		ENSMUST00000168501	3.64201	m6A_neg
ENST00000376836	2.52082	m6A_neg			ENSMUST00000113163	2.60434	m6A_neg		ENSMUST00000100993	2.89751	m6A_pos
ENST00000368699	22.3121	m6A_neg			ENSMUST00000169357	0.921624	m6A_pos		ENSMUST00000102858	1.2272	m6A_neg
ENST00000221801	1.27491	m6A_neg			ENSMUST00000111978	1.9233	m6A_pos		ENSMUST00000071215	2.28675	m6A_neg
ENST00000373795	1.58184	m6A_neg			ENSMUST00000034342	3.17557	m6A_neg		ENSMUST00000043062	0.924403	m6A_neg
ENST00000552495	0.830889	m6A_neg			ENSMUST00000170054	2.41635	m6A_pos		ENSMUST00000022470	0.877558	m6A_pos
ENST00000295759	0.557727	m6A_neg			ENSMUST00000033006	1.5251	m6A_neg		ENSMUST00000110262	0.251966	m6A_pos
ENST00000568000	12.5663	m6A_neg			ENSMUST00000027127	0.999945	m6A_pos		ENSMUST00000033805	2.47159	m6A_neg
ENST00000343597	0.826242	m6A_neg			ENSMUST00000171686	6.20035	m6A_neg		ENSMUST00000033241	4.14848	m6A_neg
ENST00000506720	3.39888	m6A_pos			ENSMUST00000031419	0.969935	m6A_neg		ENSMUST00000163586	6.02246	m6A_pos
ENST00000409318	1.85204	m6A_pos			ENSMUST00000066610	1.37919	m6A_pos		ENSMUST00000102576	0.553767	m6A_neg
ENST00000312196	0.620358	m6A_neg			ENSMUST00000032336	0.871953	m6A_neg		ENSMUST00000071106	1.92284	m6A_pos
ENST00000627049	1.35939	m6A_neg			ENSMUST00000030313	1.25145	m6A_pos		ENSMUST00000065422	1.46687	m6A_pos
ENST00000443272	40.0805	m6A_pos			ENSMUST00000102790	0.501935	m6A_pos		ENSMUST00000122160	0.459002	m6A_pos
ENST00000479665	3.30072	m6A_neg			ENSMUST00000029041	0.551127	m6A_neg		ENSMUST00000017188	1.4167	m6A_pos
ENST00000254900	0.352715	m6A_pos			ENSMUST00000143517	1.03117	m6A_neg		ENSMUST00000110386	0.789489	m6A_neg
ENST00000587152	3.62953	m6A_neg			ENSMUST00000010201	1.24359	m6A_neg		ENSMUST00000025262	0.930806	m6A_neg
ENST00000373316	2.55238	m6A_neg			ENSMUST00000115433	2.19026	m6A_neg		ENSMUST00000096019	1.34065	m6A_pos
ENST00000429604	0.414289	m6A_neg			ENSMUST00000171171	1.16084	m6A_neg		ENSMUST00000031311	7.21946	m6A_neg
ENST00000567887	0.0600739	m6A_pos			ENSMUST00000044616	1.27958	m6A_neg		ENSMUST00000033770	0.973033	m6A_pos
ENST00000421553	0.462178	m6A_neg			ENSMUST00000028603	3.45975	m6A_neg		ENSMUST00000024805	3.39976	m6A_neg
ENST00000262498	7.18864	m6A_neg			ENSMUST00000073316	1.49764	m6A_neg		ENSMUST00000032088	0.628736	m6A_pos
ENST00000627468	0.999394	m6A_neg			ENSMUST00000033044	3.39539	m6A_neg		ENSMUST00000049271	1.09492	m6A_neg
ENST00000344921	4.29684	m6A_neg			ENSMUST00000020578	1.1098	m6A_neg		ENSMUST00000090543	0.592541	m6A_pos
ENST00000389915	12.3182	m6A_neg			ENSMUST00000170837	4.11641	m6A_neg		ENSMUST00000034562	1.44485	m6A_neg
ENST00000368457	1.38072	m6A_pos			ENSMUST00000029387	1.87211	m6A_pos		ENSMUST00000203020	1.70226	m6A_neg
ENST00000616885	0.761293	m6A_pos			ENSMUST00000145353	0.576917	m6A_pos		ENSMUST00000030340	1.61174	m6A_pos
ENST00000317995	6.07275	m6A_neg			ENSMUST00000172699	1.13524	m6A_pos		ENSMUST00000108582	1.55729	m6A_pos
ENST00000513374	3.26125	m6A_neg			ENSMUST00000045295	0.628788	m6A_neg		ENSMUST00000166117	1.61096	m6A_pos
ENST00000376033	1.04111	m6A_pos			ENSMUST00000035158	0.359884	m6A_neg		ENSMUST00000029194	2.41546	m6A_pos
ENST00000483273	24.3363	m6A_neg			ENSMUST00000082396	0.513525	m6A_neg		ENSMUST00000111466	1.02945	m6A_neg
ENST00000285208	3.81384	m6A_neg			ENSMUST00000046638	0.526544	m6A_pos		ENSMUST00000054654	0.692583	m6A_pos
ENST00000331380	299.735	m6A_neg			ENSMUST00000113621	0.698419	m6A_neg		ENSMUST00000052778	1.45296	m6A_pos
ENST00000549921	0.893142	m6A_pos			ENSMUST00000160147	0.45715	m6A_neg		ENSMUST00000076807	6.60331	m6A_pos
ENST00000372445	2.21258	m6A_pos			ENSMUST00000082337	2.95454	m6A_pos		ENSMUST00000111956	0.65502	m6A_neg
ENST00000342016	2.14851	m6A_neg			ENSMUST00000054920	3.90111	m6A_pos		ENSMUST00000105810	3.4032	m6A_neg
ENST00000373644	0.234153	m6A_pos			ENSMUST00000108307	1.01988	m6A_pos		ENSMUST00000168665	1.12692	m6A_neg
ENST00000377348	8.37982	m6A_neg			ENSMUST00000045110	0.609768	m6A_pos		ENSMUST00000086310	1.03035	m6A_pos
ENST00000429204	1.41517	m6A_pos			ENSMUST00000143842	1.02194	m6A_pos		ENSMUST00000051209	0.566329	m6A_pos
ENST00000372642	8.14174	m6A_pos			ENSMUST00000105801	7.02531	m6A_neg		ENSMUST00000067976	0.75004	m6A_pos
ENST00000265990	0.133	m6A_pos			ENSMUST00000202692	0.766918	m6A_neg		ENSMUST00000018816	1.72002	m6A_neg
ENST00000547905	0.723966	m6A_pos			ENSMUST00000037349	1.796	m6A_neg		ENSMUST00000106923	3.33541	m6A_neg
ENST00000535040	1.86965	m6A_pos			ENSMUST00000031145	0.587733	m6A_neg		ENSMUST00000015124	2.04554	m6A_neg
ENST00000003100	2.26592	m6A_neg			ENSMUST00000002397	2.6918	m6A_neg		ENSMUST00000022459	0.77957	m6A_neg
ENST00000367264	0.611282	m6A_pos			ENSMUST00000029780	2.44952	m6A_neg		ENSMUST00000102981	2.99493	m6A_neg
ENST00000607452	3.57984	m6A_neg			ENSMUST00000114900	0.71589	m6A_pos		ENSMUST00000095143	0.47313	m6A_pos
ENST00000458059	4.62599	m6A_neg			ENSMUST00000100993	1.6583	m6A_pos		ENSMUST00000092937	0.653468	m6A_neg
ENST00000396105	1.11606	m6A_pos			ENSMUST00000033335	1.35662	m6A_neg		ENSMUST00000024699	0.73551	m6A_pos
ENST00000323249	4.38688	m6A_neg			ENSMUST00000036805	2.65623	m6A_neg		ENSMUST00000093039	0.718282	m6A_pos
ENST00000360632	4.0777	m6A_neg			ENSMUST00000071215	2.94574	m6A_neg		ENSMUST00000077458	3.71043	m6A_neg
ENST00000474315	1.12879	m6A_neg			ENSMUST00000026446	2.43441	m6A_neg		ENSMUST00000098363	1.40691	m6A_neg
ENST00000579002	4.09592	m6A_neg			ENSMUST00000022470	0.420878	m6A_pos		ENSMUST00000065856	3.22151	m6A_pos
ENST00000382518	4.4695	m6A_neg			ENSMUST00000029447	8.18184	m6A_neg		ENSMUST00000011623	0.691535	m6A_neg
ENST00000359462	2.16944	m6A_neg			ENSMUST00000110262	0.787742	m6A_pos		ENSMUST00000063577	2.41066	m6A_pos
ENST00000430082	0.528403	m6A_pos			ENSMUST00000033805	2.28378	m6A_neg		ENSMUST00000115513	1.31154	m6A_pos
ENST00000298229	1.44698	m6A_pos			ENSMUST00000190957	0.484026	m6A_pos		ENSMUST00000022734	3.40201	m6A_neg
ENST00000382031	1.4332	m6A_neg			ENSMUST00000033241	3.91796	m6A_neg		ENSMUST00000081908	5.25071	m6A_neg
ENST00000358812	2.60716	m6A_pos			ENSMUST00000163586	5.33816	m6A_pos		ENSMUST00000102969	3.25692	m6A_neg
ENST00000266037	0.253244	m6A_pos			ENSMUST00000102576	0.483107	m6A_neg		ENSMUST00000132846	1.78461	m6A_neg
ENST00000317897	1.25775	m6A_neg			ENSMUST00000071106	1.26078	m6A_pos		ENSMUST00000127477	2.13248	m6A_neg
ENST00000310343	0.408039	m6A_pos			ENSMUST00000065422	0.874568	m6A_pos		ENSMUST00000163799	0.425893	m6A_neg
ENST00000372809	4.89068	m6A_neg			ENSMUST00000122160	0.394562	m6A_pos		ENSMUST00000055117	0.973752	m6A_pos
ENST00000375401	1.04521	m6A_pos			ENSMUST00000017188	2.11675	m6A_pos		ENSMUST00000020123	1.53958	m6A_pos
ENST00000391984	0.963122	m6A_pos			ENSMUST00000072079	1.59576	m6A_neg		ENSMUST00000124482	13.2767	m6A_neg
ENST00000256194	1.31323	m6A_neg			ENSMUST00000033770	0.586651	m6A_pos		ENSMUST00000200468	1.73229	m6A_neg
ENST00000321153	7.28828	m6A_neg			ENSMUST00000024805	1.51648	m6A_neg		ENSMUST00000054251	3.5383	m6A_neg
ENST00000378616	1.31365	m6A_neg			ENSMUST00000032088	0.532695	m6A_pos		ENSMUST00000029547	1.57891	m6A_neg
ENST00000311180	1.58797	m6A_pos			ENSMUST00000100841	1.73361	m6A_neg		ENSMUST00000065211	0.970533	m6A_neg
ENST00000370752	1.32152	m6A_neg			ENSMUST00000049271	0.971484	m6A_pos		ENSMUST00000166120	2.57271	m6A_neg
ENST00000307465	1.4598	m6A_neg			ENSMUST00000090543	0.51062	m6A_pos		ENSMUST00000082203	2.16802	m6A_neg
ENST00000399537	2.74218	m6A_pos			ENSMUST00000034562	3.86521	m6A_neg		ENSMUST00000191462	2.2747	m6A_neg
ENST00000274457	1.87289	m6A_pos			ENSMUST00000102660	3.19717	m6A_neg		ENSMUST00000032469	1.78908	m6A_pos
ENST00000259486	9.06415	m6A_neg			ENSMUST00000108582	0.517881	m6A_pos		ENSMUST00000112529	4.62299	m6A_neg
ENST00000292431	3.26925	m6A_pos			ENSMUST00000166117	1.40315	m6A_pos		ENSMUST00000025081	1.37863	m6A_pos
ENST00000496259	1.94713	m6A_pos			ENSMUST00000029194	1.65342	m6A_pos		ENSMUST00000082134	2.05659	m6A_neg
ENST00000546205	0.178807	m6A_pos			ENSMUST00000024983	0.928689	m6A_pos		ENSMUST00000003705	3.30763	m6A_neg
ENST00000510994	2.91762	m6A_neg			ENSMUST00000076807	3.23307	m6A_pos		ENSMUST00000022793	0.472202	m6A_pos
ENST00000178640	0.967853	m6A_neg			ENSMUST00000052778	0.989602	m6A_neg		ENSMUST00000039442	3.67258	m6A_neg
ENST00000321264	1.68809	m6A_neg			ENSMUST00000111956	0.35902	m6A_pos		ENSMUST00000008094	0.384851	m6A_pos
ENST00000300952	5.00409	m6A_neg			ENSMUST00000051772	0.94424	m6A_neg		ENSMUST00000021800	3.90441	m6A_neg
ENST00000389658	1.97062	m6A_neg			ENSMUST00000105810	1.10428	m6A_neg		ENSMUST00000140364	1.62402	m6A_pos
ENST00000370081	10.3806	m6A_neg			ENSMUST00000040717	0.871233	m6A_neg		ENSMUST00000035301	3.29405	m6A_neg
ENST00000330852	1.02114	m6A_neg			ENSMUST00000168665	0.304426	m6A_neg		ENSMUST00000105860	3.58815	m6A_neg
ENST00000222339	2.13484	m6A_neg			ENSMUST00000086310	0.406068	m6A_pos		ENSMUST00000105895	3.86906	m6A_neg
ENST00000515393	0.834486	m6A_neg			ENSMUST00000004201	0.390853	m6A_neg		ENSMUST00000115613	0.792191	m6A_pos
ENST00000457167	3.18667	m6A_pos			ENSMUST00000051209	0.646843	m6A_pos		ENSMUST00000028661	2.8445	m6A_neg
ENST00000262419	0.585678	m6A_pos			ENSMUST00000067976	0.336218	m6A_pos		ENSMUST00000048994	0.771825	m6A_pos
ENST00000306103	0.584386	m6A_pos			ENSMUST00000018816	0.872235	m6A_neg		ENSMUST00000023532	1.38225	m6A_pos
ENST00000226796	1.93652	m6A_neg			ENSMUST00000106923	12.3898	m6A_neg		ENSMUST00000020365	0.664143	m6A_pos
ENST00000268668	12.8188	m6A_neg			ENSMUST00000015124	2.34171	m6A_neg		ENSMUST00000179218	0.834915	m6A_pos
ENST00000370360	0.726183	m6A_neg			ENSMUST00000095143	0.416422	m6A_pos		ENSMUST00000028728	1.53208	m6A_neg
ENST00000524821	4.19582	m6A_neg			ENSMUST00000024699	4.94025	m6A_pos		ENSMUST00000126865	4.12417	m6A_pos
ENST00000305784	4.16633	m6A_neg			ENSMUST00000093039	0.449638	m6A_pos		ENSMUST00000022600	0.890904	m6A_neg
ENST00000439403	0.58155	m6A_neg			ENSMUST00000077458	3.62774	m6A_neg		ENSMUST00000099558	1.47914	m6A_pos
ENST00000357277	3.87987	m6A_neg			ENSMUST00000098363	0.682978	m6A_neg		ENSMUST00000027114	6.31029	m6A_neg
ENST00000308110	1.54837	m6A_neg			ENSMUST00000031627	6.80932	m6A_pos		ENSMUST00000114545	4.30096	m6A_neg
ENST00000379819	1.52711	m6A_neg			ENSMUST00000063577	1.29661	m6A_pos		ENSMUST00000009727	6.24978	m6A_neg
ENST00000448108	1.4415	m6A_neg			ENSMUST00000115513	2.2203	m6A_pos		ENSMUST00000061326	16.4763	m6A_neg
ENST00000394140	14.4159	m6A_neg			ENSMUST00000081908	0.897966	m6A_neg		ENSMUST00000107153	2.65294	m6A_pos
ENST00000321358	0.416001	m6A_neg			ENSMUST00000102969	2.31715	m6A_neg		ENSMUST00000112311	3.80152	m6A_neg
ENST00000297071	2.39767	m6A_neg			ENSMUST00000094452	0.368914	m6A_pos		ENSMUST00000183309	1.94536	m6A_neg
ENST00000424930	1.08908	m6A_neg			ENSMUST00000064391	2.96005	m6A_neg		ENSMUST00000136175	0.729666	m6A_neg
ENST00000259727	2.38126	m6A_neg			ENSMUST00000019026	1.80964	m6A_neg		ENSMUST00000163048	3.49252	m6A_neg
ENST00000444610	3.31206	m6A_neg			ENSMUST00000132846	1.97898	m6A_neg		ENSMUST00000032818	1.13917	m6A_neg
ENST00000509570	1.06776	m6A_neg			ENSMUST00000127477	2.29304	m6A_neg		ENSMUST00000113935	1.46145	m6A_neg
ENST00000281146	2.5358	m6A_neg			ENSMUST00000163799	1.10224	m6A_neg		ENSMUST00000124036	3.18617	m6A_pos
ENST00000512111	0.528457	m6A_pos			ENSMUST00000020123	1.06229	m6A_pos		ENSMUST00000106763	0.775738	m6A_pos
ENST00000372970	3.01719	m6A_neg			ENSMUST00000200468	1.30621	m6A_neg		ENSMUST00000171444	3.5804	m6A_pos
ENST00000447669	3.62465	m6A_pos			ENSMUST00000054251	2.71712	m6A_neg		ENSMUST00000007266	4.8529	m6A_neg
ENST00000310850	0.546269	m6A_pos			ENSMUST00000029547	2.42911	m6A_neg		ENSMUST00000032736	2.12555	m6A_pos
ENST00000590954	2.52714	m6A_neg			ENSMUST00000161949	5.83252	m6A_pos		ENSMUST00000022709	1.80337	m6A_pos
ENST00000053468	4.98505	m6A_neg			ENSMUST00000049454	0.764691	m6A_pos		ENSMUST00000033749	3.00328	m6A_neg
ENST00000379562	1.38711	m6A_neg			ENSMUST00000165738	0.302312	m6A_pos		ENSMUST00000036992	0.576754	m6A_neg
ENST00000315658	2.3203	m6A_neg			ENSMUST00000065211	0.427846	m6A_neg		ENSMUST00000088652	1.02862	m6A_pos
ENST00000419198	3.92105	m6A_pos			ENSMUST00000166120	3.54425	m6A_neg		ENSMUST00000020397	16.4659	m6A_neg
ENST00000285039	0.854874	m6A_neg			ENSMUST00000191462	1.1672	m6A_neg		ENSMUST00000028232	0.725213	m6A_neg
ENST00000409546	2.60471	m6A_neg			ENSMUST00000032469	1.02249	m6A_pos		ENSMUST00000102580	0.415717	m6A_neg
ENST00000438146	1.57894	m6A_neg			ENSMUST00000025081	0.636224	m6A_pos		ENSMUST00000026265	1.6775	m6A_neg
ENST00000233143	18.7797	m6A_neg			ENSMUST00000082134	3.11751	m6A_neg		ENSMUST00000168729	0.81683	m6A_neg
ENST00000245817	12.6077	m6A_neg			ENSMUST00000003705	3.37593	m6A_neg		ENSMUST00000069692	1.38789	m6A_pos
ENST00000237889	9.57449	m6A_neg			ENSMUST00000022793	0.665201	m6A_pos		ENSMUST00000144177	2.51636	m6A_neg
ENST00000447036	3.69743	m6A_neg			ENSMUST00000039442	6.86654	m6A_neg		ENSMUST00000075896	2.06098	m6A_pos
ENST00000244534	110.773	m6A_neg			ENSMUST00000008094	0.157437	m6A_neg		ENSMUST00000068714	2.64586	m6A_pos
ENST00000316084	3.58661	m6A_neg			ENSMUST00000021800	2.07709	m6A_neg		ENSMUST00000173283	0.819594	m6A_neg
ENST00000263245	1.23772	m6A_neg			ENSMUST00000049519	1.53213	m6A_neg		ENSMUST00000020283	2.41933	m6A_neg
ENST00000567174	16.6586	m6A_neg			ENSMUST00000140364	1.82421	m6A_pos		ENSMUST00000035240	1.51611	m6A_neg
ENST00000271640	0.471414	m6A_pos			ENSMUST00000105895	3.69379	m6A_neg		ENSMUST00000045737	0.518513	m6A_pos
ENST00000370339	1.45234	m6A_neg			ENSMUST00000115613	0.462113	m6A_pos		ENSMUST00000027697	3.98683	m6A_neg
ENST00000243440	3.51734	m6A_neg			ENSMUST00000048994	0.283949	m6A_pos		ENSMUST00000062601	2.90069	m6A_neg
ENST00000353339	2.39811	m6A_neg			ENSMUST00000023532	0.958189	m6A_pos		ENSMUST00000037813	0.75967	m6A_pos
ENST00000243108	0.68735	m6A_pos			ENSMUST00000020365	0.570941	m6A_pos		ENSMUST00000119878	1.77997	m6A_pos
ENST00000250457	2.12428	m6A_neg			ENSMUST00000179218	0.639402	m6A_pos		ENSMUST00000051386	0.578239	m6A_neg
ENST00000376621	6.63682	m6A_neg			ENSMUST00000028728	1.05258	m6A_neg		ENSMUST00000106027	1.05739	m6A_pos
ENST00000325366	1.40515	m6A_pos			ENSMUST00000126865	2.90877	m6A_pos		ENSMUST00000034090	1.59168	m6A_pos
ENST00000331299	2.23178	m6A_neg			ENSMUST00000022600	0.750625	m6A_neg		ENSMUST00000171474	0.861024	m6A_pos
ENST00000380916	1.65396	m6A_neg			ENSMUST00000099558	0.813769	m6A_pos		ENSMUST00000017548	1.32728	m6A_neg
ENST00000297293	0.930416	m6A_pos			ENSMUST00000027114	12.42	m6A_pos		ENSMUST00000020647	1.02506	m6A_pos
ENST00000325006	0.755348	m6A_neg			ENSMUST00000114545	1.91607	m6A_neg		ENSMUST00000057725	2.89386	m6A_pos
ENST00000331683	3.16308	m6A_neg			ENSMUST00000009727	5.81301	m6A_neg		ENSMUST00000106094	1.87617	m6A_pos
ENST00000535468	0.711028	m6A_pos			ENSMUST00000061326	15.7444	m6A_neg		ENSMUST00000116423	1.45088	m6A_neg
ENST00000286067	0.230957	m6A_neg			ENSMUST00000107153	2.08297	m6A_pos		ENSMUST00000105673	2.70918	m6A_neg
ENST00000379188	1.98303	m6A_pos			ENSMUST00000112311	2.48595	m6A_neg		ENSMUST00000201141	5.76344	m6A_neg
ENST00000629427	0.162734	m6A_pos			ENSMUST00000183309	2.87557	m6A_pos		ENSMUST00000023072	1.86028	m6A_pos
ENST00000323786	2.00442	m6A_neg			ENSMUST00000170872	0.247064	m6A_pos		ENSMUST00000055213	2.27416	m6A_neg
ENST00000456283	0.897982	m6A_pos			ENSMUST00000136175	0.473712	m6A_pos		ENSMUST00000025120	1.44315	m6A_neg
ENST00000305768	0.673184	m6A_pos			ENSMUST00000032818	1.00543	m6A_neg		ENSMUST00000011493	1.20674	m6A_neg
ENST00000442267	0.493195	m6A_pos			ENSMUST00000058777	2.356	m6A_neg		ENSMUST00000167488	1.43817	m6A_pos
ENST00000225927	2.80095	m6A_neg			ENSMUST00000113935	0.642864	m6A_neg		ENSMUST00000070878	2.84121	m6A_neg
ENST00000357495	0.913908	m6A_neg			ENSMUST00000124036	2.62935	m6A_pos		ENSMUST00000134794	3.53592	m6A_neg
ENST00000379477	0.931292	m6A_neg			ENSMUST00000106763	0.483544	m6A_pos		ENSMUST00000027867	0.904851	m6A_pos
ENST00000392000	0.83556	m6A_neg			ENSMUST00000171444	2.71295	m6A_pos		ENSMUST00000021610	1.26422	m6A_neg
ENST00000356321	0.693483	m6A_pos			ENSMUST00000020629	1.34341	m6A_neg		ENSMUST00000005336	0.731717	m6A_pos
ENST00000402703	1.48478	m6A_neg			ENSMUST00000007266	5.8555	m6A_neg		ENSMUST00000019572	1.402	m6A_neg
ENST00000429709	1.50068	m6A_neg			ENSMUST00000032736	1.4457	m6A_pos		ENSMUST00000027940	2.7555	m6A_neg
ENST00000592199	3.04879	m6A_pos			ENSMUST00000022709	2.3085	m6A_pos		ENSMUST00000001712	0.906331	m6A_pos
ENST00000263897	4.76914	m6A_neg			ENSMUST00000033749	3.99176	m6A_neg		ENSMUST00000179990	2.19813	m6A_neg
ENST00000298097	1.73782	m6A_pos			ENSMUST00000045602	1.36565	m6A_neg		ENSMUST00000110128	1.59577	m6A_neg
ENST00000354193	4.43736	m6A_neg			ENSMUST00000088652	0.993573	m6A_neg		ENSMUST00000179474	2.32679	m6A_pos
ENST00000261435	0.245571	m6A_pos			ENSMUST00000020397	43.141	m6A_neg		ENSMUST00000145963	1.92526	m6A_pos
ENST00000409333	1.7285	m6A_neg			ENSMUST00000028232	1.3373	m6A_neg		ENSMUST00000030451	1.3504	m6A_pos
ENST00000378165	1.395	m6A_neg			ENSMUST00000102580	0.20762	m6A_neg		ENSMUST00000100214	0.953955	m6A_neg
ENST00000613206	0.704174	m6A_pos			ENSMUST00000026265	1.1497	m6A_neg		ENSMUST00000143850	2.21904	m6A_pos
ENST00000456315	1.47364	m6A_pos			ENSMUST00000168729	0.456573	m6A_neg		ENSMUST00000171172	2.05757	m6A_neg
ENST00000594797	26.4787	m6A_neg			ENSMUST00000069692	1.46234	m6A_neg		ENSMUST00000123262	2.14038	m6A_neg
ENST00000340026	1.2519	m6A_pos			ENSMUST00000075896	1.14405	m6A_pos		ENSMUST00000163867	0.76348	m6A_neg
ENST00000467317	7.07629	m6A_neg			ENSMUST00000068714	1.7343	m6A_pos		ENSMUST00000038228	5.69413	m6A_neg
ENST00000376561	1.17603	m6A_pos			ENSMUST00000173283	0.705635	m6A_neg		ENSMUST00000161031	2.75909	m6A_neg
ENST00000326197	0.809505	m6A_neg			ENSMUST00000023057	1.05832	m6A_neg		ENSMUST00000057855	0.750437	m6A_neg
ENST00000433834	4.3254	m6A_neg			ENSMUST00000035240	0.52824	m6A_neg		ENSMUST00000090199	1.0508	m6A_neg
ENST00000371410	5.92221	m6A_neg			ENSMUST00000040398	3.33696	m6A_neg		ENSMUST00000112471	1.70339	m6A_neg
ENST00000395248	9.98856	m6A_neg			ENSMUST00000058804	0.669186	m6A_neg		ENSMUST00000060835	0.901734	m6A_pos
ENST00000333775	33.7463	m6A_neg			ENSMUST00000027697	1.82943	m6A_neg		ENSMUST00000047273	1.72437	m6A_neg
ENST00000311893	1.92025	m6A_neg			ENSMUST00000062601	3.55796	m6A_neg		ENSMUST00000070203	0.760055	m6A_pos
ENST00000323345	3.01467	m6A_neg			ENSMUST00000037813	0.409736	m6A_pos		ENSMUST00000031412	0.601562	m6A_neg
ENST00000609923	2.72713	m6A_pos			ENSMUST00000119878	1.16331	m6A_pos		ENSMUST00000166487	2.41031	m6A_neg
ENST00000361757	4.56543	m6A_neg			ENSMUST00000034090	1.15614	m6A_pos		ENSMUST00000118856	1.41232	m6A_neg
ENST00000298556	1.75478	m6A_neg			ENSMUST00000106027	0.668902	m6A_pos		ENSMUST00000143662	1.32144	m6A_neg
ENST00000221494	5.39541	m6A_neg			ENSMUST00000171474	0.458845	m6A_pos		ENSMUST00000045994	2.32831	m6A_pos
ENST00000409788	2.62001	m6A_neg			ENSMUST00000031276	2.30421	m6A_neg		ENSMUST00000095187	0.82903	m6A_pos
ENST00000383767	1.25195	m6A_neg			ENSMUST00000017548	0.857838	m6A_neg		ENSMUST00000022828	1.29742	m6A_neg
ENST00000344595	18.6315	m6A_neg			ENSMUST00000057725	3.33007	m6A_pos		ENSMUST00000045970	2.04572	m6A_pos
ENST00000597972	2.12787	m6A_neg			ENSMUST00000105721	1.34323	m6A_neg		ENSMUST00000130325	11.3936	m6A_neg
ENST00000448384	4.29958	m6A_neg			ENSMUST00000106094	0.29934	m6A_pos		ENSMUST00000078257	1.30461	m6A_neg
ENST00000397356	14.721	m6A_neg			ENSMUST00000005077	1.22867	m6A_neg		ENSMUST00000043929	3.66462	m6A_neg
ENST00000300651	0.887536	m6A_pos			ENSMUST00000116423	0.708717	m6A_neg		ENSMUST00000019708	2.77478	m6A_pos
ENST00000338635	1.44492	m6A_neg			ENSMUST00000105673	2.31396	m6A_neg		ENSMUST00000030917	1.89011	m6A_pos
ENST00000341083	0.940405	m6A_pos			ENSMUST00000066632	0.970355	m6A_pos		ENSMUST00000008812	0.610998	m6A_neg
ENST00000543155	2.60762	m6A_neg			ENSMUST00000055213	1.68578	m6A_neg		ENSMUST00000028681	0.763513	m6A_neg
ENST00000379925	0.519434	m6A_pos			ENSMUST00000023072	27.4077	m6A_pos		ENSMUST00000059319	2.04349	m6A_neg
ENST00000300151	2.50844	m6A_pos			ENSMUST00000161448	0.433834	m6A_pos		ENSMUST00000016672	1.21173	m6A_neg
ENST00000573500	5.43736	m6A_neg			ENSMUST00000025120	1.10496	m6A_neg		ENSMUST00000183104	1.0344	m6A_neg
ENST00000394532	12.9472	m6A_neg			ENSMUST00000011493	1.75841	m6A_neg		ENSMUST00000004326	1.12603	m6A_pos
ENST00000336128	2.05738	m6A_pos			ENSMUST00000134794	3.33007	m6A_neg		ENSMUST00000094161	3.29355	m6A_pos
ENST00000249910	1.02076	m6A_pos			ENSMUST00000070878	8.79141	m6A_neg		ENSMUST00000022623	3.07809	m6A_pos
ENST00000287169	0.930251	m6A_pos			ENSMUST00000167488	2.24367	m6A_pos		ENSMUST00000113140	1.03052	m6A_neg
ENST00000376112	4.82524	m6A_neg			ENSMUST00000027867	0.624148	m6A_pos		ENSMUST00000023449	4.91308	m6A_neg
ENST00000289788	1.56285	m6A_neg			ENSMUST00000021610	1.79985	m6A_neg		ENSMUST00000111321	3.15125	m6A_neg
ENST00000331128	213.576	m6A_neg			ENSMUST00000005336	0.343519	m6A_neg		ENSMUST00000000924	3.81563	m6A_pos
ENST00000296015	0.56206	m6A_pos			ENSMUST00000019572	0.881349	m6A_neg		ENSMUST00000032409	1.67135	m6A_neg
ENST00000368273	5.24012	m6A_neg			ENSMUST00000027940	2.25302	m6A_neg		ENSMUST00000150042	6.11643	m6A_neg
ENST00000300145	2.58839	m6A_neg			ENSMUST00000001712	0.463716	m6A_pos		ENSMUST00000050140	2.38286	m6A_neg
ENST00000491511	0.710026	m6A_pos			ENSMUST00000179474	0.862048	m6A_pos		ENSMUST00000097959	1.74275	m6A_neg
ENST00000299638	0.36098	m6A_neg			ENSMUST00000014505	3.906	m6A_pos		ENSMUST00000146233	3.46116	m6A_pos
ENST00000538554	5.32606	m6A_neg			ENSMUST00000030451	1.06984	m6A_pos		ENSMUST00000045246	0.828146	m6A_neg
ENST00000396200	3.80827	m6A_pos			ENSMUST00000100214	0.635483	m6A_neg		ENSMUST00000057410	5.51783	m6A_neg
ENST00000380041	2.56911	m6A_pos			ENSMUST00000171172	2.33981	m6A_neg		ENSMUST00000026635	1.96813	m6A_neg
ENST00000253462	14.6721	m6A_neg			ENSMUST00000123262	2.63715	m6A_neg		ENSMUST00000128302	5.20539	m6A_neg
ENST00000261845	0.51575	m6A_pos			ENSMUST00000159963	0.922667	m6A_neg		ENSMUST00000098801	2.52677	m6A_neg
ENST00000262367	0.551302	m6A_pos			ENSMUST00000163867	1.23346	m6A_neg		ENSMUST00000021913	1.917	m6A_neg
ENST00000264712	2.38315	m6A_neg			ENSMUST00000161031	1.69216	m6A_neg		ENSMUST00000006638	2.35792	m6A_neg
ENST00000397359	2.7281	m6A_neg			ENSMUST00000038228	2.78748	m6A_neg		ENSMUST00000047935	2.55236	m6A_neg
ENST00000265362	1.15633	m6A_pos			ENSMUST00000057855	0.85306	m6A_neg		ENSMUST00000059271	2.59046	m6A_neg
ENST00000453097	2.3235	m6A_neg			ENSMUST00000162226	1.28321	m6A_pos		ENSMUST00000068505	0.907503	m6A_neg
ENST00000356476	50.7351	m6A_neg			ENSMUST00000195749	1.14266	m6A_pos		ENSMUST00000033665	1.01316	m6A_neg
ENST00000374279	2.93806	m6A_neg			ENSMUST00000112471	0.656822	m6A_neg		ENSMUST00000110813	1.65734	m6A_neg
ENST00000260453	0.749208	m6A_neg			ENSMUST00000047273	2.40808	m6A_neg		ENSMUST00000028848	1.38029	m6A_neg
ENST00000251507	0.82008	m6A_neg			ENSMUST00000060835	0.289395	m6A_pos		ENSMUST00000030980	0.724574	m6A_pos
ENST00000227349	1.56325	m6A_neg			ENSMUST00000045726	1.27239	m6A_neg		ENSMUST00000113710	2.03173	m6A_neg
ENST00000270223	2.23825	m6A_neg			ENSMUST00000070203	0.546534	m6A_pos		ENSMUST00000005601	0.952486	m6A_neg
ENST00000380647	1.03029	m6A_pos			ENSMUST00000049308	0.64744	m6A_neg		ENSMUST00000168529	0.689657	m6A_neg
ENST00000417268	0.590177	m6A_pos			ENSMUST00000086851	1.77768	m6A_neg		ENSMUST00000113734	1.41919	m6A_pos
ENST00000368576	0.572696	m6A_pos			ENSMUST00000031412	0.712101	m6A_neg		ENSMUST00000138502	6.01398	m6A_neg
ENST00000322269	3.45063	m6A_neg			ENSMUST00000022060	2.54224	m6A_neg		ENSMUST00000076831	2.68345	m6A_pos
ENST00000421451	1.26058	m6A_neg			ENSMUST00000166487	4.54483	m6A_neg		ENSMUST00000042334	1.51742	m6A_neg
ENST00000373212	6.82968	m6A_neg			ENSMUST00000118856	1.08078	m6A_neg		ENSMUST00000033498	5.32608	m6A_neg
ENST00000393565	0.463489	m6A_pos			ENSMUST00000095187	0.983728	m6A_pos		ENSMUST00000041569	0.928591	m6A_neg
ENST00000335390	3.12208	m6A_neg			ENSMUST00000022828	0.886753	m6A_neg		ENSMUST00000035218	1.67396	m6A_neg
ENST00000421367	3.73914	m6A_pos			ENSMUST00000045970	1.17853	m6A_pos		ENSMUST00000094698	3.16143	m6A_pos
ENST00000274030	0.555379	m6A_pos			ENSMUST00000130325	15.1408	m6A_neg		ENSMUST00000040967	4.08584	m6A_pos
ENST00000447653	3.73285	m6A_neg			ENSMUST00000078257	1.82919	m6A_neg		ENSMUST00000026699	5.04668	m6A_neg
ENST00000272317	5.04879	m6A_neg			ENSMUST00000043929	2.16933	m6A_neg		ENSMUST00000022227	2.28634	m6A_neg
ENST00000403821	0.910051	m6A_pos			ENSMUST00000047036	2.26992	m6A_neg		ENSMUST00000097393	0.980244	m6A_neg
ENST00000313655	1.35172	m6A_neg			ENSMUST00000000175	2.98896	m6A_neg		ENSMUST00000061772	0.983435	m6A_pos
ENST00000262932	2.28938	m6A_neg			ENSMUST00000019708	1.77626	m6A_pos		ENSMUST00000079693	1.05608	m6A_neg
ENST00000451256	1.28366	m6A_pos			ENSMUST00000030917	0.681798	m6A_pos		ENSMUST00000047173	1.84431	m6A_neg
ENST00000378076	1.45632	m6A_neg			ENSMUST00000008812	0.628496	m6A_neg		ENSMUST00000039541	2.35565	m6A_neg
ENST00000223836	15.463	m6A_neg			ENSMUST00000025350	1.02298	m6A_pos		ENSMUST00000056521	1.84032	m6A_neg
ENST00000237596	0.835656	m6A_pos			ENSMUST00000028681	3.43614	m6A_neg		ENSMUST00000174672	1.06446	m6A_pos
ENST00000368235	4.37913	m6A_neg			ENSMUST00000059319	1.34118	m6A_neg		ENSMUST00000035735	2.26123	m6A_neg
ENST00000184266	7.66056	m6A_neg			ENSMUST00000016672	0.580008	m6A_neg		ENSMUST00000023064	1.4259	m6A_neg
ENST00000358514	4.7007	m6A_neg			ENSMUST00000183104	0.52885	m6A_pos		ENSMUST00000045372	0.993405	m6A_pos
ENST00000552218	3.89913	m6A_neg			ENSMUST00000004326	0.859774	m6A_pos		ENSMUST00000109313	1.39759	m6A_neg
ENST00000378319	1.03571	m6A_neg			ENSMUST00000111321	9.11888	m6A_neg		ENSMUST00000030078	2.38522	m6A_neg
ENST00000543662	1.20873	m6A_neg			ENSMUST00000000924	1.32745	m6A_neg		ENSMUST00000166950	2.56206	m6A_neg
ENST00000254695	0.905696	m6A_neg			ENSMUST00000177456	0.189775	m6A_pos		ENSMUST00000112524	2.76352	m6A_neg
ENST00000287600	10.323	m6A_neg			ENSMUST00000069483	0.353817	m6A_pos		ENSMUST00000029812	1.53111	m6A_neg
ENST00000425528	1.0308	m6A_neg			ENSMUST00000032409	0.907018	m6A_neg		ENSMUST00000106112	1.72412	m6A_neg
ENST00000378198	1.94108	m6A_pos			ENSMUST00000150042	8.62782	m6A_neg		ENSMUST00000114668	2.26178	m6A_pos
ENST00000367806	1.09206	m6A_neg			ENSMUST00000046792	1.33508	m6A_neg		ENSMUST00000053657	1.45867	m6A_neg
ENST00000611555	10.0544	m6A_neg			ENSMUST00000031707	1.42141	m6A_neg		ENSMUST00000022855	4.08485	m6A_pos
ENST00000346618	0.948748	m6A_pos			ENSMUST00000097959	1.26752	m6A_neg		ENSMUST00000079158	1.27608	m6A_pos
ENST00000447630	5.31842	m6A_neg			ENSMUST00000146233	0.927781	m6A_neg		ENSMUST00000032877	0.555083	m6A_pos
ENST00000303965	0.370206	m6A_pos			ENSMUST00000045246	0.425276	m6A_neg		ENSMUST00000054178	1.74621	m6A_pos
ENST00000550487	11.4947	m6A_neg			ENSMUST00000057410	7.96595	m6A_neg		ENSMUST00000079716	0.918946	m6A_neg
ENST00000262304	0.805791	m6A_pos			ENSMUST00000026635	1.66016	m6A_neg		ENSMUST00000023691	2.30377	m6A_neg
ENST00000290349	2.02199	m6A_pos			ENSMUST00000166468	2.2473	m6A_neg		ENSMUST00000095767	3.46651	m6A_neg
ENST00000411543	8.39666	m6A_neg			ENSMUST00000030169	1.31135	m6A_pos		ENSMUST00000045604	2.52928	m6A_neg
ENST00000374550	2.05776	m6A_neg			ENSMUST00000098801	1.25567	m6A_neg		ENSMUST00000190066	0.738931	m6A_neg
ENST00000382226	2.00419	m6A_pos			ENSMUST00000021913	1.06043	m6A_neg		ENSMUST00000002007	4.50051	m6A_neg
ENST00000452898	1.00822	m6A_neg			ENSMUST00000006638	1.20459	m6A_neg		ENSMUST00000001080	0.516907	m6A_pos
ENST00000404141	0.890375	m6A_pos			ENSMUST00000022217	0.773243	m6A_pos		ENSMUST00000106042	6.43863	m6A_neg
ENST00000303210	11.9329	m6A_neg			ENSMUST00000050970	2.12936	m6A_neg		ENSMUST00000067931	2.4527	m6A_neg
ENST00000496387	0.334848	m6A_neg			ENSMUST00000039061	0.76833	m6A_neg		ENSMUST00000100850	0.964528	m6A_neg
ENST00000399069	3.08138	m6A_neg			ENSMUST00000059271	3.19893	m6A_pos		ENSMUST00000021288	1.13925	m6A_pos
ENST00000372699	1.61075	m6A_neg			ENSMUST00000033665	0.503433	m6A_neg		ENSMUST00000115557	1.28734	m6A_pos
ENST00000373456	2.5722	m6A_pos			ENSMUST00000030980	0.516685	m6A_neg		ENSMUST00000188145	1.22779	m6A_pos
ENST00000452236	0.205579	m6A_neg			ENSMUST00000163717	1.73699	m6A_neg		ENSMUST00000048260	2.40467	m6A_pos
ENST00000327300	0.920448	m6A_neg			ENSMUST00000041065	2.17787	m6A_neg		ENSMUST00000078568	1.01204	m6A_neg
ENST00000304786	4.37025	m6A_neg			ENSMUST00000113710	3.23677	m6A_neg		ENSMUST00000025815	1.96439	m6A_neg
ENST00000360383	1.64139	m6A_pos			ENSMUST00000168529	0.499028	m6A_neg		ENSMUST00000022701	2.77646	m6A_neg
ENST00000304271	1.13049	m6A_neg			ENSMUST00000113734	1.1447	m6A_pos		ENSMUST00000085715	2.2092	m6A_neg
ENST00000397809	1.01835	m6A_neg			ENSMUST00000138502	4.89018	m6A_neg		ENSMUST00000001347	0.802786	m6A_neg
ENST00000281382	5.65618	m6A_neg			ENSMUST00000076831	1.2414	m6A_pos		ENSMUST00000099931	1.6376	m6A_pos
ENST00000301030	0.200059	m6A_neg			ENSMUST00000026150	1.54547	m6A_neg		ENSMUST00000171340	0.587988	m6A_neg
ENST00000301318	1.81694	m6A_neg			ENSMUST00000042334	1.40765	m6A_neg		ENSMUST00000113951	0.568109	m6A_neg
ENST00000300976	1.84156	m6A_pos			ENSMUST00000163455	0.732842	m6A_pos		ENSMUST00000056882	3.02567	m6A_neg
ENST00000464506	16.7446	m6A_pos			ENSMUST00000033498	3.81869	m6A_neg		ENSMUST00000037551	0.501026	m6A_pos
ENST00000371738	16.2985	m6A_neg			ENSMUST00000035218	1.29192	m6A_pos		ENSMUST00000003529	1.28047	m6A_pos
ENST00000580887	6.69153	m6A_neg			ENSMUST00000094698	1.79657	m6A_pos		ENSMUST00000102497	3.87127	m6A_neg
ENST00000358666	14.1227	m6A_neg			ENSMUST00000040967	2.19722	m6A_neg		ENSMUST00000029669	1.76883	m6A_neg
ENST00000295448	2.96122	m6A_neg			ENSMUST00000019506	2.95464	m6A_neg		ENSMUST00000077159	0.962083	m6A_neg
ENST00000307534	1.42805	m6A_neg			ENSMUST00000022830	0.713325	m6A_neg		ENSMUST00000033009	0.653608	m6A_pos
ENST00000545862	8.47894	m6A_neg			ENSMUST00000026699	4.46995	m6A_neg		ENSMUST00000029877	5.23488	m6A_neg
ENST00000301785	0.175183	m6A_neg			ENSMUST00000022227	3.73172	m6A_neg		ENSMUST00000093299	2.606	m6A_pos
ENST00000282272	0.762755	m6A_neg			ENSMUST00000004173	4.30883	m6A_neg		ENSMUST00000078362	1.704	m6A_neg
ENST00000215071	3.44613	m6A_neg			ENSMUST00000061772	0.591119	m6A_neg		ENSMUST00000108311	0.780239	m6A_neg
ENST00000296511	1.91042	m6A_neg			ENSMUST00000097393	1.14007	m6A_neg		ENSMUST00000032398	1.63308	m6A_pos
ENST00000562188	0.579864	m6A_neg			ENSMUST00000079693	0.736323	m6A_neg		ENSMUST00000020756	0.592353	m6A_neg
ENST00000377990	1.62862	m6A_pos			ENSMUST00000047173	2.06086	m6A_neg		ENSMUST00000199481	0.522118	m6A_neg
ENST00000338791	2.56739	m6A_neg			ENSMUST00000039541	1.01342	m6A_neg		ENSMUST00000031632	1.30152	m6A_neg
ENST00000448427	8.74403	m6A_neg			ENSMUST00000001416	1.14874	m6A_pos		ENSMUST00000077955	1.28583	m6A_neg
ENST00000415954	0.638036	m6A_pos			ENSMUST00000056521	0.790868	m6A_neg		ENSMUST00000169064	1.98444	m6A_neg
ENST00000380773	1.37687	m6A_neg			ENSMUST00000029804	2.06164	m6A_pos		ENSMUST00000167671	2.52876	m6A_pos
ENST00000395443	1.20544	m6A_pos			ENSMUST00000174672	0.771524	m6A_pos		ENSMUST00000107906	1.40234	m6A_pos
ENST00000548315	1.24904	m6A_neg			ENSMUST00000045372	1.19238	m6A_pos		ENSMUST00000026710	0.71349	m6A_pos
ENST00000348544	0.630565	m6A_pos			ENSMUST00000086374	2.86255	m6A_neg		ENSMUST00000109381	0.883629	m6A_pos
ENST00000008527	1.65178	m6A_neg			ENSMUST00000032237	0.489189	m6A_pos		ENSMUST00000042158	1.12218	m6A_pos
ENST00000602269	2.66485	m6A_neg			ENSMUST00000109313	0.435953	m6A_neg		ENSMUST00000065887	1.60382	m6A_pos
ENST00000322536	0.571775	m6A_pos			ENSMUST00000030078	1.62376	m6A_neg		ENSMUST00000181023	0.878764	m6A_pos
ENST00000375733	3.52768	m6A_neg			ENSMUST00000166950	5.08232	m6A_neg		ENSMUST00000055242	2.62353	m6A_pos
ENST00000381396	0.859976	m6A_pos			ENSMUST00000112524	2.10146	m6A_neg		ENSMUST00000066160	1.57261	m6A_neg
ENST00000257910	6.63279	m6A_neg			ENSMUST00000018002	1.93694	m6A_neg		ENSMUST00000025406	1.37314	m6A_pos
ENST00000312838	6.76012	m6A_neg			ENSMUST00000028470	2.42421	m6A_neg		ENSMUST00000029911	0.999017	m6A_pos
ENST00000525634	1.94269	m6A_neg			ENSMUST00000053657	0.956533	m6A_neg		ENSMUST00000040154	4.30638	m6A_pos
ENST00000319974	1.89941	m6A_pos			ENSMUST00000022855	6.33286	m6A_pos		ENSMUST00000052832	3.52448	m6A_neg
ENST00000372667	9.78099	m6A_neg			ENSMUST00000032128	9.48993	m6A_neg		ENSMUST00000022916	1.83473	m6A_pos
ENST00000366913	1.43039	m6A_neg			ENSMUST00000079158	1.67656	m6A_pos		ENSMUST00000020878	2.99882	m6A_neg
ENST00000379383	1.20682	m6A_neg			ENSMUST00000102724	1.45445	m6A_neg		ENSMUST00000111035	3.49542	m6A_pos
ENST00000376980	1.37132	m6A_neg			ENSMUST00000032877	0.375105	m6A_neg		ENSMUST00000170202	0.805127	m6A_neg
ENST00000518338	3.16	m6A_neg			ENSMUST00000115995	1.56279	m6A_neg		ENSMUST00000047677	0.655895	m6A_pos
ENST00000262738	0.745744	m6A_pos			ENSMUST00000054178	1.10715	m6A_pos		ENSMUST00000060913	1.21388	m6A_neg
ENST00000396663	3.44865	m6A_pos			ENSMUST00000107372	0.143788	m6A_pos		ENSMUST00000035113	3.67843	m6A_neg
ENST00000295766	4.50429	m6A_neg			ENSMUST00000079716	0.8741	m6A_neg		ENSMUST00000021806	2.68414	m6A_neg
ENST00000488857	55.0961	m6A_neg			ENSMUST00000024931	0.71603	m6A_pos		ENSMUST00000094869	1.38324	m6A_neg
ENST00000621805	4.86182	m6A_neg			ENSMUST00000023691	2.35096	m6A_neg		ENSMUST00000095333	1.81403	m6A_pos
ENST00000533102	3.13386	m6A_neg			ENSMUST00000045604	2.42605	m6A_neg		ENSMUST00000031695	3.43602	m6A_neg
ENST00000373255	2.6206	m6A_neg			ENSMUST00000204978	6.53622	m6A_neg		ENSMUST00000167866	3.20967	m6A_neg
ENST00000261326	2.08725	m6A_pos			ENSMUST00000002007	6.99008	m6A_neg		ENSMUST00000042700	3.5609	m6A_neg
ENST00000357164	5.83322	m6A_neg			ENSMUST00000001080	0.271877	m6A_pos		ENSMUST00000041361	0.602797	m6A_neg
ENST00000393674	1.73125	m6A_neg			ENSMUST00000029456	1.43627	m6A_neg		ENSMUST00000001974	0.707349	m6A_neg
ENST00000296277	2.31668	m6A_neg			ENSMUST00000106042	7.41439	m6A_neg		ENSMUST00000062045	3.83519	m6A_neg
ENST00000359742	0.875369	m6A_neg			ENSMUST00000100850	0.878016	m6A_neg		ENSMUST00000152459	1.98193	m6A_pos
ENST00000318010	0.838796	m6A_neg			ENSMUST00000021288	0.759136	m6A_pos		ENSMUST00000020768	1.14891	m6A_neg
ENST00000316731	3.54097	m6A_neg			ENSMUST00000115557	1.06822	m6A_pos		ENSMUST00000043313	1.73731	m6A_pos
ENST00000373232	1.14729	m6A_neg			ENSMUST00000039323	4.81908	m6A_pos		ENSMUST00000001419	4.02654	m6A_neg
ENST00000359236	1.29551	m6A_neg			ENSMUST00000048260	3.50459	m6A_pos		ENSMUST00000002344	0.30788	m6A_pos
ENST00000394170	0.351553	m6A_neg			ENSMUST00000078568	0.685855	m6A_neg		ENSMUST00000028314	1.08235	m6A_neg
ENST00000242591	1.06181	m6A_neg			ENSMUST00000025815	1.7496	m6A_neg		ENSMUST00000057067	5.77656	m6A_neg
ENST00000265097	1.8491	m6A_neg			ENSMUST00000109071	2.19458	m6A_neg		ENSMUST00000099525	0.543563	m6A_pos
ENST00000269209	1.39053	m6A_neg			ENSMUST00000022701	1.70623	m6A_neg		ENSMUST00000194746	1.974	m6A_neg
ENST00000267973	3.83129	m6A_neg			ENSMUST00000085715	0.883399	m6A_neg		ENSMUST00000041882	2.21614	m6A_neg
ENST00000397668	2.60117	m6A_neg			ENSMUST00000043896	1.00782	m6A_pos		ENSMUST00000019876	2.11847	m6A_neg
ENST00000274364	0.162242	m6A_pos			ENSMUST00000001347	0.50645	m6A_neg		ENSMUST00000062802	4.78051	m6A_neg
ENST00000367609	0.846252	m6A_pos			ENSMUST00000171340	0.547434	m6A_neg		ENSMUST00000033671	8.98326	m6A_neg
ENST00000282296	0.846643	m6A_pos			ENSMUST00000041024	0.932739	m6A_neg		ENSMUST00000100765	1.34973	m6A_pos
ENST00000369722	5.54776	m6A_neg			ENSMUST00000113951	0.220225	m6A_neg		ENSMUST00000039855	0.723179	m6A_pos
ENST00000543802	2.02269	m6A_neg			ENSMUST00000056882	2.74346	m6A_neg		ENSMUST00000084203	2.11329	m6A_pos
ENST00000577810	7.96335	m6A_neg			ENSMUST00000037551	0.0856813	m6A_pos		ENSMUST00000072751	0.949657	m6A_neg
ENST00000610905	1.62528	m6A_pos			ENSMUST00000003529	0.922262	m6A_pos		ENSMUST00000010421	0.376207	m6A_pos
ENST00000264159	0.791175	m6A_pos			ENSMUST00000102497	2.45085	m6A_neg		ENSMUST00000081064	0.885833	m6A_neg
ENST00000357365	1.36868	m6A_pos			ENSMUST00000029669	1.32137	m6A_pos		ENSMUST00000106177	2.07053	m6A_pos
ENST00000300850	0.667178	m6A_neg			ENSMUST00000028593	1.22552	m6A_pos		ENSMUST00000108810	0.567881	m6A_pos
ENST00000379649	2.10881	m6A_neg			ENSMUST00000025506	1.86538	m6A_neg		ENSMUST00000022962	2.15941	m6A_neg
ENST00000303635	4.62893	m6A_neg			ENSMUST00000077159	0.345956	m6A_neg		ENSMUST00000052645	2.11716	m6A_neg
ENST00000282884	1.45301	m6A_pos			ENSMUST00000033009	0.59103	m6A_pos		ENSMUST00000038257	1.96378	m6A_neg
ENST00000565975	8.52796	m6A_neg			ENSMUST00000106207	4.56253	m6A_neg		ENSMUST00000186949	2.51751	m6A_pos
ENST00000393801	0.703798	m6A_neg			ENSMUST00000040468	0.636273	m6A_neg		ENSMUST00000167020	1.99193	m6A_pos
ENST00000303531	1.8748	m6A_neg			ENSMUST00000029877	2.86991	m6A_neg		ENSMUST00000034728	1.9067	m6A_pos
ENST00000316308	0.799168	m6A_neg			ENSMUST00000093299	1.61555	m6A_pos		ENSMUST00000171649	1.48694	m6A_neg
ENST00000577222	32.2851	m6A_neg			ENSMUST00000163300	3.53304	m6A_neg		ENSMUST00000167320	1.10945	m6A_pos
ENST00000408042	0.689561	m6A_pos			ENSMUST00000032398	1.30394	m6A_pos		ENSMUST00000078124	4.81843	m6A_neg
ENST00000394689	0.6814	m6A_pos			ENSMUST00000020756	0.580487	m6A_neg		ENSMUST00000024802	3.47901	m6A_neg
ENST00000262764	2.34137	m6A_pos			ENSMUST00000199481	5.62921	m6A_pos		ENSMUST00000025755	3.93032	m6A_neg
ENST00000395601	2.06688	m6A_neg			ENSMUST00000044604	0.675321	m6A_neg		ENSMUST00000077941	1.28658	m6A_neg
ENST00000358794	1.66157	m6A_neg			ENSMUST00000031632	0.791655	m6A_neg		ENSMUST00000016463	2.23124	m6A_neg
ENST00000566304	1.89239	m6A_neg			ENSMUST00000077955	0.760416	m6A_pos		ENSMUST00000028619	2.28524	m6A_pos
ENST00000373502	1.02102	m6A_neg			ENSMUST00000169064	0.960232	m6A_neg		ENSMUST00000024749	1.06817	m6A_pos
ENST00000625458	3.57783	m6A_neg			ENSMUST00000167671	6.57924	m6A_pos		ENSMUST00000167992	2.84941	m6A_neg
ENST00000296786	1.41639	m6A_pos			ENSMUST00000102942	1.37034	m6A_pos		ENSMUST00000021467	0.942938	m6A_pos
ENST00000331314	1.70673	m6A_pos			ENSMUST00000026710	0.844924	m6A_pos		ENSMUST00000163558	1.45037	m6A_neg
ENST00000331835	2.1866	m6A_neg			ENSMUST00000109381	0.412344	m6A_pos		ENSMUST00000100780	1.25019	m6A_neg
ENST00000436008	1.33524	m6A_pos			ENSMUST00000042158	1.34827	m6A_neg		ENSMUST00000185641	0.287904	m6A_neg
ENST00000389902	1.54965	m6A_pos			ENSMUST00000065887	1.17922	m6A_pos		ENSMUST00000084527	1.14696	m6A_pos
ENST00000259708	4.18654	m6A_neg			ENSMUST00000181023	0.539691	m6A_neg		ENSMUST00000027071	7.31568	m6A_neg
ENST00000263087	0.618898	m6A_neg			ENSMUST00000066160	1.22081	m6A_neg		ENSMUST00000025761	1.15549	m6A_neg
ENST00000527422	3.34353	m6A_neg			ENSMUST00000025718	0.828246	m6A_neg		ENSMUST00000109997	2.0412	m6A_neg
ENST00000373020	4.88861	m6A_neg			ENSMUST00000077376	2.79714	m6A_pos		ENSMUST00000190457	0.993098	m6A_pos
ENST00000326448	0.470765	m6A_neg			ENSMUST00000025406	1.09883	m6A_pos		ENSMUST00000049149	0.851882	m6A_pos
ENST00000613509	3.5388	m6A_neg			ENSMUST00000029911	0.579619	m6A_pos		ENSMUST00000031103	2.12776	m6A_neg
ENST00000298912	2.04911	m6A_pos			ENSMUST00000114582	7.12478	m6A_neg		ENSMUST00000033591	2.80716	m6A_neg
ENST00000519948	5.67541	m6A_neg			ENSMUST00000040154	3.33738	m6A_neg		ENSMUST00000106033	1.79784	m6A_pos
ENST00000370238	4.58795	m6A_neg			ENSMUST00000052832	3.26197	m6A_neg		ENSMUST00000071087	0.584986	m6A_pos
ENST00000264254	5.76628	m6A_neg			ENSMUST00000022916	1.36691	m6A_pos		ENSMUST00000032802	3.74744	m6A_pos
ENST00000294353	1.18489	m6A_pos			ENSMUST00000111035	3.19805	m6A_neg		ENSMUST00000029078	1.35	m6A_neg
ENST00000409433	8.25115	m6A_neg			ENSMUST00000170202	0.562103	m6A_neg		ENSMUST00000117222	1.80578	m6A_neg
ENST00000293831	3.5467	m6A_neg			ENSMUST00000047677	0.375833	m6A_pos		ENSMUST00000100652	1.65556	m6A_neg
ENST00000342206	2.90645	m6A_pos			ENSMUST00000060913	0.752133	m6A_neg		ENSMUST00000031805	1.06695	m6A_pos
ENST00000342947	3.1661	m6A_neg			ENSMUST00000035113	7.69437	m6A_neg		ENSMUST00000030581	1.22128	m6A_neg
ENST00000216190	0.816191	m6A_neg			ENSMUST00000021806	2.57337	m6A_neg		ENSMUST00000038608	3.43813	m6A_pos
ENST00000381844	4.99692	m6A_neg			ENSMUST00000094869	2.97433	m6A_neg		ENSMUST00000147571	2.80906	m6A_neg
ENST00000310336	0.17916	m6A_neg			ENSMUST00000095333	0.74487	m6A_pos		ENSMUST00000187656	0.392814	m6A_pos
ENST00000375807	0.949943	m6A_neg			ENSMUST00000167866	4.21514	m6A_neg		ENSMUST00000033880	2.68472	m6A_neg
ENST00000389774	2.82751	m6A_neg			ENSMUST00000086461	2.17197	m6A_neg		ENSMUST00000105687	2.66148	m6A_pos
ENST00000299952	3.47419	m6A_neg			ENSMUST00000042700	2.27517	m6A_neg		ENSMUST00000023344	3.12313	m6A_pos
ENST00000308733	2.96449	m6A_neg			ENSMUST00000041361	0.381506	m6A_neg		ENSMUST00000033010	0.61076	m6A_neg
ENST00000418115	4.19329	m6A_neg			ENSMUST00000001974	0.462879	m6A_neg		ENSMUST00000168846	2.00142	m6A_neg
ENST00000545197	1.43747	m6A_neg			ENSMUST00000062045	3.37069	m6A_neg		ENSMUST00000026420	1.80417	m6A_neg
ENST00000288774	1.26817	m6A_neg			ENSMUST00000172314	1.69376	m6A_neg		ENSMUST00000191431	0.730659	m6A_neg
ENST00000375980	4.6568	m6A_neg			ENSMUST00000152459	1.21193	m6A_pos		ENSMUST00000030110	3.12265	m6A_neg
ENST00000442218	3.05785	m6A_neg			ENSMUST00000036509	0.545839	m6A_neg		ENSMUST00000035852	0.755336	m6A_neg
ENST00000368926	7.34054	m6A_neg			ENSMUST00000020768	0.633925	m6A_neg		ENSMUST00000102776	0.687521	m6A_neg
ENST00000379028	1.43312	m6A_neg			ENSMUST00000130451	12.038	m6A_pos		ENSMUST00000021453	0.98662	m6A_neg
ENST00000315869	2.8747	m6A_pos			ENSMUST00000043313	0.423874	m6A_neg		ENSMUST00000040514	0.735091	m6A_pos
ENST00000381482	1.44244	m6A_pos			ENSMUST00000002344	0.0704917	m6A_neg		ENSMUST00000161779	2.04474	m6A_pos
ENST00000551295	2.30671	m6A_neg			ENSMUST00000033752	0.348262	m6A_pos		ENSMUST00000028241	2.45866	m6A_neg
ENST00000382114	1.17808	m6A_pos			ENSMUST00000099525	0.513554	m6A_neg		ENSMUST00000093955	1.5997	m6A_neg
ENST00000361271	3.14427	m6A_neg			ENSMUST00000055327	8.23297	m6A_neg		ENSMUST00000169922	0.620709	m6A_pos
ENST00000367109	0.821052	m6A_neg			ENSMUST00000194746	1.89628	m6A_neg		ENSMUST00000023008	2.22589	m6A_pos
ENST00000265651	1.46522	m6A_neg			ENSMUST00000041882	3.4511	m6A_neg		ENSMUST00000169613	3.11768	m6A_neg
ENST00000348411	1.47542	m6A_pos			ENSMUST00000019876	1.74283	m6A_neg		ENSMUST00000058639	1.5105	m6A_neg
ENST00000377453	4.97102	m6A_pos			ENSMUST00000062802	3.01847	m6A_neg		ENSMUST00000114297	1.41494	m6A_neg
ENST00000295148	1.12131	m6A_pos			ENSMUST00000033671	4.6834	m6A_neg		ENSMUST00000089497	1.70616	m6A_neg
ENST00000345530	0.2911	m6A_neg			ENSMUST00000100765	0.871455	m6A_pos		ENSMUST00000041772	0.941942	m6A_pos
ENST00000397048	17.2151	m6A_neg			ENSMUST00000039855	0.580168	m6A_pos		ENSMUST00000092298	1.38409	m6A_pos
ENST00000295770	1.12455	m6A_pos			ENSMUST00000084203	0.728624	m6A_pos		ENSMUST00000074510	2.4528	m6A_pos
ENST00000622315	6.13931	m6A_neg			ENSMUST00000072751	0.488009	m6A_neg		ENSMUST00000183034	0.239879	m6A_pos
ENST00000304060	0.451559	m6A_neg			ENSMUST00000010421	0.142301	m6A_pos		ENSMUST00000144458	1.60989	m6A_pos
ENST00000322954	0.513359	m6A_pos			ENSMUST00000081064	0.641432	m6A_neg		ENSMUST00000088041	1.29384	m6A_neg
ENST00000233336	4.37971	m6A_neg			ENSMUST00000042587	4.09889	m6A_pos		ENSMUST00000155329	1.61099	m6A_pos
ENST00000273261	1.08244	m6A_pos			ENSMUST00000036340	0.695443	m6A_neg		ENSMUST00000115338	2.11782	m6A_neg
ENST00000409404	0.598369	m6A_pos			ENSMUST00000106177	0.689048	m6A_neg		ENSMUST00000114590	1.39315	m6A_pos
ENST00000360534	0.808242	m6A_neg			ENSMUST00000108810	0.387677	m6A_neg		ENSMUST00000045730	1.26628	m6A_pos
ENST00000548925	7.79735	m6A_neg			ENSMUST00000022962	2.52602	m6A_neg		ENSMUST00000117757	1.41303	m6A_neg
ENST00000369443	3.23516	m6A_neg			ENSMUST00000038257	3.5795	m6A_neg		ENSMUST00000022998	0.912081	m6A_neg
ENST00000304363	1.89378	m6A_pos			ENSMUST00000186949	2.59843	m6A_pos		ENSMUST00000068725	2.01579	m6A_pos
ENST00000245552	15.4234	m6A_neg			ENSMUST00000167020	1.87101	m6A_pos		ENSMUST00000047746	1.17411	m6A_neg
ENST00000418814	0.423004	m6A_pos			ENSMUST00000107728	0.83424	m6A_pos		ENSMUST00000162739	0.913987	m6A_neg
ENST00000409531	15.0846	m6A_neg			ENSMUST00000034728	0.657508	m6A_pos		ENSMUST00000113627	1.29662	m6A_neg
ENST00000596755	6.77404	m6A_pos			ENSMUST00000171649	1.38694	m6A_neg		ENSMUST00000028049	0.878591	m6A_neg
ENST00000580170	1.54617	m6A_neg			ENSMUST00000078124	6.96757	m6A_pos		ENSMUST00000114732	1.06599	m6A_pos
ENST00000541970	3.13882	m6A_neg			ENSMUST00000024802	2.79028	m6A_neg		ENSMUST00000091579	1.06601	m6A_neg
ENST00000261708	1.26501	m6A_neg			ENSMUST00000033875	3.07092	m6A_neg		ENSMUST00000031170	1.08219	m6A_pos
ENST00000396153	2.60804	m6A_neg			ENSMUST00000047726	2.29852	m6A_neg		ENSMUST00000070458	0.534584	m6A_neg
ENST00000397977	1.11971	m6A_pos			ENSMUST00000025755	2.66654	m6A_neg		ENSMUST00000053950	2.01028	m6A_neg
ENST00000353411	24.2133	m6A_neg			ENSMUST00000077941	1.09395	m6A_neg		ENSMUST00000090815	1.15395	m6A_neg
ENST00000569532	3.44898	m6A_neg			ENSMUST00000016463	2.41284	m6A_neg		ENSMUST00000007236	1.69534	m6A_neg
ENST00000452671	0.778985	m6A_pos			ENSMUST00000028619	4.27149	m6A_pos		ENSMUST00000019991	2.26021	m6A_neg
ENST00000261560	1.57951	m6A_neg			ENSMUST00000024749	0.723758	m6A_pos		ENSMUST00000001700	3.20996	m6A_pos
ENST00000409248	35.7362	m6A_neg			ENSMUST00000167992	2.60491	m6A_neg		ENSMUST00000033450	12.6582	m6A_pos
ENST00000377673	1.81717	m6A_neg			ENSMUST00000107131	2.38811	m6A_neg		ENSMUST00000039088	1.82521	m6A_pos
ENST00000367941	9.6643	m6A_neg			ENSMUST00000021467	0.366993	m6A_pos		ENSMUST00000025932	1.2476	m6A_pos
ENST00000389912	8.65454	m6A_neg			ENSMUST00000163558	1.92346	m6A_neg		ENSMUST00000177736	1.33783	m6A_pos
ENST00000409746	3.23369	m6A_neg			ENSMUST00000185641	0.375762	m6A_neg		ENSMUST00000074248	3.00754	m6A_pos
ENST00000621083	0.23707	m6A_neg			ENSMUST00000084527	0.801091	m6A_pos		ENSMUST00000034464	4.1377	m6A_neg
ENST00000336097	2.73729	m6A_neg			ENSMUST00000166713	2.16636	m6A_pos		ENSMUST00000026292	1.83369	m6A_pos
ENST00000369966	1.39908	m6A_neg			ENSMUST00000105322	3.46799	m6A_neg		ENSMUST00000127405	1.38672	m6A_neg
ENST00000348428	2.78707	m6A_pos			ENSMUST00000109997	1.21263	m6A_neg		ENSMUST00000030399	1.13433	m6A_neg
ENST00000338134	6.17965	m6A_neg			ENSMUST00000190457	0.921607	m6A_neg		ENSMUST00000078752	1.5713	m6A_neg
ENST00000372622	3.12138	m6A_neg			ENSMUST00000049149	0.391805	m6A_pos		ENSMUST00000108920	1.37511	m6A_neg
ENST00000439174	2.31422	m6A_pos			ENSMUST00000033591	3.21226	m6A_neg		ENSMUST00000165532	1.3635	m6A_neg
ENST00000392539	0.530983	m6A_pos			ENSMUST00000106033	1.34794	m6A_neg		ENSMUST00000023206	1.40739	m6A_pos
ENST00000372037	3.05035	m6A_neg			ENSMUST00000071087	0.70226	m6A_neg		ENSMUST00000044660	1.14761	m6A_pos
ENST00000233121	6.13132	m6A_neg			ENSMUST00000032802	2.85275	m6A_pos		ENSMUST00000023343	1.83269	m6A_neg
ENST00000585388	4.08696	m6A_neg			ENSMUST00000117222	1.62029	m6A_neg		ENSMUST00000119570	0.0310776	m6A_neg
ENST00000333449	5.33821	m6A_neg			ENSMUST00000023113	1.6685	m6A_neg		ENSMUST00000053670	0.777757	m6A_neg
ENST00000438295	6.51153	m6A_neg			ENSMUST00000031805	0.94006	m6A_pos		ENSMUST00000018990	0.617406	m6A_neg
ENST00000262139	4.62364	m6A_neg			ENSMUST00000025137	1.55147	m6A_pos		ENSMUST00000076251	1.68069	m6A_pos
ENST00000274008	0.350051	m6A_pos			ENSMUST00000030581	0.0896122	m6A_neg		ENSMUST00000049156	1.68344	m6A_neg
ENST00000420343	2.52494	m6A_neg			ENSMUST00000038608	3.47565	m6A_pos		ENSMUST00000087514	1.13724	m6A_neg
ENST00000308249	0.752224	m6A_pos			ENSMUST00000037190	1.89128	m6A_neg		ENSMUST00000061850	1.36212	m6A_pos
ENST00000371374	6.85066	m6A_neg			ENSMUST00000147571	4.83398	m6A_neg		ENSMUST00000025914	1.26962	m6A_neg
ENST00000257414	1.31443	m6A_pos			ENSMUST00000187656	0.398163	m6A_pos		ENSMUST00000081457	2.65216	m6A_neg
ENST00000396308	6.77676	m6A_neg			ENSMUST00000021607	6.16759	m6A_neg		ENSMUST00000129456	2.44748	m6A_pos
ENST00000294664	1.55102	m6A_neg			ENSMUST00000033880	1.55631	m6A_neg		ENSMUST00000027263	1.87763	m6A_neg
ENST00000254325	2.39701	m6A_neg			ENSMUST00000003451	1.3723	m6A_neg		ENSMUST00000113851	2.94505	m6A_neg
ENST00000382723	1.95555	m6A_neg			ENSMUST00000023344	3.60434	m6A_neg		ENSMUST00000081525	0.955153	m6A_neg
ENST00000267460	1.23871	m6A_pos			ENSMUST00000033010	1.08138	m6A_neg		ENSMUST00000034630	1.9693	m6A_neg
ENST00000250498	4.05514	m6A_neg			ENSMUST00000168846	1.62127	m6A_neg		ENSMUST00000064797	1.49037	m6A_neg
ENST00000374720	4.34889	m6A_neg			ENSMUST00000026420	1.41076	m6A_neg		ENSMUST00000040105	0.952024	m6A_pos
ENST00000525239	0.156286	m6A_neg			ENSMUST00000191431	0.420638	m6A_neg		ENSMUST00000091848	2.07745	m6A_neg
ENST00000333201	3.7082	m6A_pos			ENSMUST00000050083	2.4151	m6A_pos		ENSMUST00000014220	3.05027	m6A_neg
ENST00000500576	4.04148	m6A_neg			ENSMUST00000030110	2.40368	m6A_neg		ENSMUST00000061222	1.6644	m6A_pos
ENST00000622503	3.99345	m6A_pos			ENSMUST00000001713	2.32966	m6A_neg		ENSMUST00000040021	2.34065	m6A_pos
ENST00000376771	2.18603	m6A_pos			ENSMUST00000190748	1.69607	m6A_neg		ENSMUST00000057325	1.01124	m6A_neg
ENST00000396628	3.46168	m6A_neg			ENSMUST00000035852	1.19618	m6A_neg		ENSMUST00000016488	5.37987	m6A_neg
ENST00000313468	8.853	m6A_neg			ENSMUST00000037918	21.8715	m6A_neg		ENSMUST00000107851	1.24428	m6A_neg
ENST00000377768	0.679075	m6A_neg			ENSMUST00000021453	0.703228	m6A_neg		ENSMUST00000004057	2.88865	m6A_neg
ENST00000604567	0.755715	m6A_pos			ENSMUST00000040514	0.692992	m6A_pos		ENSMUST00000073724	0.312189	m6A_neg
ENST00000447944	0.823817	m6A_pos			ENSMUST00000093049	1.11381	m6A_neg		ENSMUST00000041262	1.11845	m6A_neg
ENST00000340802	0.58282	m6A_neg			ENSMUST00000161779	1.67455	m6A_pos		ENSMUST00000155551	2.4325	m6A_pos
ENST00000620786	0.21874	m6A_pos			ENSMUST00000028241	3.78767	m6A_neg		ENSMUST00000037302	1.10912	m6A_pos
ENST00000311832	6.09705	m6A_neg			ENSMUST00000093955	1.62791	m6A_neg		ENSMUST00000111803	2.27298	m6A_neg
ENST00000392822	1.61832	m6A_neg			ENSMUST00000026480	1.03198	m6A_neg		ENSMUST00000062483	3.68332	m6A_pos
ENST00000615164	49.1846	m6A_neg			ENSMUST00000023008	1.2298	m6A_pos		ENSMUST00000110336	0.695728	m6A_pos
ENST00000394546	7.95252	m6A_neg			ENSMUST00000058060	0.395999	m6A_neg		ENSMUST00000117245	2.10494	m6A_pos
ENST00000378531	7.2993	m6A_neg			ENSMUST00000058639	0.903204	m6A_neg		ENSMUST00000030443	1.09737	m6A_neg
ENST00000323037	1.59173	m6A_pos			ENSMUST00000169613	2.6947	m6A_neg		ENSMUST00000064495	0.67849	m6A_neg
ENST00000497571	4.64631	m6A_pos			ENSMUST00000114297	1.21462	m6A_neg		ENSMUST00000151826	2.1789	m6A_pos
ENST00000500337	2.43792	m6A_neg			ENSMUST00000041772	0.406878	m6A_pos		ENSMUST00000085671	0.824198	m6A_pos
ENST00000432901	7.97695	m6A_neg			ENSMUST00000092298	0.815638	m6A_pos		ENSMUST00000105863	3.93043	m6A_neg
ENST00000618403	6.99566	m6A_neg			ENSMUST00000074510	1.24601	m6A_neg		ENSMUST00000013294	1.30244	m6A_pos
ENST00000196371	0.470237	m6A_neg			ENSMUST00000103234	0.311081	m6A_neg		ENSMUST00000162342	0.587993	m6A_neg
ENST00000435205	0.690168	m6A_neg			ENSMUST00000183034	0.164789	m6A_pos		ENSMUST00000059787	5.69355	m6A_pos
ENST00000327158	5.41627	m6A_neg			ENSMUST00000144458	1.23591	m6A_pos		ENSMUST00000022720	1.29532	m6A_pos
ENST00000370693	5.4181	m6A_neg			ENSMUST00000112836	3.73305	m6A_pos		ENSMUST00000183096	2.87443	m6A_pos
ENST00000220496	11.0878	m6A_neg			ENSMUST00000088041	1.38078	m6A_neg		ENSMUST00000017868	0.202536	m6A_neg
ENST00000456935	1.31048	m6A_pos			ENSMUST00000155329	0.899562	m6A_pos		ENSMUST00000040344	2.73743	m6A_pos
ENST00000216117	11.5287	m6A_neg			ENSMUST00000115338	2.19635	m6A_neg		ENSMUST00000037839	2.01766	m6A_neg
ENST00000374694	1.53122	m6A_neg			ENSMUST00000114590	1.66759	m6A_neg		ENSMUST00000177608	4.23764	m6A_neg
ENST00000309683	2.05229	m6A_neg			ENSMUST00000045730	0.67653	m6A_pos		ENSMUST00000121024	1.62227	m6A_neg
ENST00000373078	3.47535	m6A_neg			ENSMUST00000040907	1.4933	m6A_neg		ENSMUST00000060714	5.27833	m6A_neg
ENST00000361328	0.446088	m6A_neg			ENSMUST00000117757	1.67749	m6A_neg		ENSMUST00000040865	0.588881	m6A_neg
ENST00000376345	9.22075	m6A_neg			ENSMUST00000022998	0.715967	m6A_neg		ENSMUST00000097715	3.24995	m6A_neg
ENST00000342782	5.99815	m6A_neg			ENSMUST00000064190	0.669494	m6A_pos		ENSMUST00000020023	4.84905	m6A_neg
ENST00000521264	83.2644	m6A_neg			ENSMUST00000068725	2.62741	m6A_pos		ENSMUST00000031351	0.8204	m6A_neg
ENST00000559596	1.96995	m6A_neg			ENSMUST00000047746	0.529372	m6A_neg		ENSMUST00000081932	2.54395	m6A_pos
ENST00000376768	4.39098	m6A_neg			ENSMUST00000162739	0.903235	m6A_neg		ENSMUST00000103115	1.15876	m6A_pos
ENST00000359995	0.639489	m6A_neg			ENSMUST00000113627	3.05552	m6A_neg		ENSMUST00000077375	6.19999	m6A_neg
ENST00000266483	1.09561	m6A_neg			ENSMUST00000028049	0.560227	m6A_neg		ENSMUST00000056907	0.904675	m6A_pos
ENST00000230053	2.33036	m6A_neg			ENSMUST00000091579	0.704871	m6A_neg		ENSMUST00000025065	3.15706	m6A_neg
ENST00000260970	0.988883	m6A_pos			ENSMUST00000030404	1.13141	m6A_neg		ENSMUST00000165242	2.75831	m6A_pos
ENST00000308677	10.3472	m6A_neg			ENSMUST00000031170	1.03	m6A_pos		ENSMUST00000107206	0.417756	m6A_pos
ENST00000619898	19.4628	m6A_neg			ENSMUST00000053950	0.819599	m6A_neg		ENSMUST00000029565	2.14726	m6A_neg
ENST00000290299	2.79826	m6A_neg			ENSMUST00000028177	1.21353	m6A_pos		ENSMUST00000066489	0.933105	m6A_neg
ENST00000393950	4.14821	m6A_neg			ENSMUST00000090815	1.18465	m6A_neg		ENSMUST00000097649	1.36271	m6A_pos
ENST00000522337	5.37148	m6A_neg			ENSMUST00000007236	1.93413	m6A_neg		ENSMUST00000086294	1.46851	m6A_neg
ENST00000587091	1.20475	m6A_neg			ENSMUST00000070257	1.09547	m6A_neg		ENSMUST00000173804	1.55892	m6A_neg
ENST00000337491	8.28157	m6A_neg			ENSMUST00000019991	1.95228	m6A_neg		ENSMUST00000006178	1.24852	m6A_neg
ENST00000371477	0.904412	m6A_neg			ENSMUST00000001700	1.60101	m6A_pos		ENSMUST00000034746	3.39174	m6A_neg
ENST00000433931	0.546778	m6A_pos			ENSMUST00000039088	0.586879	m6A_pos		ENSMUST00000074058	0.509894	m6A_neg
ENST00000508987	8.99459	m6A_neg			ENSMUST00000025932	1.19542	m6A_pos		ENSMUST00000164866	1.50559	m6A_pos
ENST00000252603	11.2827	m6A_neg			ENSMUST00000066723	1.38839	m6A_neg		ENSMUST00000064166	0.930916	m6A_neg
ENST00000307355	1.19579	m6A_neg			ENSMUST00000074248	2.10668	m6A_pos		ENSMUST00000077273	1.08906	m6A_pos
ENST00000327443	0.937925	m6A_pos			ENSMUST00000035020	1.34275	m6A_pos		ENSMUST00000109820	1.89154	m6A_neg
ENST00000371437	12.9479	m6A_neg			ENSMUST00000026292	0.878906	m6A_pos		ENSMUST00000073456	2.42722	m6A_neg
ENST00000614445	5.15233	m6A_neg			ENSMUST00000034464	4.79042	m6A_neg		ENSMUST00000015725	1.42724	m6A_neg
ENST00000366510	3.64525	m6A_neg			ENSMUST00000034585	11.6704	m6A_neg		ENSMUST00000027492	1.21302	m6A_pos
ENST00000378204	1.38789	m6A_pos			ENSMUST00000127405	1.11149	m6A_neg		ENSMUST00000019987	2.26546	m6A_pos
ENST00000622483	1.77674	m6A_neg			ENSMUST00000078752	1.82843	m6A_pos		ENSMUST00000121004	1.05583	m6A_neg
ENST00000224073	20.0973	m6A_neg			ENSMUST00000074752	2.14872	m6A_neg		ENSMUST00000056677	0.754189	m6A_neg
ENST00000529555	0.484749	m6A_neg			ENSMUST00000108920	1.76042	m6A_neg		ENSMUST00000090476	0.946979	m6A_neg
ENST00000512123	0.503854	m6A_pos			ENSMUST00000090020	0.488983	m6A_neg		ENSMUST00000032573	10.4988	m6A_neg
ENST00000417410	3.62372	m6A_neg			ENSMUST00000165532	1.21438	m6A_neg		ENSMUST00000027472	4.43769	m6A_pos
ENST00000261407	2.58987	m6A_neg			ENSMUST00000023206	0.925121	m6A_pos		ENSMUST00000087933	2.18803	m6A_neg
ENST00000287156	7.40521	m6A_neg			ENSMUST00000093969	0.388452	m6A_neg		ENSMUST00000171953	6.98528	m6A_neg
ENST00000434744	1.88953	m6A_neg			ENSMUST00000044660	0.915883	m6A_pos		ENSMUST00000035560	4.4572	m6A_neg
ENST00000318911	3.83764	m6A_neg			ENSMUST00000023343	2.10832	m6A_neg		ENSMUST00000171155	1.49321	m6A_pos
ENST00000276062	9.6577	m6A_neg			ENSMUST00000119570	0.120938	m6A_neg		ENSMUST00000169597	0.937818	m6A_pos
ENST00000527610	6.045	m6A_neg			ENSMUST00000053670	0.84072	m6A_neg		ENSMUST00000074408	0.706408	m6A_pos
ENST00000553851	12.301	m6A_neg			ENSMUST00000023362	1.2099	m6A_neg		ENSMUST00000104999	1.87049	m6A_pos
ENST00000377791	282.74	m6A_neg			ENSMUST00000076251	1.32397	m6A_pos		ENSMUST00000188797	1.21202	m6A_pos
ENST00000442371	2.2472	m6A_pos			ENSMUST00000049156	1.33921	m6A_neg		ENSMUST00000075159	0.349424	m6A_neg
ENST00000402881	1.00165	m6A_pos			ENSMUST00000102915	0.939877	m6A_pos		ENSMUST00000030375	0.643721	m6A_pos
ENST00000373448	0.675392	m6A_neg			ENSMUST00000061850	1.3882	m6A_pos		ENSMUST00000032899	2.22217	m6A_neg
ENST00000247026	2.61199	m6A_pos			ENSMUST00000025914	3.49475	m6A_neg		ENSMUST00000026558	2.06276	m6A_pos
ENST00000378037	0.790283	m6A_pos			ENSMUST00000002549	1.4339	m6A_neg		ENSMUST00000072835	4.65099	m6A_neg
ENST00000370249	1.80971	m6A_pos			ENSMUST00000129456	1.70948	m6A_pos		ENSMUST00000087204	1.44024	m6A_pos
ENST00000263702	2.44529	m6A_neg			ENSMUST00000113851	2.22399	m6A_neg		ENSMUST00000138762	1.07176	m6A_pos
ENST00000255194	0.791375	m6A_pos			ENSMUST00000081525	1.13968	m6A_neg		ENSMUST00000102594	2.88143	m6A_neg
ENST00000272452	4.90165	m6A_neg			ENSMUST00000034630	0.259849	m6A_neg		ENSMUST00000050555	1.1127	m6A_pos
ENST00000225609	6.39403	m6A_neg			ENSMUST00000014917	2.70767	m6A_pos		ENSMUST00000040577	0.779931	m6A_pos
ENST00000335890	4.24298	m6A_neg			ENSMUST00000040105	0.59944	m6A_pos		ENSMUST00000086278	0.529102	m6A_pos
ENST00000273980	0.346911	m6A_neg			ENSMUST00000088823	0.976392	m6A_neg		ENSMUST00000091190	1.76633	m6A_neg
ENST00000325805	0.53033	m6A_pos			ENSMUST00000178344	0.536376	m6A_pos		ENSMUST00000028239	0.323272	m6A_neg
ENST00000339077	1.88165	m6A_pos			ENSMUST00000014220	2.26009	m6A_neg		ENSMUST00000031032	1.3591	m6A_pos
ENST00000240123	5.46774	m6A_neg			ENSMUST00000061222	1.31305	m6A_pos		ENSMUST00000078001	0.939262	m6A_neg
ENST00000588025	2.33214	m6A_neg			ENSMUST00000098181	1.109	m6A_neg		ENSMUST00000022147	2.53858	m6A_pos
ENST00000421999	1.69674	m6A_neg			ENSMUST00000040021	2.85011	m6A_pos		ENSMUST00000015891	2.13834	m6A_neg
ENST00000261486	1.66506	m6A_neg			ENSMUST00000037360	0.347903	m6A_neg		ENSMUST00000045153	0.901525	m6A_neg
ENST00000622362	0.386152	m6A_neg			ENSMUST00000016488	5.09837	m6A_neg		ENSMUST00000166658	2.89954	m6A_neg
ENST00000398174	5.33046	m6A_neg			ENSMUST00000107851	1.69405	m6A_neg		ENSMUST00000134614	0.998542	m6A_neg
ENST00000240587	0.838197	m6A_neg			ENSMUST00000004057	2.492	m6A_neg		ENSMUST00000111349	0.792041	m6A_neg
ENST00000395831	1.22128	m6A_neg			ENSMUST00000073724	0.249137	m6A_neg		ENSMUST00000115609	2.65042	m6A_neg
ENST00000478753	0.442898	m6A_neg			ENSMUST00000041262	1.46373	m6A_neg		ENSMUST00000013766	2.35973	m6A_neg
ENST00000475541	1.85637	m6A_neg			ENSMUST00000024957	2.48791	m6A_neg		ENSMUST00000061169	0.908948	m6A_pos
ENST00000373549	1.28385	m6A_neg			ENSMUST00000155551	1.66455	m6A_pos		ENSMUST00000081335	2.40972	m6A_pos
ENST00000369779	4.39635	m6A_neg			ENSMUST00000037302	0.433858	m6A_pos		ENSMUST00000082407	0.90609	m6A_neg
ENST00000398659	3.43619	m6A_neg			ENSMUST00000111803	2.00756	m6A_neg		ENSMUST00000065080	1.59661	m6A_neg
ENST00000588072	4.8885	m6A_neg			ENSMUST00000110336	0.408815	m6A_pos		ENSMUST00000098780	1.40618	m6A_neg
ENST00000329734	1.85347	m6A_pos			ENSMUST00000030443	1.53694	m6A_neg		ENSMUST00000044179	3.21369	m6A_neg
ENST00000379751	1.50262	m6A_neg			ENSMUST00000022612	2.18999	m6A_neg		ENSMUST00000079764	7.94833	m6A_neg
ENST00000371316	0.56846	m6A_neg			ENSMUST00000015719	7.53875	m6A_neg		ENSMUST00000113481	0.899033	m6A_pos
ENST00000544117	1.52617	m6A_pos			ENSMUST00000064495	0.672532	m6A_neg		ENSMUST00000048706	1.24411	m6A_neg
ENST00000381588	0.831449	m6A_pos			ENSMUST00000085671	0.369884	m6A_pos		ENSMUST00000163663	1.28218	m6A_pos
ENST00000577399	3.5976	m6A_neg			ENSMUST00000105863	4.88383	m6A_neg		ENSMUST00000067545	6.08838	m6A_neg
ENST00000624585	23.4601	m6A_neg			ENSMUST00000079041	3.11635	m6A_neg		ENSMUST00000035105	0.857342	m6A_neg
ENST00000313173	2.45475	m6A_pos			ENSMUST00000027897	1.11633	m6A_neg		ENSMUST00000094653	1.15743	m6A_neg
ENST00000306320	1.91609	m6A_pos			ENSMUST00000013294	0.940397	m6A_pos		ENSMUST00000118015	3.02951	m6A_neg
ENST00000579849	15.3177	m6A_neg			ENSMUST00000162342	1.92001	m6A_neg		ENSMUST00000003655	3.14907	m6A_neg
ENST00000436066	3.78196	m6A_neg			ENSMUST00000059787	7.36136	m6A_pos		ENSMUST00000038225	1.11907	m6A_pos
ENST00000399151	0.421901	m6A_pos			ENSMUST00000022720	0.807681	m6A_pos		ENSMUST00000038406	0.820625	m6A_neg
ENST00000319942	1.54841	m6A_neg			ENSMUST00000000895	1.27441	m6A_neg		ENSMUST00000182213	1.04161	m6A_pos
ENST00000399794	0.11985	m6A_pos			ENSMUST00000183096	1.59871	m6A_pos		ENSMUST00000039267	1.10747	m6A_pos
ENST00000524794	0.82224	m6A_pos			ENSMUST00000003268	1.41751	m6A_neg		ENSMUST00000112885	0.672366	m6A_pos
ENST00000537098	4.13336	m6A_neg			ENSMUST00000040344	5.46266	m6A_pos		ENSMUST00000115384	1.68142	m6A_pos
ENST00000370867	1.07054	m6A_neg			ENSMUST00000052458	9.01762	m6A_pos		ENSMUST00000097373	1.62167	m6A_neg
ENST00000394951	5.63914	m6A_neg			ENSMUST00000037839	1.06305	m6A_neg		ENSMUST00000025818	0.698122	m6A_neg
ENST00000528099	1.1693	m6A_neg			ENSMUST00000054825	2.18851	m6A_neg		ENSMUST00000191275	0.915146	m6A_pos
ENST00000565299	2.29141	m6A_neg			ENSMUST00000121024	3.43208	m6A_neg		ENSMUST00000043531	2.9805	m6A_pos
ENST00000282058	4.08733	m6A_neg			ENSMUST00000173938	2.86067	m6A_neg		ENSMUST00000047322	0.748604	m6A_pos
ENST00000204517	1.67528	m6A_neg			ENSMUST00000040865	1.35238	m6A_neg		ENSMUST00000088294	1.66441	m6A_pos
ENST00000433866	29.3771	m6A_neg			ENSMUST00000020023	6.37316	m6A_neg		ENSMUST00000062915	4.13245	m6A_pos
ENST00000613923	2.0924	m6A_pos			ENSMUST00000031351	0.450602	m6A_neg		ENSMUST00000101388	1.44979	m6A_pos
ENST00000441310	0.503614	m6A_pos			ENSMUST00000103115	0.670881	m6A_pos		ENSMUST00000111964	2.99953	m6A_neg
ENST00000372190	1.38189	m6A_pos			ENSMUST00000077375	0.907716	m6A_neg		ENSMUST00000108939	0.855073	m6A_neg
ENST00000395067	1.67168	m6A_neg			ENSMUST00000056907	0.892771	m6A_pos		ENSMUST00000055096	1.85942	m6A_neg
ENST00000466830	39.0683	m6A_neg			ENSMUST00000025065	1.79162	m6A_neg		ENSMUST00000112979	1.59383	m6A_neg
ENST00000308234	2.10617	m6A_pos			ENSMUST00000065871	0.664201	m6A_pos		ENSMUST00000118987	2.29072	m6A_pos
ENST00000412585	7.42921	m6A_neg			ENSMUST00000162508	2.5233	m6A_neg		ENSMUST00000081022	0.637303	m6A_pos
ENST00000523213	0.492295	m6A_neg			ENSMUST00000107206	0.182622	m6A_pos		ENSMUST00000142539	1.17869	m6A_pos
ENST00000621372	5.34338	m6A_neg			ENSMUST00000029565	2.84691	m6A_neg		ENSMUST00000123614	2.12594	m6A_neg
ENST00000592741	2.61259	m6A_neg			ENSMUST00000066489	1.78203	m6A_neg		ENSMUST00000004137	2.12697	m6A_neg
ENST00000261733	5.02563	m6A_neg			ENSMUST00000097649	1.11901	m6A_pos		ENSMUST00000094053	0.517688	m6A_pos
ENST00000380607	1.72096	m6A_neg			ENSMUST00000086294	0.886477	m6A_neg		ENSMUST00000104984	0.382887	m6A_pos
ENST00000371485	0.945306	m6A_pos			ENSMUST00000173804	0.648042	m6A_pos		ENSMUST00000010267	0.681982	m6A_neg
ENST00000548660	3.21148	m6A_neg			ENSMUST00000006178	0.80197	m6A_neg		ENSMUST00000027444	4.1505	m6A_neg
ENST00000372695	1.9242	m6A_neg			ENSMUST00000034746	3.24521	m6A_neg		ENSMUST00000087543	0.84295	m6A_neg
ENST00000405578	7.86183	m6A_neg			ENSMUST00000074058	0.450087	m6A_neg		ENSMUST00000035987	1.12125	m6A_pos
ENST00000222247	3.57607	m6A_neg			ENSMUST00000164866	1.32291	m6A_pos		ENSMUST00000042575	0.762912	m6A_neg
ENST00000372645	4.76334	m6A_neg			ENSMUST00000045855	1.96258	m6A_neg		ENSMUST00000003971	0.880561	m6A_neg
ENST00000443824	0.584476	m6A_neg			ENSMUST00000077273	1.44427	m6A_pos		ENSMUST00000027027	1.16574	m6A_pos
ENST00000423635	4.9249	m6A_neg			ENSMUST00000168776	3.07343	m6A_pos		ENSMUST00000024763	1.62388	m6A_neg
ENST00000440944	5.77677	m6A_pos			ENSMUST00000109820	1.59804	m6A_neg		ENSMUST00000165806	0.76391	m6A_neg
ENST00000398250	1.77589	m6A_neg			ENSMUST00000073456	1.95726	m6A_neg		ENSMUST00000025271	0.900882	m6A_neg
ENST00000444133	0.925738	m6A_neg			ENSMUST00000049089	0.638436	m6A_neg		ENSMUST00000039101	2.3628	m6A_neg
ENST00000344700	3.06575	m6A_neg			ENSMUST00000015725	1.83784	m6A_neg		ENSMUST00000061656	1.39028	m6A_pos
ENST00000216330	5.26731	m6A_neg			ENSMUST00000027492	1.31915	m6A_pos		ENSMUST00000074936	1.35781	m6A_neg
ENST00000280326	1.35829	m6A_neg			ENSMUST00000053918	1.53735	m6A_neg		ENSMUST00000094632	1.40869	m6A_neg
ENST00000242848	0.203796	m6A_pos			ENSMUST00000178892	1.78723	m6A_neg		ENSMUST00000087684	0.725429	m6A_pos
ENST00000437150	4.54948	m6A_neg			ENSMUST00000019987	0.919443	m6A_pos		ENSMUST00000021668	6.53629	m6A_neg
ENST00000428638	1.4684	m6A_neg			ENSMUST00000121004	0.707123	m6A_neg		ENSMUST00000050183	0.554721	m6A_pos
ENST00000533342	2.13438	m6A_neg			ENSMUST00000056677	0.68854	m6A_neg		ENSMUST00000073150	2.79803	m6A_pos
ENST00000550325	4.22039	m6A_neg			ENSMUST00000090476	3.82519	m6A_neg		ENSMUST00000073120	1.01821	m6A_neg
ENST00000251968	2.23497	m6A_neg			ENSMUST00000102978	0.653239	m6A_neg		ENSMUST00000088827	1.14624	m6A_neg
ENST00000297954	3.69401	m6A_pos			ENSMUST00000171953	5.8265	m6A_neg		ENSMUST00000178704	0.913689	m6A_neg
ENST00000544855	18.8603	m6A_neg			ENSMUST00000035560	3.21616	m6A_neg		ENSMUST00000151708	3.76148	m6A_neg
ENST00000261643	3.40848	m6A_pos			ENSMUST00000169597	0.573875	m6A_pos		ENSMUST00000110073	1.43982	m6A_neg
ENST00000254301	0.701395	m6A_neg			ENSMUST00000188797	1.20478	m6A_pos		ENSMUST00000182964	2.00497	m6A_pos
ENST00000354883	2.26373	m6A_neg			ENSMUST00000074408	1.13087	m6A_pos		ENSMUST00000098754	0.733203	m6A_pos
ENST00000532324	3.23243	m6A_neg			ENSMUST00000075159	0.25028	m6A_neg		ENSMUST00000048731	4.03704	m6A_neg
ENST00000367500	1.17494	m6A_neg			ENSMUST00000031317	0.994407	m6A_neg		ENSMUST00000045368	6.01428	m6A_neg
ENST00000258742	1.82821	m6A_pos			ENSMUST00000030375	0.315431	m6A_neg		ENSMUST00000094120	1.37362	m6A_pos
ENST00000339431	2.58581	m6A_neg			ENSMUST00000028807	2.46471	m6A_neg		ENSMUST00000021991	1.38234	m6A_neg
ENST00000323205	4.07662	m6A_neg			ENSMUST00000013949	0.89704	m6A_neg		ENSMUST00000021338	0.91405	m6A_neg
ENST00000366615	4.41292	m6A_neg			ENSMUST00000137573	0.738952	m6A_neg		ENSMUST00000046777	2.19783	m6A_neg
ENST00000622577	1.13942	m6A_neg			ENSMUST00000026558	1.23066	m6A_neg		ENSMUST00000025547	0.87297	m6A_neg
ENST00000406452	2.65126	m6A_neg			ENSMUST00000072835	4.02733	m6A_neg		ENSMUST00000096285	0.584256	m6A_pos
ENST00000302362	5.6665	m6A_neg			ENSMUST00000102594	1.39302	m6A_neg		ENSMUST00000061390	0.655892	m6A_pos
ENST00000356654	1.5018	m6A_pos			ENSMUST00000138762	0.58935	m6A_pos		ENSMUST00000108843	1.20957	m6A_neg
ENST00000617083	2.31294	m6A_neg			ENSMUST00000050555	1.52547	m6A_pos		ENSMUST00000181892	0.905144	m6A_pos
ENST00000356136	1.35514	m6A_pos			ENSMUST00000038096	1.3323	m6A_neg		ENSMUST00000031331	0.728795	m6A_neg
ENST00000567016	0.865686	m6A_pos			ENSMUST00000091190	0.66366	m6A_neg		ENSMUST00000051955	0.328775	m6A_neg
ENST00000265720	1.47248	m6A_pos			ENSMUST00000028239	0.970628	m6A_pos		ENSMUST00000111618	2.08236	m6A_pos
ENST00000296266	0.856885	m6A_neg			ENSMUST00000031032	1.31026	m6A_pos		ENSMUST00000002710	1.35746	m6A_pos
ENST00000233623	1.48602	m6A_neg			ENSMUST00000078001	0.828051	m6A_neg		ENSMUST00000110936	1.01782	m6A_neg
ENST00000372923	2.96119	m6A_neg			ENSMUST00000022147	6.29047	m6A_pos		ENSMUST00000186475	2.30688	m6A_pos
ENST00000608416	1.79277	m6A_neg			ENSMUST00000015891	1.59471	m6A_neg		ENSMUST00000075888	6.86169	m6A_pos
ENST00000373173	6.20635	m6A_neg			ENSMUST00000045153	1.83501	m6A_neg		ENSMUST00000102633	1.17048	m6A_pos
ENST00000261600	0.827211	m6A_pos			ENSMUST00000166658	2.89405	m6A_neg		ENSMUST00000047865	3.58173	m6A_pos
ENST00000505803	5.92561	m6A_neg			ENSMUST00000134614	1.4932	m6A_neg		ENSMUST00000108436	0.719678	m6A_pos
ENST00000380421	2.36486	m6A_neg			ENSMUST00000111349	0.664141	m6A_neg		ENSMUST00000038091	2.99221	m6A_pos
ENST00000610426	8.08331	m6A_neg			ENSMUST00000115609	3.87646	m6A_neg		ENSMUST00000034988	3.13866	m6A_pos
ENST00000357033	2.45536	m6A_neg			ENSMUST00000061169	0.668006	m6A_pos		ENSMUST00000007317	0.382988	m6A_neg
ENST00000295522	2.67964	m6A_neg			ENSMUST00000081335	3.1426	m6A_pos		ENSMUST00000112024	1.0282	m6A_neg
ENST00000254803	0.954494	m6A_neg			ENSMUST00000082407	1.17549	m6A_neg		ENSMUST00000032454	2.92468	m6A_neg
ENST00000600118	25.1421	m6A_neg			ENSMUST00000065080	1.72066	m6A_neg		ENSMUST00000085385	1.35821	m6A_pos
ENST00000218089	0.389381	m6A_pos			ENSMUST00000044179	5.78674	m6A_neg		ENSMUST00000054471	3.37288	m6A_neg
ENST00000438329	5.26818	m6A_neg			ENSMUST00000018522	1.17289	m6A_pos		ENSMUST00000037872	2.86961	m6A_pos
ENST00000298573	0.610492	m6A_pos			ENSMUST00000039990	4.2884	m6A_pos		ENSMUST00000049699	1.07584	m6A_pos
ENST00000462745	1.65844	m6A_neg			ENSMUST00000061331	1.909	m6A_pos		ENSMUST00000047075	1.55123	m6A_pos
ENST00000338010	11.3423	m6A_neg			ENSMUST00000113481	0.603305	m6A_pos		ENSMUST00000070375	3.12449	m6A_neg
ENST00000379400	1.01715	m6A_neg			ENSMUST00000048706	1.34285	m6A_neg		ENSMUST00000094541	0.763239	m6A_neg
ENST00000449576	1.38926	m6A_neg			ENSMUST00000163663	0.783012	m6A_pos		ENSMUST00000033509	4.01183	m6A_neg
ENST00000220772	2.81794	m6A_neg			ENSMUST00000067545	5.90936	m6A_neg		ENSMUST00000100194	1.13364	m6A_neg
ENST00000381317	8.82297	m6A_neg			ENSMUST00000035105	0.770388	m6A_neg		ENSMUST00000018383	3.68875	m6A_neg
ENST00000505697	0.390842	m6A_pos			ENSMUST00000094653	0.941986	m6A_neg		ENSMUST00000162947	3.62585	m6A_neg
ENST00000296504	2.20139	m6A_neg			ENSMUST00000118015	3.87504	m6A_neg		ENSMUST00000077730	2.54486	m6A_pos
ENST00000606320	0.246014	m6A_pos			ENSMUST00000003655	1.84725	m6A_neg		ENSMUST00000035776	0.817269	m6A_pos
ENST00000536708	1.57597	m6A_neg			ENSMUST00000038406	1.33082	m6A_neg		ENSMUST00000034470	3.33736	m6A_neg
ENST00000264079	4.36738	m6A_neg			ENSMUST00000182213	0.963504	m6A_pos		ENSMUST00000115251	1.41847	m6A_pos
ENST00000010299	1.87207	m6A_neg			ENSMUST00000004729	1.38867	m6A_neg		ENSMUST00000115817	4.20493	m6A_neg
ENST00000333924	3.60572	m6A_pos			ENSMUST00000039267	0.714807	m6A_pos		ENSMUST00000090174	1.70209	m6A_neg
ENST00000373710	6.29162	m6A_neg			ENSMUST00000112885	0.422816	m6A_neg		ENSMUST00000179968	1.98316	m6A_pos
ENST00000286175	3.26671	m6A_neg			ENSMUST00000115384	1.34016	m6A_pos		ENSMUST00000053729	2.12041	m6A_neg
ENST00000397954	0.682911	m6A_pos			ENSMUST00000025818	0.721178	m6A_neg		ENSMUST00000113753	2.80564	m6A_neg
ENST00000531224	0.798501	m6A_pos			ENSMUST00000191275	0.567574	m6A_pos		ENSMUST00000036088	6.75423	m6A_neg
ENST00000251020	0.625596	m6A_pos			ENSMUST00000043531	4.84693	m6A_pos		ENSMUST00000101127	0.585039	m6A_pos
ENST00000324103	0.595748	m6A_neg			ENSMUST00000047322	0.548784	m6A_pos		ENSMUST00000057676	0.214995	m6A_neg
ENST00000586790	8.83664	m6A_neg			ENSMUST00000088294	1.76528	m6A_pos		ENSMUST00000038431	6.04889	m6A_neg
ENST00000431388	4.44766	m6A_neg			ENSMUST00000062915	2.43724	m6A_pos		ENSMUST00000140374	1.22722	m6A_neg
ENST00000203001	1.12162	m6A_pos			ENSMUST00000011302	0.345312	m6A_neg		ENSMUST00000110592	1.83666	m6A_neg
ENST00000587394	6.33685	m6A_neg			ENSMUST00000101388	0.894527	m6A_pos		ENSMUST00000106039	1.3757	m6A_neg
ENST00000612977	5.73091	m6A_neg			ENSMUST00000111964	4.97571	m6A_neg		ENSMUST00000027214	1.13712	m6A_pos
ENST00000355422	5.54413	m6A_neg			ENSMUST00000108939	0.49885	m6A_neg		ENSMUST00000106651	4.2468	m6A_neg
ENST00000466444	7.09756	m6A_neg			ENSMUST00000025826	4.41042	m6A_neg		ENSMUST00000162461	1.46611	m6A_pos
ENST00000402886	2.25379	m6A_neg			ENSMUST00000055096	1.10274	m6A_neg		ENSMUST00000034211	3.5741	m6A_neg
ENST00000354473	2.44256	m6A_pos			ENSMUST00000026032	1.67293	m6A_neg		ENSMUST00000033313	3.35415	m6A_neg
ENST00000372830	2.1837	m6A_neg			ENSMUST00000118987	0.601008	m6A_pos		ENSMUST00000088614	0.960754	m6A_neg
ENST00000508342	0.421598	m6A_neg			ENSMUST00000081022	0.858605	m6A_pos		ENSMUST00000031289	2.30492	m6A_pos
ENST00000457424	1.32981	m6A_neg			ENSMUST00000142539	0.73839	m6A_pos		ENSMUST00000063272	5.4276	m6A_pos
ENST00000260210	1.93335	m6A_neg			ENSMUST00000123614	1.81793	m6A_neg		ENSMUST00000103172	2.65167	m6A_neg
ENST00000225430	6.04264	m6A_neg			ENSMUST00000004137	8.40932	m6A_neg		ENSMUST00000062789	0.722368	m6A_pos
ENST00000366988	5.11021	m6A_neg			ENSMUST00000094053	0.542594	m6A_pos		ENSMUST00000003369	0.750456	m6A_pos
ENST00000347869	0.228929	m6A_neg			ENSMUST00000109135	1.82696	m6A_pos		ENSMUST00000039280	2.63393	m6A_pos
ENST00000392288	1.11811	m6A_neg			ENSMUST00000043498	1.09065	m6A_neg		ENSMUST00000147632	1.96574	m6A_neg
ENST00000310164	0.238024	m6A_pos			ENSMUST00000114575	9.92113	m6A_neg		ENSMUST00000039949	1.01627	m6A_pos
ENST00000264080	1.79201	m6A_neg			ENSMUST00000027444	3.06726	m6A_neg		ENSMUST00000102572	0.942297	m6A_neg
ENST00000373842	1.64778	m6A_pos			ENSMUST00000087543	0.82386	m6A_pos		ENSMUST00000098548	0.915764	m6A_neg
ENST00000393909	4.1668	m6A_pos			ENSMUST00000035987	0.39981	m6A_pos		ENSMUST00000147405	1.00212	m6A_neg
ENST00000310074	2.07912	m6A_neg			ENSMUST00000042575	0.756569	m6A_neg		ENSMUST00000115633	1.10883	m6A_pos
ENST00000312397	3.13997	m6A_neg			ENSMUST00000027027	0.828289	m6A_pos		ENSMUST00000031053	5.39214	m6A_neg
ENST00000287727	0.255123	m6A_pos			ENSMUST00000024763	1.48315	m6A_pos		ENSMUST00000197653	1.72883	m6A_pos
ENST00000323688	2.34806	m6A_neg			ENSMUST00000025271	0.602578	m6A_neg		ENSMUST00000032344	1.69818	m6A_neg
ENST00000374206	2.68599	m6A_neg			ENSMUST00000039101	2.31087	m6A_neg		ENSMUST00000064807	1.51124	m6A_neg
ENST00000296302	0.346822	m6A_pos			ENSMUST00000061656	0.879768	m6A_pos		ENSMUST00000032874	0.807172	m6A_neg
ENST00000221419	1.14976	m6A_neg			ENSMUST00000074936	1.69065	m6A_neg		ENSMUST00000131656	6.57048	m6A_pos
ENST00000382258	1.91838	m6A_neg			ENSMUST00000094632	1.09726	m6A_neg		ENSMUST00000052135	0.873031	m6A_pos
ENST00000394593	0.664399	m6A_neg			ENSMUST00000087684	0.281433	m6A_pos		ENSMUST00000053336	9.81777	m6A_pos
ENST00000434600	3.15574	m6A_neg			ENSMUST00000050183	0.690273	m6A_pos		ENSMUST00000023761	4.97108	m6A_neg
ENST00000378505	2.14416	m6A_neg			ENSMUST00000021668	9.23562	m6A_neg		ENSMUST00000017384	2.37535	m6A_pos
ENST00000223864	3.57951	m6A_neg			ENSMUST00000073150	0.751195	m6A_pos		ENSMUST00000000188	1.63484	m6A_neg
ENST00000424479	2.86765	m6A_neg			ENSMUST00000088827	2.05487	m6A_neg		ENSMUST00000051995	1.75144	m6A_neg
ENST00000323301	4.29914	m6A_neg			ENSMUST00000116434	0.939659	m6A_neg		ENSMUST00000107517	1.62676	m6A_neg
ENST00000452790	2.62383	m6A_neg			ENSMUST00000178704	0.453113	m6A_neg		ENSMUST00000052183	1.27132	m6A_neg
ENST00000326402	1.8946	m6A_neg			ENSMUST00000151708	9.06306	m6A_neg		ENSMUST00000122409	0.671448	m6A_pos
ENST00000477703	27.6056	m6A_neg			ENSMUST00000182964	0.639067	m6A_pos		ENSMUST00000036382	1.39441	m6A_pos
ENST00000618196	1.67893	m6A_pos			ENSMUST00000098754	0.515307	m6A_pos		ENSMUST00000146722	0.601797	m6A_pos
ENST00000415050	0.770185	m6A_neg			ENSMUST00000048731	2.31775	m6A_neg		ENSMUST00000020315	2.2404	m6A_pos
ENST00000397149	2.23369	m6A_neg			ENSMUST00000011398	0.694844	m6A_neg		ENSMUST00000067556	1.02301	m6A_pos
ENST00000272438	1.28402	m6A_neg			ENSMUST00000094120	0.799291	m6A_pos		ENSMUST00000027785	1.09361	m6A_neg
ENST00000621364	2.13092	m6A_neg			ENSMUST00000025547	1.84325	m6A_neg		ENSMUST00000005829	3.38051	m6A_neg
ENST00000264775	3.6804	m6A_neg			ENSMUST00000096285	0.75334	m6A_pos		ENSMUST00000067426	3.48583	m6A_neg
ENST00000320776	2.0257	m6A_neg			ENSMUST00000061390	1.13515	m6A_neg		ENSMUST00000050480	0.972289	m6A_pos
ENST00000396307	1.99844	m6A_neg			ENSMUST00000108843	1.12231	m6A_neg		ENSMUST00000095595	1.35648	m6A_neg
ENST00000355628	0.722806	m6A_pos			ENSMUST00000062405	22.1293	m6A_neg		ENSMUST00000021447	4.39853	m6A_pos
ENST00000283195	0.0778741	m6A_pos			ENSMUST00000025568	4.6613	m6A_neg		ENSMUST00000146088	1.98191	m6A_neg
ENST00000615869	0.448618	m6A_pos			ENSMUST00000181892	0.719562	m6A_neg		ENSMUST00000122103	1.72688	m6A_pos
ENST00000222792	3.85641	m6A_neg			ENSMUST00000039522	1.02138	m6A_neg		ENSMUST00000183125	0.633029	m6A_neg
ENST00000392749	3.45731	m6A_pos			ENSMUST00000073884	3.92122	m6A_pos		ENSMUST00000029540	1.60412	m6A_pos
ENST00000503643	2.27113	m6A_neg			ENSMUST00000051955	0.472054	m6A_neg		ENSMUST00000072631	2.83046	m6A_neg
ENST00000400422	0.192764	m6A_pos			ENSMUST00000169256	3.48824	m6A_pos		ENSMUST00000122450	7.73539	m6A_neg
ENST00000248633	0.400684	m6A_pos			ENSMUST00000111618	3.21133	m6A_neg		ENSMUST00000033264	1.84028	m6A_pos
ENST00000371873	2.4542	m6A_pos			ENSMUST00000002710	0.990151	m6A_neg		ENSMUST00000085939	4.16504	m6A_neg
ENST00000381007	4.65826	m6A_neg			ENSMUST00000110936	0.571847	m6A_neg		ENSMUST00000113495	3.99296	m6A_neg
ENST00000361283	2.1604	m6A_pos			ENSMUST00000070191	2.84279	m6A_neg		ENSMUST00000151231	1.8992	m6A_neg
ENST00000374839	6.02833	m6A_neg			ENSMUST00000186475	2.44466	m6A_pos		ENSMUST00000048630	1.12464	m6A_neg
ENST00000320848	2.11798	m6A_neg			ENSMUST00000075888	4.38314	m6A_pos		ENSMUST00000119201	3.08308	m6A_pos
ENST00000356464	8.00998	m6A_neg			ENSMUST00000102633	0.929257	m6A_pos		ENSMUST00000098333	0.377804	m6A_pos
ENST00000360184	0.0281211	m6A_pos			ENSMUST00000108436	0.889555	m6A_pos		ENSMUST00000025019	0.441665	m6A_neg
ENST00000343938	6.93115	m6A_neg			ENSMUST00000038091	2.2298	m6A_pos		ENSMUST00000033934	1.62062	m6A_pos
ENST00000391910	5.26314	m6A_neg			ENSMUST00000034988	1.8304	m6A_pos		ENSMUST00000047497	0.963351	m6A_neg
ENST00000377191	0.417294	m6A_pos			ENSMUST00000171229	0.976246	m6A_neg		ENSMUST00000057653	0.938926	m6A_neg
ENST00000254193	2.12021	m6A_neg			ENSMUST00000007317	0.741644	m6A_neg		ENSMUST00000025773	2.50652	m6A_neg
ENST00000373555	1.38751	m6A_neg			ENSMUST00000169415	3.38916	m6A_neg		ENSMUST00000099414	0.748285	m6A_neg
ENST00000186436	3.36281	m6A_pos			ENSMUST00000045138	2.4321	m6A_pos		ENSMUST00000112098	1.28618	m6A_pos
ENST00000261811	3.97699	m6A_neg			ENSMUST00000112024	0.670242	m6A_neg		ENSMUST00000020849	2.24457	m6A_neg
ENST00000279839	3.86579	m6A_neg			ENSMUST00000085385	0.723091	m6A_neg		ENSMUST00000010736	22.4647	m6A_neg
ENST00000547315	1.935	m6A_neg			ENSMUST00000054471	2.43507	m6A_neg		ENSMUST00000028948	1.72491	m6A_neg
ENST00000263593	4.34696	m6A_neg			ENSMUST00000051145	1.43203	m6A_pos		ENSMUST00000032761	2.22883	m6A_pos
ENST00000377227	1.06474	m6A_pos			ENSMUST00000047075	1.48331	m6A_pos		ENSMUST00000023882	0.787057	m6A_neg
ENST00000520347	40.8445	m6A_neg			ENSMUST00000070375	2.35196	m6A_neg		ENSMUST00000044058	2.99213	m6A_pos
ENST00000259605	1.30187	m6A_neg			ENSMUST00000094541	0.500281	m6A_neg		ENSMUST00000169826	2.00736	m6A_neg
ENST00000439537	3.92869	m6A_neg			ENSMUST00000100194	0.998734	m6A_neg		ENSMUST00000023707	2.49048	m6A_neg
ENST00000273077	22.9774	m6A_neg			ENSMUST00000018383	14.0375	m6A_neg		ENSMUST00000039758	2.83571	m6A_neg
ENST00000304283	1.67756	m6A_neg			ENSMUST00000167549	3.2753	m6A_pos		ENSMUST00000115262	2.73834	m6A_neg
ENST00000380283	8.86088	m6A_neg			ENSMUST00000162947	2.21365	m6A_pos		ENSMUST00000172307	0.938496	m6A_neg
ENST00000535286	0.999593	m6A_pos			ENSMUST00000077938	1.00311	m6A_neg		ENSMUST00000037097	0.508385	m6A_pos
ENST00000332312	1.96319	m6A_neg			ENSMUST00000035776	0.957934	m6A_neg		ENSMUST00000006037	1.17944	m6A_pos
ENST00000546588	4.55933	m6A_pos			ENSMUST00000115817	3.60695	m6A_neg		ENSMUST00000106370	1.64732	m6A_neg
ENST00000320623	26.6828	m6A_neg			ENSMUST00000090174	1.2206	m6A_neg		ENSMUST00000058407	2.026	m6A_neg
ENST00000314358	0.57897	m6A_pos			ENSMUST00000179968	1.38802	m6A_pos		ENSMUST00000075872	1.76428	m6A_pos
ENST00000382374	1.7564	m6A_neg			ENSMUST00000033276	1.49054	m6A_neg		ENSMUST00000069443	2.53601	m6A_neg
ENST00000216061	1.2358	m6A_pos			ENSMUST00000108021	5.87559	m6A_pos		ENSMUST00000065629	1.06821	m6A_neg
ENST00000402984	8.51473	m6A_neg			ENSMUST00000053729	2.08151	m6A_neg		ENSMUST00000117394	0.804049	m6A_pos
ENST00000371383	1.94157	m6A_pos			ENSMUST00000113753	2.3551	m6A_neg		ENSMUST00000071095	0.715263	m6A_pos
ENST00000357491	1.2508	m6A_neg			ENSMUST00000036088	6.15262	m6A_neg		ENSMUST00000033389	0.865493	m6A_neg
ENST00000595091	0.603683	m6A_neg			ENSMUST00000100335	0.441218	m6A_neg		ENSMUST00000085894	2.59857	m6A_neg
ENST00000581322	1.83656	m6A_neg			ENSMUST00000000619	1.44553	m6A_neg		ENSMUST00000045903	1.04829	m6A_pos
ENST00000355640	1.14721	m6A_pos			ENSMUST00000101127	0.466225	m6A_pos		ENSMUST00000056549	0.800238	m6A_neg
ENST00000342555	2.40132	m6A_neg			ENSMUST00000057676	0.072219	m6A_neg		ENSMUST00000022075	1.31367	m6A_neg
ENST00000279281	2.42174	m6A_neg			ENSMUST00000140374	1.26313	m6A_neg		ENSMUST00000029256	3.20841	m6A_pos
ENST00000312989	5.84169	m6A_neg			ENSMUST00000110592	0.9308	m6A_neg		ENSMUST00000102965	1.03699	m6A_neg
ENST00000321680	0.359927	m6A_pos			ENSMUST00000106039	0.51112	m6A_neg		ENSMUST00000182485	1.21314	m6A_neg
ENST00000552085	3.6398	m6A_neg			ENSMUST00000027214	0.754731	m6A_pos		ENSMUST00000036044	0.558557	m6A_pos
ENST00000206474	3.03261	m6A_neg			ENSMUST00000106651	4.1856	m6A_neg		ENSMUST00000105734	0.295683	m6A_pos
ENST00000361681	0.531947	m6A_neg			ENSMUST00000162461	1.66226	m6A_pos		ENSMUST00000188750	1.54873	m6A_neg
ENST00000620941	2.98783	m6A_neg			ENSMUST00000109734	4.3368	m6A_neg		ENSMUST00000030296	4.82743	m6A_neg
ENST00000370151	3.37999	m6A_neg			ENSMUST00000035719	0.359463	m6A_pos		ENSMUST00000084589	1.77321	m6A_neg
ENST00000306858	0.595469	m6A_neg			ENSMUST00000109255	3.42168	m6A_pos		ENSMUST00000174806	1.70729	m6A_neg
ENST00000622259	7.21367	m6A_neg			ENSMUST00000034211	2.38859	m6A_neg		ENSMUST00000005749	1.17524	m6A_pos
ENST00000337910	0.471978	m6A_pos			ENSMUST00000043722	1.88339	m6A_pos		ENSMUST00000019917	0.902308	m6A_neg
ENST00000617429	6.9513	m6A_neg			ENSMUST00000033313	6.60123	m6A_pos		ENSMUST00000048854	1.15711	m6A_pos
ENST00000373479	3.72664	m6A_neg			ENSMUST00000072093	0.596183	m6A_pos		ENSMUST00000002891	0.809216	m6A_pos
ENST00000011473	2.34933	m6A_pos			ENSMUST00000102561	2.03446	m6A_neg		ENSMUST00000007046	1.01625	m6A_neg
ENST00000281456	10.7176	m6A_neg			ENSMUST00000088614	1.14727	m6A_neg		ENSMUST00000107283	2.55759	m6A_neg
ENST00000221265	0.68004	m6A_pos			ENSMUST00000073625	0.925046	m6A_neg		ENSMUST00000114336	0.70387	m6A_pos
ENST00000381930	1.06574	m6A_pos			ENSMUST00000031289	1.75441	m6A_pos		ENSMUST00000048371	0.603587	m6A_pos
ENST00000527673	4.36611	m6A_neg			ENSMUST00000063272	4.26209	m6A_pos		ENSMUST00000035771	1.17086	m6A_pos
ENST00000446510	2.95223	m6A_neg			ENSMUST00000062789	0.60418	m6A_neg		ENSMUST00000038194	1.60142	m6A_pos
ENST00000288828	7.01611	m6A_neg			ENSMUST00000147632	1.25383	m6A_neg		ENSMUST00000055575	2.41595	m6A_neg
ENST00000339471	2.45565	m6A_neg			ENSMUST00000039949	0.766508	m6A_pos		ENSMUST00000170759	2.29554	m6A_neg
ENST00000550785	1.10485	m6A_neg			ENSMUST00000147405	0.597591	m6A_neg		ENSMUST00000091879	0.485981	m6A_pos
ENST00000343546	6.01122	m6A_neg			ENSMUST00000098548	0.253431	m6A_neg		ENSMUST00000206450	1.88885	m6A_neg
ENST00000323716	1.30425	m6A_neg			ENSMUST00000031053	6.80996	m6A_neg		ENSMUST00000082024	1.77181	m6A_pos
ENST00000355841	6.9272	m6A_neg			ENSMUST00000049344	0.558704	m6A_pos		ENSMUST00000100404	4.03473	m6A_pos
ENST00000367034	2.81615	m6A_neg			ENSMUST00000197653	1.57628	m6A_pos		ENSMUST00000114246	2.79683	m6A_pos
ENST00000389253	1.9024	m6A_neg			ENSMUST00000032344	1.93154	m6A_neg		ENSMUST00000171572	5.53734	m6A_pos
ENST00000409176	1.37064	m6A_pos			ENSMUST00000200535	0.890708	m6A_neg		ENSMUST00000052965	0.81043	m6A_pos
ENST00000579016	1.32104	m6A_pos			ENSMUST00000064807	0.979532	m6A_neg		ENSMUST00000021201	1.38838	m6A_pos
ENST00000331768	1.05829	m6A_pos			ENSMUST00000131656	4.22999	m6A_pos		ENSMUST00000019229	1.16464	m6A_neg
ENST00000310653	3.27201	m6A_neg			ENSMUST00000052135	1.1781	m6A_pos		ENSMUST00000052865	4.04078	m6A_neg
ENST00000469351	3.46751	m6A_neg			ENSMUST00000062613	1.43539	m6A_neg		ENSMUST00000099690	0.664463	m6A_pos
ENST00000471841	0.905992	m6A_neg			ENSMUST00000023761	3.30262	m6A_neg		ENSMUST00000108127	1.42136	m6A_pos
ENST00000311966	4.86273	m6A_neg			ENSMUST00000017384	1.66514	m6A_pos		ENSMUST00000069817	1.43081	m6A_pos
ENST00000263663	2.85304	m6A_pos			ENSMUST00000051995	0.476809	m6A_neg		ENSMUST00000108281	1.3383	m6A_neg
ENST00000599612	8.43101	m6A_neg			ENSMUST00000107517	4.58656	m6A_neg		ENSMUST00000069098	1.27423	m6A_pos
ENST00000271764	1.08821	m6A_neg			ENSMUST00000052183	0.980587	m6A_neg		ENSMUST00000024794	1.44358	m6A_neg
ENST00000558134	3.64318	m6A_neg			ENSMUST00000054622	0.321275	m6A_neg		ENSMUST00000033598	9.19037	m6A_neg
ENST00000409012	2.10565	m6A_pos			ENSMUST00000026013	3.26541	m6A_neg		ENSMUST00000206984	2.17073	m6A_neg
ENST00000593466	11.8458	m6A_neg			ENSMUST00000107070	1.08459	m6A_neg		ENSMUST00000162178	10.0934	m6A_neg
ENST00000317357	0.543209	m6A_neg			ENSMUST00000036382	0.42174	m6A_pos		ENSMUST00000026547	1.4454	m6A_neg
ENST00000381668	0.365236	m6A_neg			ENSMUST00000020315	1.63164	m6A_pos		ENSMUST00000130320	4.05044	m6A_neg
ENST00000335756	5.16439	m6A_neg			ENSMUST00000146722	0.535292	m6A_pos		ENSMUST00000026428	1.49697	m6A_neg
ENST00000376945	2.16791	m6A_neg			ENSMUST00000067556	0.642939	m6A_neg		ENSMUST00000169651	1.49991	m6A_pos
ENST00000221855	4.21325	m6A_neg			ENSMUST00000027785	0.775216	m6A_neg		ENSMUST00000080211	0.878694	m6A_neg
ENST00000314742	1.49999	m6A_pos			ENSMUST00000005829	1.16368	m6A_neg		ENSMUST00000201374	1.02048	m6A_pos
ENST00000377041	2.54244	m6A_neg			ENSMUST00000067426	4.38025	m6A_neg		ENSMUST00000045026	0.785772	m6A_pos
ENST00000401811	21.3123	m6A_neg			ENSMUST00000050480	0.869387	m6A_pos		ENSMUST00000042141	3.45868	m6A_pos
ENST00000243344	0.660498	m6A_neg			ENSMUST00000095595	2.46223	m6A_pos		ENSMUST00000034859	1.22594	m6A_pos
ENST00000370025	0.60337	m6A_pos			ENSMUST00000122103	0.7873	m6A_neg		ENSMUST00000072061	1.65032	m6A_neg
ENST00000257287	0.278028	m6A_neg			ENSMUST00000146088	1.73047	m6A_neg		ENSMUST00000033927	3.53919	m6A_pos
ENST00000309733	1.43874	m6A_pos			ENSMUST00000183125	0.922244	m6A_pos		ENSMUST00000103143	3.90947	m6A_neg
ENST00000406189	2.73812	m6A_pos			ENSMUST00000029540	0.991015	m6A_pos		ENSMUST00000034739	3.13249	m6A_pos
ENST00000546954	5.54733	m6A_neg			ENSMUST00000101141	0.783487	m6A_pos		ENSMUST00000005620	2.07718	m6A_neg
ENST00000372394	1.69538	m6A_neg			ENSMUST00000072631	0.921127	m6A_neg		ENSMUST00000192715	2.40897	m6A_pos
ENST00000359949	2.55212	m6A_neg			ENSMUST00000122450	4.48165	m6A_neg		ENSMUST00000180353	1.80719	m6A_pos
ENST00000266682	0.695793	m6A_pos			ENSMUST00000033264	1.09343	m6A_pos		ENSMUST00000031190	4.07279	m6A_pos
ENST00000307741	7.02298	m6A_pos			ENSMUST00000085939	2.16301	m6A_neg		ENSMUST00000033290	1.40008	m6A_pos
ENST00000592141	7.65353	m6A_neg			ENSMUST00000113495	2.84516	m6A_neg		ENSMUST00000164614	1.86934	m6A_pos
ENST00000229179	0.568738	m6A_neg			ENSMUST00000149884	2.40437	m6A_neg		ENSMUST00000053078	1.43487	m6A_pos
ENST00000379166	0.395422	m6A_pos			ENSMUST00000021297	4.63171	m6A_neg		ENSMUST00000162349	2.08133	m6A_pos
ENST00000332707	0.670014	m6A_pos			ENSMUST00000151231	0.454721	m6A_pos		ENSMUST00000037205	2.67147	m6A_neg
ENST00000216714	1.61223	m6A_neg			ENSMUST00000106677	5.00041	m6A_neg		ENSMUST00000034947	1.65047	m6A_neg
ENST00000358544	0.240008	m6A_neg			ENSMUST00000119201	2.72258	m6A_pos		ENSMUST00000012627	3.39192	m6A_neg
ENST00000380094	0.909162	m6A_neg			ENSMUST00000098333	0.240584	m6A_pos		ENSMUST00000051431	3.63055	m6A_pos
ENST00000341049	5.3141	m6A_neg			ENSMUST00000025019	0.528549	m6A_neg		ENSMUST00000026999	1.83873	m6A_pos
ENST00000317868	1.16321	m6A_pos			ENSMUST00000033934	1.32445	m6A_neg		ENSMUST00000165720	3.39316	m6A_neg
ENST00000394938	3.54006	m6A_neg			ENSMUST00000047497	0.552119	m6A_neg		ENSMUST00000168720	2.17031	m6A_neg
ENST00000616316	9.6877	m6A_neg			ENSMUST00000025773	1.59652	m6A_neg		ENSMUST00000023431	0.994735	m6A_neg
ENST00000542128	1.01936	m6A_pos			ENSMUST00000099414	0.454302	m6A_neg		ENSMUST00000182852	0.653751	m6A_pos
ENST00000383738	4.46741	m6A_pos			ENSMUST00000089765	2.73447	m6A_neg		ENSMUST00000028639	7.86994	m6A_neg
ENST00000181839	0.554836	m6A_pos			ENSMUST00000112098	0.712761	m6A_pos		ENSMUST00000047429	3.90381	m6A_neg
ENST00000395471	3.24107	m6A_neg			ENSMUST00000024946	0.936822	m6A_pos		ENSMUST00000115239	1.68527	m6A_neg
ENST00000342788	1.62703	m6A_neg			ENSMUST00000172136	1.42122	m6A_neg		ENSMUST00000109896	0.434248	m6A_pos
ENST00000372936	1.46026	m6A_neg			ENSMUST00000020849	2.12908	m6A_neg		ENSMUST00000166232	1.49779	m6A_pos
ENST00000326925	10.8267	m6A_neg			ENSMUST00000028948	1.54301	m6A_neg		ENSMUST00000065499	1.13873	m6A_pos
ENST00000477478	15.5336	m6A_neg			ENSMUST00000032761	4.16152	m6A_pos		ENSMUST00000028800	5.0239	m6A_neg
ENST00000331920	0.435256	m6A_pos			ENSMUST00000023882	0.561387	m6A_pos		ENSMUST00000019931	1.15147	m6A_pos
ENST00000622263	0.718071	m6A_pos			ENSMUST00000019701	1.14941	m6A_pos		ENSMUST00000159832	1.55352	m6A_neg
ENST00000372479	1.26015	m6A_neg			ENSMUST00000044058	2.00072	m6A_pos		ENSMUST00000035179	3.2865	m6A_neg
ENST00000590474	3.3444	m6A_neg			ENSMUST00000169169	1.50008	m6A_neg		ENSMUST00000032410	3.68378	m6A_pos
ENST00000316199	7.75391	m6A_neg			ENSMUST00000169826	2.97102	m6A_neg		ENSMUST00000036489	3.41476	m6A_pos
ENST00000350721	0.0821962	m6A_neg			ENSMUST00000023707	3.55262	m6A_neg		ENSMUST00000062458	1.08154	m6A_neg
ENST00000513458	3.46298	m6A_neg			ENSMUST00000039758	2.07034	m6A_neg		ENSMUST00000032622	1.01637	m6A_neg
ENST00000452027	3.36935	m6A_pos			ENSMUST00000115262	3.23182	m6A_neg		ENSMUST00000045976	2.43768	m6A_neg
ENST00000370396	1.02111	m6A_neg			ENSMUST00000172307	2.16286	m6A_neg		ENSMUST00000071732	9.35082	m6A_neg
ENST00000304698	1.37058	m6A_pos			ENSMUST00000166743	7.33563	m6A_pos		ENSMUST00000106682	1.49584	m6A_neg
ENST00000394943	0.426436	m6A_pos			ENSMUST00000135846	2.26174	m6A_neg		ENSMUST00000033074	3.35352	m6A_neg
ENST00000355387	1.37431	m6A_neg			ENSMUST00000043767	0.603739	m6A_neg		ENSMUST00000001125	2.97192	m6A_neg
ENST00000392533	1.00952	m6A_pos			ENSMUST00000092688	1.33564	m6A_neg		ENSMUST00000159073	4.37887	m6A_neg
ENST00000422945	1.77278	m6A_pos			ENSMUST00000037097	0.491073	m6A_pos		ENSMUST00000005073	0.613694	m6A_neg
ENST00000379388	0.251277	m6A_pos			ENSMUST00000006037	0.732551	m6A_pos		ENSMUST00000015712	5.40803	m6A_neg
ENST00000251127	2.22104	m6A_neg			ENSMUST00000106370	0.979495	m6A_neg		ENSMUST00000071103	1.03689	m6A_pos
ENST00000295488	0.878374	m6A_pos			ENSMUST00000005173	5.65871	m6A_pos		ENSMUST00000096495	2.10596	m6A_neg
ENST00000219313	3.12965	m6A_neg			ENSMUST00000058407	1.41157	m6A_neg		ENSMUST00000043726	0.602241	m6A_neg
ENST00000356692	1.93148	m6A_pos			ENSMUST00000075872	1.18571	m6A_pos		ENSMUST00000042163	2.12085	m6A_pos
ENST00000322354	6.67099	m6A_pos			ENSMUST00000069443	1.10786	m6A_neg		ENSMUST00000078079	1.53514	m6A_pos
ENST00000587250	5.74375	m6A_neg			ENSMUST00000065629	0.797044	m6A_neg		ENSMUST00000024338	0.6812	m6A_neg
ENST00000329245	2.13333	m6A_neg			ENSMUST00000094028	3.11527	m6A_neg		ENSMUST00000035766	4.15696	m6A_pos
ENST00000262646	5.53253	m6A_neg			ENSMUST00000117394	0.451388	m6A_pos		ENSMUST00000174189	1.84171	m6A_pos
ENST00000310999	5.17694	m6A_neg			ENSMUST00000078673	0.54122	m6A_neg		ENSMUST00000110909	4.47044	m6A_neg
ENST00000545121	1.0354	m6A_pos			ENSMUST00000071095	0.581973	m6A_pos		ENSMUST00000002924	2.00452	m6A_pos
ENST00000358791	6.0052	m6A_neg			ENSMUST00000045903	0.319343	m6A_pos		ENSMUST00000115336	1.14517	m6A_neg
ENST00000354785	1.80342	m6A_pos			ENSMUST00000079773	0.181006	m6A_neg		ENSMUST00000041080	1.91447	m6A_pos
ENST00000315073	0.314005	m6A_pos			ENSMUST00000028644	6.70659	m6A_neg		ENSMUST00000021411	1.71029	m6A_pos
ENST00000366661	1.68832	m6A_neg			ENSMUST00000056549	0.727052	m6A_neg		ENSMUST00000061552	1.83883	m6A_pos
ENST00000611884	2.93093	m6A_neg			ENSMUST00000000326	0.492133	m6A_neg		ENSMUST00000087654	1.03991	m6A_pos
ENST00000372434	8.40366	m6A_neg			ENSMUST00000029256	5.17901	m6A_pos		ENSMUST00000017549	0.763326	m6A_pos
ENST00000314128	0.579805	m6A_pos			ENSMUST00000071430	0.737107	m6A_neg		ENSMUST00000048248	1.22076	m6A_neg
ENST00000233535	12.2677	m6A_neg			ENSMUST00000102965	0.642729	m6A_neg		ENSMUST00000102550	1.14978	m6A_neg
ENST00000238823	0.689912	m6A_pos			ENSMUST00000036044	0.35312	m6A_pos		ENSMUST00000192045	3.202	m6A_neg
ENST00000396825	2.93279	m6A_pos			ENSMUST00000105734	0.283618	m6A_pos		ENSMUST00000021097	0.806559	m6A_pos
ENST00000432074	4.24534	m6A_neg			ENSMUST00000188750	0.776666	m6A_neg		ENSMUST00000094280	1.43388	m6A_neg
ENST00000262960	12.4711	m6A_neg			ENSMUST00000030296	10.2956	m6A_neg		ENSMUST00000035836	0.915124	m6A_pos
ENST00000454376	4.43825	m6A_neg			ENSMUST00000084589	3.21281	m6A_neg		ENSMUST00000043493	0.640854	m6A_pos
ENST00000561186	0.456032	m6A_pos			ENSMUST00000174806	1.89017	m6A_neg		ENSMUST00000044673	1.16762	m6A_neg
ENST00000414202	0.565727	m6A_pos			ENSMUST00000005749	0.988559	m6A_pos		ENSMUST00000170667	0.985092	m6A_pos
ENST00000524230	1.29822	m6A_neg			ENSMUST00000064395	2.82003	m6A_pos		ENSMUST00000159569	1.78826	m6A_pos
ENST00000374566	0.869105	m6A_neg			ENSMUST00000019917	0.991558	m6A_neg		ENSMUST00000111306	0.876746	m6A_pos
ENST00000358372	5.48533	m6A_pos			ENSMUST00000048854	1.14064	m6A_neg		ENSMUST00000047524	1.65364	m6A_pos
ENST00000238609	11.7243	m6A_neg			ENSMUST00000007046	0.65801	m6A_neg		ENSMUST00000019405	1.51796	m6A_pos
ENST00000435505	3.7993	m6A_neg			ENSMUST00000107283	1.77981	m6A_neg		ENSMUST00000066529	3.47386	m6A_pos
ENST00000571133	6.6632	m6A_neg			ENSMUST00000114336	0.600636	m6A_neg		ENSMUST00000044751	2.63624	m6A_pos
ENST00000536220	0.284131	m6A_neg			ENSMUST00000048371	0.603738	m6A_pos		ENSMUST00000023291	0.855394	m6A_pos
ENST00000371460	1.92509	m6A_neg			ENSMUST00000035771	0.737435	m6A_pos		ENSMUST00000095775	0.644543	m6A_pos
ENST00000372236	1.74626	m6A_pos			ENSMUST00000003320	0.59123	m6A_pos		ENSMUST00000138112	2.58984	m6A_neg
ENST00000428154	0.783251	m6A_neg			ENSMUST00000038194	1.25052	m6A_pos		ENSMUST00000089236	2.02899	m6A_pos
ENST00000286621	1.71637	m6A_neg			ENSMUST00000055575	1.51676	m6A_neg		ENSMUST00000085678	0.551657	m6A_pos
ENST00000443185	0.875109	m6A_pos			ENSMUST00000170759	3.40954	m6A_neg		ENSMUST00000168177	1.91914	m6A_pos
ENST00000598513	3.7125	m6A_neg			ENSMUST00000091879	0.429714	m6A_pos		ENSMUST00000168237	1.82173	m6A_neg
ENST00000569023	6.39246	m6A_neg			ENSMUST00000024970	1.13017	m6A_neg		ENSMUST00000119694	2.10642	m6A_neg
ENST00000370321	1.06395	m6A_neg			ENSMUST00000045607	2.00877	m6A_pos		ENSMUST00000040461	2.2183	m6A_neg
ENST00000328663	2.77136	m6A_neg			ENSMUST00000082024	0.924788	m6A_pos		ENSMUST00000102521	3.1665	m6A_neg
ENST00000328933	46.0475	m6A_neg			ENSMUST00000107757	1.55613	m6A_neg		ENSMUST00000115124	0.682044	m6A_pos
ENST00000326639	0.792773	m6A_pos			ENSMUST00000100404	2.56401	m6A_neg		ENSMUST00000150235	3.55372	m6A_neg
ENST00000370310	1.84394	m6A_pos			ENSMUST00000114246	3.62038	m6A_pos		ENSMUST00000193170	2.57811	m6A_pos
ENST00000614125	1.56699	m6A_neg			ENSMUST00000052965	0.509554	m6A_pos		ENSMUST00000098845	0.906805	m6A_neg
ENST00000358039	2.34719	m6A_neg			ENSMUST00000045747	0.792732	m6A_pos		ENSMUST00000079510	5.54836	m6A_pos
ENST00000376925	15.5992	m6A_neg			ENSMUST00000108127	0.683416	m6A_pos		ENSMUST00000065253	1.57602	m6A_neg
ENST00000265594	0.666711	m6A_neg			ENSMUST00000069817	0.688621	m6A_pos		ENSMUST00000191268	1.75874	m6A_pos
ENST00000319332	3.62487	m6A_neg			ENSMUST00000108281	0.818465	m6A_neg		ENSMUST00000051569	0.847467	m6A_neg
ENST00000414043	0.479169	m6A_pos			ENSMUST00000069098	0.530574	m6A_pos		ENSMUST00000026296	1.07237	m6A_pos
ENST00000381116	0.875271	m6A_neg			ENSMUST00000099311	2.36151	m6A_pos		ENSMUST00000115317	1.32984	m6A_pos
ENST00000586534	6.94907	m6A_pos			ENSMUST00000206984	2.34818	m6A_neg		ENSMUST00000061799	0.557989	m6A_pos
ENST00000621784	5.12826	m6A_neg			ENSMUST00000033598	6.94521	m6A_neg		ENSMUST00000077780	0.46068	m6A_pos
ENST00000431606	4.14076	m6A_neg			ENSMUST00000119423	0.890017	m6A_neg		ENSMUST00000028844	5.28372	m6A_neg
ENST00000348227	10.2364	m6A_neg			ENSMUST00000162178	7.33049	m6A_neg		ENSMUST00000052915	1.70508	m6A_pos
ENST00000258459	0.689605	m6A_neg			ENSMUST00000026547	0.801281	m6A_neg		ENSMUST00000031822	3.11677	m6A_neg
ENST00000434382	4.94416	m6A_pos			ENSMUST00000132961	2.79557	m6A_neg		ENSMUST00000118174	1.09142	m6A_neg
ENST00000262518	0.671196	m6A_pos			ENSMUST00000130320	4.20082	m6A_pos		ENSMUST00000112910	2.02837	m6A_neg
ENST00000375053	1.52486	m6A_neg			ENSMUST00000201374	0.864634	m6A_pos		ENSMUST00000126390	1.37951	m6A_neg
ENST00000536961	1.99975	m6A_neg			ENSMUST00000045026	0.395571	m6A_pos		ENSMUST00000061837	0.377695	m6A_pos
ENST00000338366	1.9908	m6A_neg			ENSMUST00000063817	1.38451	m6A_neg		ENSMUST00000196143	2.32573	m6A_neg
ENST00000314103	2.15459	m6A_pos			ENSMUST00000094469	1.11799	m6A_neg		ENSMUST00000151937	1.99858	m6A_neg
ENST00000475157	23.1335	m6A_neg			ENSMUST00000053926	0.793554	m6A_pos		ENSMUST00000110366	1.00151	m6A_pos
ENST00000569691	7.22147	m6A_neg			ENSMUST00000099112	0.555658	m6A_neg		ENSMUST00000034756	0.887126	m6A_neg
ENST00000445915	1.56401	m6A_neg			ENSMUST00000034859	0.978455	m6A_neg		ENSMUST00000044530	0.904776	m6A_pos
ENST00000528793	2.53777	m6A_neg			ENSMUST00000164016	6.90682	m6A_neg		ENSMUST00000111325	1.651	m6A_pos
ENST00000614314	6.26461	m6A_neg			ENSMUST00000072061	0.944746	m6A_neg		ENSMUST00000205701	0.836017	m6A_pos
ENST00000373818	4.74176	m6A_neg			ENSMUST00000033927	2.76416	m6A_pos		ENSMUST00000101527	1.53817	m6A_neg
ENST00000338193	0.72027	m6A_neg			ENSMUST00000034739	2.15321	m6A_pos		ENSMUST00000018985	2.42963	m6A_neg
ENST00000260983	1.40916	m6A_pos			ENSMUST00000192715	1.55285	m6A_pos		ENSMUST00000006614	1.42091	m6A_pos
ENST00000367142	4.46	m6A_pos			ENSMUST00000180353	1.58728	m6A_pos		ENSMUST00000058615	3.52355	m6A_neg
ENST00000368685	2.79475	m6A_neg			ENSMUST00000170662	0.705277	m6A_pos		ENSMUST00000107357	1.90286	m6A_neg
ENST00000605786	2.82458	m6A_neg			ENSMUST00000164614	0.762572	m6A_neg		ENSMUST00000114741	2.68215	m6A_neg
ENST00000421922	11.0207	m6A_neg			ENSMUST00000053078	0.51666	m6A_pos		ENSMUST00000056181	1.25	m6A_neg
ENST00000335016	0.678797	m6A_pos			ENSMUST00000037205	2.9401	m6A_neg		ENSMUST00000079390	1.12453	m6A_neg
ENST00000446587	2.51285	m6A_neg			ENSMUST00000012627	4.24383	m6A_neg		ENSMUST00000028916	1.76286	m6A_neg
ENST00000303127	5.64505	m6A_neg			ENSMUST00000046186	2.42463	m6A_pos		ENSMUST00000168515	0.492991	m6A_neg
ENST00000395125	0.35646	m6A_pos			ENSMUST00000051431	2.69879	m6A_pos		ENSMUST00000020497	1.95704	m6A_neg
ENST00000309594	12.077	m6A_neg			ENSMUST00000026999	0.363701	m6A_pos		ENSMUST00000106155	3.73424	m6A_neg
ENST00000371975	0.344069	m6A_pos			ENSMUST00000165720	4.54309	m6A_neg		ENSMUST00000033691	0.836894	m6A_neg
ENST00000427836	1.2288	m6A_neg			ENSMUST00000168720	3.07047	m6A_neg		ENSMUST00000020174	2.63842	m6A_neg
ENST00000454061	4.43964	m6A_neg			ENSMUST00000023431	0.776321	m6A_neg		ENSMUST00000102689	1.50863	m6A_pos
ENST00000274849	5.95958	m6A_neg			ENSMUST00000189936	3.43695	m6A_neg		ENSMUST00000123724	11.8415	m6A_neg
ENST00000529430	1.9985	m6A_neg			ENSMUST00000028430	2.59529	m6A_neg		ENSMUST00000108684	0.937122	m6A_neg
ENST00000300688	10.2234	m6A_neg			ENSMUST00000028639	2.38229	m6A_neg		ENSMUST00000171637	0.599819	m6A_neg
ENST00000309035	1.28352	m6A_neg			ENSMUST00000047429	4.48343	m6A_neg		ENSMUST00000048646	1.16129	m6A_pos
ENST00000329421	4.04921	m6A_neg			ENSMUST00000115239	1.35963	m6A_neg		ENSMUST00000121153	2.4357	m6A_pos
ENST00000321764	2.01856	m6A_neg			ENSMUST00000109896	0.250268	m6A_pos		ENSMUST00000048421	0.978731	m6A_neg
ENST00000304877	2.24557	m6A_neg			ENSMUST00000166232	1.1138	m6A_neg		ENSMUST00000002572	1.2789	m6A_neg
ENST00000590202	0.985576	m6A_neg			ENSMUST00000078975	3.93679	m6A_neg		ENSMUST00000059115	1.44412	m6A_pos
ENST00000381756	2.42658	m6A_neg			ENSMUST00000185184	1.62251	m6A_neg		ENSMUST00000032479	2.16433	m6A_pos
ENST00000281453	3.48163	m6A_neg			ENSMUST00000055190	9.99627	m6A_neg		ENSMUST00000052588	2.2613	m6A_pos
ENST00000299565	3.54008	m6A_pos			ENSMUST00000028800	3.69339	m6A_neg		ENSMUST00000002274	1.0751	m6A_neg
ENST00000320857	12.5663	m6A_neg			ENSMUST00000159832	1.01288	m6A_neg		ENSMUST00000004050	1.3393	m6A_neg
ENST00000261167	1.50432	m6A_neg			ENSMUST00000035179	2.01949	m6A_pos		ENSMUST00000156520	1.9097	m6A_pos
ENST00000339664	0.472474	m6A_pos			ENSMUST00000032410	2.51398	m6A_neg		ENSMUST00000041565	1.06084	m6A_neg
ENST00000374050	6.36921	m6A_neg			ENSMUST00000118466	3.25867	m6A_neg		ENSMUST00000133437	0.491144	m6A_pos
ENST00000605337	1.94019	m6A_neg			ENSMUST00000062458	0.760786	m6A_pos		ENSMUST00000068944	2.08667	m6A_pos
ENST00000502492	12.7163	m6A_neg			ENSMUST00000036489	3.12105	m6A_pos		ENSMUST00000060092	1.32232	m6A_pos
ENST00000399808	19.8256	m6A_neg			ENSMUST00000028368	0.90844	m6A_pos		ENSMUST00000030074	3.13232	m6A_neg
ENST00000214869	6.75256	m6A_neg			ENSMUST00000108292	0.395316	m6A_neg		ENSMUST00000059817	0.628578	m6A_pos
ENST00000407263	6.01529	m6A_neg			ENSMUST00000060710	1.14688	m6A_neg		ENSMUST00000018491	0.817627	m6A_pos
ENST00000316355	3.17618	m6A_neg			ENSMUST00000071732	12.8877	m6A_neg		ENSMUST00000052712	3.33344	m6A_pos
ENST00000371847	1.31683	m6A_neg			ENSMUST00000106682	1.18286	m6A_neg		ENSMUST00000095914	2.81819	m6A_neg
ENST00000361568	1.20069	m6A_neg			ENSMUST00000098674	0.710407	m6A_neg		ENSMUST00000023474	0.971265	m6A_pos
ENST00000251810	3.97205	m6A_neg			ENSMUST00000003044	0.785794	m6A_pos		ENSMUST00000028119	1.79661	m6A_pos
ENST00000426216	1.13459	m6A_neg			ENSMUST00000033074	7.56703	m6A_neg		ENSMUST00000100729	4.97606	m6A_neg
ENST00000520509	6.32688	m6A_neg			ENSMUST00000189457	7.9407	m6A_neg		ENSMUST00000006838	1.24706	m6A_pos
ENST00000366553	0.560231	m6A_pos			ENSMUST00000071103	0.933007	m6A_pos		ENSMUST00000121446	0.794827	m6A_pos
ENST00000505019	0.209777	m6A_pos			ENSMUST00000096495	2.34334	m6A_neg		ENSMUST00000023176	1.18893	m6A_pos
ENST00000226299	1.27889	m6A_neg			ENSMUST00000043726	0.327497	m6A_neg		ENSMUST00000001569	0.983946	m6A_neg
ENST00000377819	2.7957	m6A_neg			ENSMUST00000027688	0.970157	m6A_neg		ENSMUST00000038551	1.18712	m6A_neg
ENST00000295304	3.43427	m6A_neg			ENSMUST00000078079	1.58522	m6A_pos		ENSMUST00000095014	2.26116	m6A_pos
ENST00000369636	8.66842	m6A_neg			ENSMUST00000024338	0.356322	m6A_neg		ENSMUST00000205871	1.40798	m6A_pos
ENST00000262948	9.69475	m6A_neg			ENSMUST00000035766	2.53566	m6A_pos		ENSMUST00000125674	0.129605	m6A_neg
ENST00000330899	1.01988	m6A_pos			ENSMUST00000034053	2.68187	m6A_neg		ENSMUST00000180024	0.887137	m6A_pos
ENST00000316052	3.87989	m6A_pos			ENSMUST00000174189	0.901048	m6A_pos		ENSMUST00000022656	1.43099	m6A_pos
ENST00000361570	2.58168	m6A_neg			ENSMUST00000110909	3.79266	m6A_neg		ENSMUST00000068407	1.95141	m6A_neg
ENST00000056217	0.510308	m6A_neg			ENSMUST00000114956	1.04783	m6A_neg		ENSMUST00000112188	1.28499	m6A_neg
ENST00000304611	0.825694	m6A_pos			ENSMUST00000041080	1.17005	m6A_pos		ENSMUST00000144531	2.27685	m6A_neg
ENST00000223641	8.44678	m6A_neg			ENSMUST00000087951	3.09973	m6A_pos		ENSMUST00000061923	1.47056	m6A_neg
ENST00000223500	2.53529	m6A_neg			ENSMUST00000061552	0.837912	m6A_neg		ENSMUST00000046644	1.98165	m6A_neg
ENST00000555846	0.910593	m6A_pos			ENSMUST00000017549	0.281972	m6A_pos		ENSMUST00000052932	5.2434	m6A_pos
ENST00000457749	1.37492	m6A_neg			ENSMUST00000048248	0.354716	m6A_neg		ENSMUST00000025239	1.06824	m6A_neg
ENST00000331222	4.08439	m6A_pos			ENSMUST00000102550	0.629594	m6A_neg		ENSMUST00000041736	0.985398	m6A_neg
ENST00000281924	4.01748	m6A_neg			ENSMUST00000192045	3.40204	m6A_neg		ENSMUST00000081202	3.64581	m6A_neg
ENST00000334955	0.544491	m6A_pos			ENSMUST00000021097	0.434557	m6A_neg		ENSMUST00000061241	1.4429	m6A_neg
ENST00000240364	2.74041	m6A_neg			ENSMUST00000094280	1.09276	m6A_neg		ENSMUST00000092123	0.768511	m6A_pos
ENST00000396203	3.81167	m6A_neg			ENSMUST00000113641	1.25856	m6A_neg		ENSMUST00000090827	4.16935	m6A_neg
ENST00000376485	2.81029	m6A_neg			ENSMUST00000071891	0.547508	m6A_neg		ENSMUST00000055984	1.95091	m6A_pos
ENST00000504169	1.12455	m6A_pos			ENSMUST00000035836	0.486354	m6A_pos		ENSMUST00000013771	1.26243	m6A_neg
ENST00000458511	4.92163	m6A_neg			ENSMUST00000043493	0.373291	m6A_pos		ENSMUST00000196709	0.540098	m6A_neg
ENST00000392367	1.92768	m6A_neg			ENSMUST00000044673	2.10237	m6A_neg		ENSMUST00000112644	4.29957	m6A_neg
ENST00000394691	0.708455	m6A_pos			ENSMUST00000170667	0.800567	m6A_pos		ENSMUST00000082429	2.25104	m6A_pos
ENST00000398822	2.5506	m6A_neg			ENSMUST00000159569	1.2796	m6A_pos		ENSMUST00000061070	1.30672	m6A_pos
ENST00000393927	11.3981	m6A_neg			ENSMUST00000111306	0.430584	m6A_pos		ENSMUST00000176810	1.09828	m6A_neg
ENST00000434248	0.177051	m6A_pos			ENSMUST00000047524	0.840493	m6A_pos		ENSMUST00000113202	2.51146	m6A_pos
ENST00000356721	2.40586	m6A_pos			ENSMUST00000019405	0.910079	m6A_pos		ENSMUST00000032998	1.73564	m6A_neg
ENST00000308406	7.11348	m6A_pos			ENSMUST00000044751	0.928852	m6A_pos		ENSMUST00000041683	2.84978	m6A_pos
ENST00000366627	10.332	m6A_neg			ENSMUST00000023291	0.870951	m6A_pos		ENSMUST00000181283	1.7762	m6A_pos
ENST00000373237	10.2196	m6A_neg			ENSMUST00000095775	0.363782	m6A_pos		ENSMUST00000109102	4.25848	m6A_pos
ENST00000326291	0.892956	m6A_neg			ENSMUST00000138112	0.923655	m6A_neg		ENSMUST00000045542	0.59389	m6A_pos
ENST00000376576	4.50152	m6A_neg			ENSMUST00000085678	0.531384	m6A_pos		ENSMUST00000120394	1.56133	m6A_neg
ENST00000378567	3.06939	m6A_neg			ENSMUST00000107262	0.636246	m6A_neg		ENSMUST00000172298	7.2167	m6A_neg
ENST00000542113	0.5873	m6A_neg			ENSMUST00000168177	1.43379	m6A_pos		ENSMUST00000115229	0.694466	m6A_neg
ENST00000339282	0.604327	m6A_neg			ENSMUST00000119694	2.80298	m6A_neg		ENSMUST00000102703	1.65894	m6A_pos
ENST00000334571	1.89727	m6A_neg			ENSMUST00000102521	0.442381	m6A_neg		ENSMUST00000052825	1.43968	m6A_neg
ENST00000358065	1.53032	m6A_neg			ENSMUST00000115124	0.16586	m6A_pos		ENSMUST00000106090	0.744315	m6A_neg
ENST00000296498	0.780117	m6A_neg			ENSMUST00000150235	1.14574	m6A_neg		ENSMUST00000169310	1.62424	m6A_neg
ENST00000616793	2.10957	m6A_neg			ENSMUST00000193170	1.63171	m6A_pos		ENSMUST00000087605	3.63795	m6A_neg
ENST00000394672	0.396412	m6A_pos			ENSMUST00000191347	1.11783	m6A_neg		ENSMUST00000029462	1.40405	m6A_neg
ENST00000338446	3.23431	m6A_pos			ENSMUST00000023312	1.3311	m6A_neg		ENSMUST00000026169	1.50465	m6A_neg
ENST00000394349	9.42587	m6A_neg			ENSMUST00000053386	8.83219	m6A_neg		ENSMUST00000008090	1.78285	m6A_neg
ENST00000359788	1.59652	m6A_neg			ENSMUST00000098845	0.48879	m6A_neg		ENSMUST00000039388	1.92242	m6A_neg
ENST00000518738	1.95905	m6A_neg			ENSMUST00000079510	10.4024	m6A_pos		ENSMUST00000089874	1.93591	m6A_neg
ENST00000580243	1.00782	m6A_neg			ENSMUST00000016401	2.78355	m6A_neg		ENSMUST00000032422	2.14163	m6A_neg
ENST00000375731	3.53067	m6A_neg			ENSMUST00000048382	1.36659	m6A_neg		ENSMUST00000053429	0.467382	m6A_neg
ENST00000349533	1.28505	m6A_neg			ENSMUST00000065253	0.881394	m6A_neg		ENSMUST00000029754	2.71953	m6A_neg
ENST00000412036	1.74339	m6A_neg			ENSMUST00000191268	1.2488	m6A_pos		ENSMUST00000021970	2.59463	m6A_neg
ENST00000309328	3.54676	m6A_neg			ENSMUST00000051569	0.188726	m6A_neg		ENSMUST00000030556	1.38884	m6A_pos
ENST00000313433	2.46005	m6A_neg			ENSMUST00000115317	1.73879	m6A_pos		ENSMUST00000114878	0.766767	m6A_pos
ENST00000229633	3.43725	m6A_neg			ENSMUST00000022322	2.2466	m6A_neg		ENSMUST00000047104	0.623435	m6A_neg
ENST00000325385	0.344027	m6A_neg			ENSMUST00000061799	0.324353	m6A_pos		ENSMUST00000032709	0.655744	m6A_neg
ENST00000371946	1.71219	m6A_neg			ENSMUST00000077780	0.36357	m6A_pos		ENSMUST00000021158	3.40341	m6A_neg
ENST00000400968	2.64298	m6A_pos			ENSMUST00000028844	5.27498	m6A_neg		ENSMUST00000030154	3.26963	m6A_neg
ENST00000282041	0.232333	m6A_pos			ENSMUST00000001480	1.96822	m6A_pos		ENSMUST00000005952	0.989432	m6A_pos
ENST00000265462	12.5157	m6A_neg			ENSMUST00000052915	0.996565	m6A_pos		ENSMUST00000058033	2.15228	m6A_neg
ENST00000264193	1.11209	m6A_neg			ENSMUST00000031822	6.54947	m6A_neg		ENSMUST00000035700	0.323187	m6A_neg
ENST00000616661	4.35148	m6A_neg			ENSMUST00000118174	0.716605	m6A_neg		ENSMUST00000033995	6.18441	m6A_neg
ENST00000464265	10.7518	m6A_neg			ENSMUST00000112910	17.9009	m6A_neg		ENSMUST00000023826	1.48173	m6A_neg
ENST00000005558	0.992642	m6A_neg			ENSMUST00000126390	1.07758	m6A_neg		ENSMUST00000007790	2.04618	m6A_neg
ENST00000333129	0.933861	m6A_pos			ENSMUST00000061837	0.199511	m6A_pos		ENSMUST00000097891	0.802762	m6A_neg
ENST00000399262	0.265481	m6A_pos			ENSMUST00000196143	1.55693	m6A_neg		ENSMUST00000066352	0.853528	m6A_neg
ENST00000581066	7.09835	m6A_neg			ENSMUST00000026093	0.510575	m6A_neg		ENSMUST00000001181	0.451643	m6A_neg
ENST00000528724	1.57028	m6A_neg			ENSMUST00000033502	1.20391	m6A_neg		ENSMUST00000026827	2.64751	m6A_neg
ENST00000616198	0.705626	m6A_neg			ENSMUST00000020212	0.160344	m6A_neg		ENSMUST00000089959	2.49521	m6A_neg
ENST00000005340	2.04289	m6A_neg			ENSMUST00000151937	1.36528	m6A_neg		ENSMUST00000090339	1.37579	m6A_pos
ENST00000494714	1.55807	m6A_neg			ENSMUST00000110366	1.09845	m6A_pos		ENSMUST00000020655	0.767635	m6A_pos
ENST00000392318	0.944186	m6A_neg			ENSMUST00000034756	1.66094	m6A_neg		ENSMUST00000096109	1.32889	m6A_neg
ENST00000442504	2.61793	m6A_neg			ENSMUST00000044530	0.43769	m6A_pos		ENSMUST00000029950	0.491197	m6A_pos
ENST00000476781	3.18095	m6A_neg			ENSMUST00000111325	0.386494	m6A_neg		ENSMUST00000021719	3.12659	m6A_neg
ENST00000502762	1.58052	m6A_neg			ENSMUST00000205701	0.368278	m6A_pos		ENSMUST00000033542	2.55257	m6A_neg
ENST00000381774	9.16132	m6A_neg			ENSMUST00000101527	1.04319	m6A_neg		ENSMUST00000106758	1.40642	m6A_neg
ENST00000297265	3.0015	m6A_neg			ENSMUST00000006614	1.54408	m6A_pos		ENSMUST00000102606	2.93866	m6A_neg
ENST00000338895	0.887436	m6A_pos			ENSMUST00000097653	0.211242	m6A_pos		ENSMUST00000026269	0.605972	m6A_pos
ENST00000274311	4.10153	m6A_neg			ENSMUST00000058615	5.07313	m6A_pos		ENSMUST00000114664	1.52604	m6A_neg
ENST00000296473	1.30041	m6A_neg			ENSMUST00000107357	0.737896	m6A_neg		ENSMUST00000054287	3.6858	m6A_pos
ENST00000381655	0.865612	m6A_neg			ENSMUST00000114741	0.910457	m6A_neg		ENSMUST00000036372	0.574547	m6A_pos
ENST00000367339	2.96583	m6A_neg			ENSMUST00000056181	0.771289	m6A_pos		ENSMUST00000030986	3.29915	m6A_pos
ENST00000345617	0.561171	m6A_neg			ENSMUST00000079390	1.19559	m6A_neg		ENSMUST00000113573	0.612407	m6A_pos
ENST00000225388	2.3737	m6A_pos			ENSMUST00000028916	1.40952	m6A_neg		ENSMUST00000023457	1.75888	m6A_neg
ENST00000328024	16.0738	m6A_neg			ENSMUST00000168515	0.180585	m6A_neg		ENSMUST00000135091	4.10154	m6A_neg
ENST00000261308	0.928728	m6A_pos			ENSMUST00000020497	1.42552	m6A_neg		ENSMUST00000046011	2.29483	m6A_pos
ENST00000305560	0.734772	m6A_pos			ENSMUST00000106155	4.33551	m6A_pos		ENSMUST00000042780	0.517488	m6A_pos
ENST00000557385	0.793369	m6A_neg			ENSMUST00000033691	2.22356	m6A_neg		ENSMUST00000080178	0.364764	m6A_neg
ENST00000555447	0.844477	m6A_pos			ENSMUST00000102689	0.981107	m6A_pos		ENSMUST00000030623	0.827119	m6A_pos
ENST00000315475	2.35018	m6A_neg			ENSMUST00000123724	1.76597	m6A_neg		ENSMUST00000111453	1.88319	m6A_pos
ENST00000247706	2.47226	m6A_pos			ENSMUST00000171637	0.508577	m6A_neg		ENSMUST00000009740	9.21628	m6A_neg
ENST00000394915	1.42369	m6A_neg			ENSMUST00000048646	0.466864	m6A_pos		ENSMUST00000032882	2.64424	m6A_neg
ENST00000268057	2.01902	m6A_neg			ENSMUST00000121153	2.2133	m6A_pos		ENSMUST00000052747	1.06947	m6A_pos
ENST00000521089	0.436768	m6A_pos			ENSMUST00000108702	6.09367	m6A_neg		ENSMUST00000001920	4.5048	m6A_neg
ENST00000355123	0.804254	m6A_pos			ENSMUST00000048421	0.707044	m6A_neg		ENSMUST00000046755	2.87093	m6A_pos
ENST00000377294	0.55764	m6A_pos			ENSMUST00000002572	0.709576	m6A_neg		ENSMUST00000030491	4.59657	m6A_neg
ENST00000275159	0.204767	m6A_neg			ENSMUST00000059115	1.11913	m6A_pos		ENSMUST00000110416	1.53248	m6A_pos
ENST00000341119	2.00188	m6A_neg			ENSMUST00000032479	2.53286	m6A_neg		ENSMUST00000044190	2.12688	m6A_neg
ENST00000373062	0.852077	m6A_neg			ENSMUST00000052588	1.96953	m6A_pos		ENSMUST00000110701	1.12597	m6A_pos
ENST00000399820	0.206472	m6A_neg			ENSMUST00000055770	1.32359	m6A_neg		ENSMUST00000085065	2.16371	m6A_neg
ENST00000503731	2.35282	m6A_neg			ENSMUST00000022368	0.806471	m6A_neg		ENSMUST00000042012	1.34866	m6A_pos
ENST00000532828	0.300706	m6A_neg			ENSMUST00000004050	0.389768	m6A_neg		ENSMUST00000061895	1.27268	m6A_neg
ENST00000313833	0.436686	m6A_neg			ENSMUST00000156520	3.41268	m6A_pos		ENSMUST00000028763	0.711744	m6A_pos
ENST00000263095	1.33649	m6A_pos			ENSMUST00000041565	0.519216	m6A_neg		ENSMUST00000034093	2.16921	m6A_pos
ENST00000356530	130.654	m6A_neg			ENSMUST00000068944	0.824699	m6A_pos		ENSMUST00000061047	1.31543	m6A_pos
ENST00000394053	4.92569	m6A_neg			ENSMUST00000020372	2.4786	m6A_neg		ENSMUST00000110817	1.87427	m6A_pos
ENST00000318008	11.2624	m6A_neg			ENSMUST00000060092	1.01313	m6A_pos		ENSMUST00000203011	2.77469	m6A_neg
ENST00000369981	0.716526	m6A_pos			ENSMUST00000059817	0.349148	m6A_pos		ENSMUST00000027802	2.54569	m6A_neg
ENST00000248342	3.00397	m6A_neg			ENSMUST00000052712	4.22595	m6A_pos		ENSMUST00000163377	1.75002	m6A_neg
ENST00000407775	0.643667	m6A_pos			ENSMUST00000018491	0.515567	m6A_pos		ENSMUST00000036187	1.57426	m6A_pos
ENST00000537345	1.11903	m6A_neg			ENSMUST00000095914	2.70838	m6A_neg		ENSMUST00000038174	2.99133	m6A_neg
ENST00000295899	2.89668	m6A_neg			ENSMUST00000023474	0.799199	m6A_neg		ENSMUST00000027809	93.4493	m6A_neg
ENST00000304863	2.52601	m6A_neg			ENSMUST00000028119	1.39634	m6A_pos		ENSMUST00000112464	1.78473	m6A_pos
ENST00000381736	1.23598	m6A_pos			ENSMUST00000094203	1.24426	m6A_pos		ENSMUST00000045218	1.73072	m6A_pos
ENST00000283206	2.45128	m6A_neg			ENSMUST00000091703	1.92604	m6A_neg		ENSMUST00000025890	0.930069	m6A_pos
ENST00000396713	1.67924	m6A_pos			ENSMUST00000121446	0.371443	m6A_neg		ENSMUST00000180260	0.901714	m6A_neg
ENST00000633063	0.422515	m6A_pos			ENSMUST00000006838	0.951679	m6A_neg		ENSMUST00000121799	0.575191	m6A_pos
ENST00000607599	5.57062	m6A_neg			ENSMUST00000023176	0.669104	m6A_neg		ENSMUST00000020251	1.4019	m6A_pos
ENST00000526495	0.19178	m6A_pos			ENSMUST00000001569	0.760384	m6A_neg		ENSMUST00000076846	1.35425	m6A_neg
ENST00000269499	0.781315	m6A_pos			ENSMUST00000038551	1.23619	m6A_neg		ENSMUST00000102715	2.33828	m6A_neg
ENST00000325404	0.675394	m6A_neg			ENSMUST00000095014	1.58915	m6A_pos		ENSMUST00000050467	1.70363	m6A_pos
ENST00000313368	0.834917	m6A_neg			ENSMUST00000169630	0.769901	m6A_neg		ENSMUST00000115217	2.35253	m6A_pos
ENST00000368656	16.4982	m6A_neg			ENSMUST00000125674	0.0468239	m6A_neg		ENSMUST00000036744	0.539088	m6A_pos
ENST00000588649	0.924591	m6A_pos			ENSMUST00000180024	0.509311	m6A_pos		ENSMUST00000026972	0.96324	m6A_neg
ENST00000247194	1.31141	m6A_neg			ENSMUST00000022656	0.956548	m6A_pos		ENSMUST00000035840	1.11698	m6A_pos
ENST00000200453	2.30621	m6A_pos			ENSMUST00000068407	1.78491	m6A_neg		ENSMUST00000044972	2.9806	m6A_neg
ENST00000522083	3.07471	m6A_neg			ENSMUST00000037001	1.81827	m6A_neg		ENSMUST00000041621	1.27003	m6A_pos
ENST00000394650	2.15725	m6A_neg			ENSMUST00000112188	0.725259	m6A_pos		ENSMUST00000034570	1.9344	m6A_neg
ENST00000251691	0.148557	m6A_pos			ENSMUST00000144531	1.7152	m6A_neg		ENSMUST00000110124	2.382	m6A_neg
ENST00000514044	0.296306	m6A_neg			ENSMUST00000031862	4.38018	m6A_neg		ENSMUST00000024869	1.00599	m6A_neg
ENST00000281513	0.251818	m6A_pos			ENSMUST00000061923	2.04211	m6A_neg		ENSMUST00000076991	2.4502	m6A_pos
ENST00000307658	0.862934	m6A_neg			ENSMUST00000046644	2.46689	m6A_neg		ENSMUST00000052107	1.84403	m6A_neg
ENST00000249442	3.18419	m6A_pos			ENSMUST00000052932	2.68765	m6A_pos		ENSMUST00000076734	1.18907	m6A_pos
ENST00000433034	3.64801	m6A_neg			ENSMUST00000025239	0.609721	m6A_neg		ENSMUST00000109690	1.36569	m6A_pos
ENST00000521764	5.7934	m6A_neg			ENSMUST00000041736	0.478992	m6A_neg		ENSMUST00000127234	1.0754	m6A_neg
ENST00000256255	1.83342	m6A_pos			ENSMUST00000081202	4.11379	m6A_neg		ENSMUST00000170060	1.81475	m6A_pos
ENST00000261758	8.86385	m6A_neg			ENSMUST00000061241	2.16442	m6A_neg		ENSMUST00000076352	3.16568	m6A_neg
ENST00000380822	5.29736	m6A_neg			ENSMUST00000092123	0.39832	m6A_pos		ENSMUST00000045744	0.743644	m6A_neg
ENST00000233630	10.5066	m6A_neg			ENSMUST00000090827	1.94913	m6A_neg		ENSMUST00000089645	1.51285	m6A_pos
ENST00000536829	23.22	m6A_neg			ENSMUST00000055984	1.35046	m6A_pos		ENSMUST00000042919	1.04743	m6A_pos
ENST00000318217	3.07525	m6A_neg			ENSMUST00000013771	0.876826	m6A_neg		ENSMUST00000169329	0.541207	m6A_pos
ENST00000367451	2.51222	m6A_neg			ENSMUST00000196709	0.80886	m6A_neg		ENSMUST00000114200	2.8365	m6A_neg
ENST00000303731	15.3183	m6A_neg			ENSMUST00000112644	7.9124	m6A_neg		ENSMUST00000060417	1.32913	m6A_pos
ENST00000367728	3.26447	m6A_neg			ENSMUST00000082429	1.23915	m6A_neg		ENSMUST00000120267	0.294919	m6A_neg
ENST00000330579	4.19132	m6A_neg			ENSMUST00000061070	0.867224	m6A_pos		ENSMUST00000027337	1.16791	m6A_pos
ENST00000251363	2.58364	m6A_neg			ENSMUST00000203581	0.875399	m6A_pos		ENSMUST00000036111	6.0728	m6A_neg
ENST00000538183	4.98595	m6A_neg			ENSMUST00000113202	3.76247	m6A_pos		ENSMUST00000026474	0.12522	m6A_pos
ENST00000378555	3.72277	m6A_pos			ENSMUST00000045286	3.54206	m6A_neg		ENSMUST00000073418	0.201874	m6A_pos
ENST00000311413	1.05106	m6A_neg			ENSMUST00000032998	1.52778	m6A_neg		ENSMUST00000053426	2.00294	m6A_pos
ENST00000261819	1.21231	m6A_pos			ENSMUST00000107583	0.935519	m6A_neg		ENSMUST00000089302	1.81579	m6A_pos
ENST00000616568	5.84239	m6A_neg			ENSMUST00000181283	0.637711	m6A_pos		ENSMUST00000060652	6.37686	m6A_neg
ENST00000223324	2.83337	m6A_pos			ENSMUST00000185131	1.35999	m6A_neg		ENSMUST00000059348	1.22186	m6A_neg
ENST00000222584	2.04094	m6A_pos			ENSMUST00000087316	4.34424	m6A_neg		ENSMUST00000021670	1.68532	m6A_pos
ENST00000328046	1.03596	m6A_pos			ENSMUST00000109102	0.869667	m6A_pos		ENSMUST00000169546	1.15965	m6A_pos
ENST00000350030	0.691477	m6A_neg			ENSMUST00000045542	0.459469	m6A_pos		ENSMUST00000030432	2.11122	m6A_neg
ENST00000443950	0.958934	m6A_pos			ENSMUST00000091184	2.12683	m6A_neg		ENSMUST00000159348	0.343726	m6A_pos
ENST00000371470	4.68848	m6A_neg			ENSMUST00000120394	1.07838	m6A_neg		ENSMUST00000102636	4.05292	m6A_pos
ENST00000376736	4.32105	m6A_neg			ENSMUST00000172298	13.2215	m6A_neg		ENSMUST00000193633	2.33571	m6A_neg
ENST00000428084	0.183108	m6A_pos			ENSMUST00000102703	1.36908	m6A_neg		ENSMUST00000020930	2.52928	m6A_pos
ENST00000297205	1.22953	m6A_neg			ENSMUST00000052825	0.897714	m6A_neg		ENSMUST00000055458	1.89047	m6A_neg
ENST00000376810	3.09475	m6A_pos			ENSMUST00000062067	4.98073	m6A_neg		ENSMUST00000113055	1.13168	m6A_pos
ENST00000304231	2.95998	m6A_neg			ENSMUST00000169310	1.19421	m6A_neg		ENSMUST00000040111	1.70437	m6A_pos
ENST00000335144	2.96212	m6A_pos			ENSMUST00000106090	0.597923	m6A_neg		ENSMUST00000072020	1.65404	m6A_neg
ENST00000210444	3.90908	m6A_neg			ENSMUST00000026169	2.90209	m6A_neg		ENSMUST00000040860	2.44401	m6A_neg
ENST00000284292	14.8694	m6A_neg			ENSMUST00000039388	2.04234	m6A_neg		ENSMUST00000110820	4.30761	m6A_neg
ENST00000337526	1.98523	m6A_neg			ENSMUST00000089874	2.36154	m6A_neg		ENSMUST00000172618	4.43703	m6A_neg
ENST00000262577	5.47843	m6A_pos			ENSMUST00000032422	1.26238	m6A_neg		ENSMUST00000114102	0.557127	m6A_neg
ENST00000330062	5.19385	m6A_neg			ENSMUST00000053429	0.159392	m6A_neg		ENSMUST00000159855	0.857024	m6A_pos
ENST00000396403	0.884612	m6A_neg			ENSMUST00000029754	1.2386	m6A_neg		ENSMUST00000165066	2.39878	m6A_pos
ENST00000263864	10.7323	m6A_neg			ENSMUST00000021970	1.74361	m6A_neg		ENSMUST00000107586	0.275818	m6A_pos
ENST00000252102	12.8519	m6A_neg			ENSMUST00000114878	0.555618	m6A_neg		ENSMUST00000111584	0.514094	m6A_neg
ENST00000328221	17.4142	m6A_neg			ENSMUST00000030556	1.31591	m6A_pos		ENSMUST00000080492	1.5937	m6A_neg
ENST00000265753	3.82877	m6A_neg			ENSMUST00000047104	0.265164	m6A_neg		ENSMUST00000022616	2.02894	m6A_neg
ENST00000284995	0.271991	m6A_pos			ENSMUST00000036904	0.938363	m6A_pos		ENSMUST00000030456	1.4538	m6A_pos
ENST00000278243	4.18542	m6A_neg			ENSMUST00000021158	3.85666	m6A_neg		ENSMUST00000020920	2.07	m6A_neg
ENST00000590071	0.297043	m6A_neg			ENSMUST00000100986	1.27754	m6A_neg		ENSMUST00000177800	0.659288	m6A_pos
ENST00000269385	6.79155	m6A_pos			ENSMUST00000030154	2.6127	m6A_neg		ENSMUST00000021793	4.86467	m6A_neg
ENST00000523656	1.46229	m6A_pos			ENSMUST00000035700	0.32267	m6A_neg		ENSMUST00000097694	1.12432	m6A_pos
ENST00000367549	0.331751	m6A_neg			ENSMUST00000033995	6.11467	m6A_neg		ENSMUST00000117801	0.906234	m6A_pos
ENST00000601372	1.39791	m6A_neg			ENSMUST00000023826	0.781966	m6A_neg		ENSMUST00000030584	0.559847	m6A_pos
ENST00000378279	4.11864	m6A_neg			ENSMUST00000007790	1.37827	m6A_neg		ENSMUST00000030610	1.7672	m6A_pos
ENST00000320610	0.401679	m6A_pos			ENSMUST00000085060	0.423844	m6A_pos		ENSMUST00000066439	1.62673	m6A_neg
ENST00000464606	0.318224	m6A_pos			ENSMUST00000079414	1.57505	m6A_neg		ENSMUST00000005493	1.60693	m6A_neg
ENST00000435041	3.27626	m6A_pos			ENSMUST00000113190	0.524061	m6A_neg		ENSMUST00000106998	0.748543	m6A_pos
ENST00000360820	0.987415	m6A_pos			ENSMUST00000001181	0.251005	m6A_pos		ENSMUST00000164342	1.38624	m6A_pos
ENST00000359035	3.79077	m6A_neg			ENSMUST00000089959	1.60437	m6A_neg		ENSMUST00000041388	0.986077	m6A_neg
ENST00000555265	0.787188	m6A_pos			ENSMUST00000090339	1.16304	m6A_pos		ENSMUST00000142029	2.20335	m6A_neg
ENST00000443585	1.62508	m6A_neg			ENSMUST00000020655	1.05455	m6A_pos		ENSMUST00000030158	2.6206	m6A_neg
ENST00000481752	1.70062	m6A_pos			ENSMUST00000096109	1.70344	m6A_neg		ENSMUST00000098683	2.48724	m6A_neg
ENST00000538065	0.479188	m6A_pos			ENSMUST00000029950	0.418372	m6A_pos		ENSMUST00000020625	0.199245	m6A_neg
ENST00000615138	1.18765	m6A_neg			ENSMUST00000021719	5.63122	m6A_neg		ENSMUST00000038580	1.26204	m6A_neg
ENST00000401903	2.27996	m6A_neg			ENSMUST00000033542	1.35421	m6A_neg		ENSMUST00000091851	2.46967	m6A_pos
ENST00000273223	1.50213	m6A_neg			ENSMUST00000026269	0.597677	m6A_pos		ENSMUST00000113309	1.84597	m6A_neg
ENST00000332349	0.37806	m6A_neg			ENSMUST00000114664	2.35363	m6A_neg		ENSMUST00000068975	0.26409	m6A_pos
ENST00000263798	2.6579	m6A_pos			ENSMUST00000054287	1.88483	m6A_pos		ENSMUST00000061508	0.984629	m6A_neg
ENST00000283109	1.09963	m6A_neg			ENSMUST00000036372	0.278485	m6A_pos		ENSMUST00000029674	1.40577	m6A_neg
ENST00000361183	5.0103	m6A_neg			ENSMUST00000113573	0.395949	m6A_pos		ENSMUST00000163168	2.08616	m6A_pos
ENST00000369068	1.00853	m6A_neg			ENSMUST00000135091	2.55985	m6A_neg		ENSMUST00000050649	0.819867	m6A_pos
ENST00000397942	2.74083	m6A_pos			ENSMUST00000046011	2.66941	m6A_neg		ENSMUST00000020504	1.91223	m6A_neg
ENST00000376693	7.6308	m6A_neg			ENSMUST00000042780	0.518524	m6A_pos		ENSMUST00000107165	3.41406	m6A_pos
ENST00000335815	0.962657	m6A_neg			ENSMUST00000105600	1.54238	m6A_pos		ENSMUST00000106344	0.676843	m6A_pos
ENST00000568783	2.37788	m6A_neg			ENSMUST00000080178	0.30572	m6A_neg		ENSMUST00000194563	3.69718	m6A_pos
ENST00000256442	2.27504	m6A_pos			ENSMUST00000030623	1.43557	m6A_pos		ENSMUST00000164523	0.225079	m6A_neg
ENST00000379863	4.58262	m6A_neg			ENSMUST00000111453	2.1452	m6A_pos		ENSMUST00000043584	1.67921	m6A_neg
ENST00000246957	1.02792	m6A_neg			ENSMUST00000025209	1.51932	m6A_neg		ENSMUST00000113476	1.21254	m6A_neg
ENST00000250535	1.79387	m6A_neg			ENSMUST00000022993	4.98851	m6A_neg		ENSMUST00000067298	1.51375	m6A_neg
ENST00000330688	0.842452	m6A_neg			ENSMUST00000009740	1.06002	m6A_neg		ENSMUST00000066568	1.34197	m6A_pos
ENST00000367350	0.634437	m6A_pos			ENSMUST00000001920	6.5867	m6A_neg		ENSMUST00000106684	0.958639	m6A_neg
ENST00000397297	11.8718	m6A_neg			ENSMUST00000110416	0.89099	m6A_pos		ENSMUST00000032895	1.37849	m6A_neg
ENST00000420702	1.93276	m6A_neg			ENSMUST00000030491	5.2887	m6A_neg		ENSMUST00000031051	0.634008	m6A_neg
ENST00000297579	1.01564	m6A_neg			ENSMUST00000044190	1.45746	m6A_neg		ENSMUST00000003759	3.66115	m6A_neg
ENST00000360004	8.23304	m6A_neg			ENSMUST00000110701	0.905075	m6A_pos		ENSMUST00000022097	3.31635	m6A_pos
ENST00000331581	2.23207	m6A_neg			ENSMUST00000085065	0.351907	m6A_neg		ENSMUST00000163483	5.98081	m6A_pos
ENST00000538576	0.62279	m6A_pos			ENSMUST00000113779	5.00049	m6A_neg		ENSMUST00000027303	5.96005	m6A_neg
ENST00000434457	0.305871	m6A_pos			ENSMUST00000061895	0.85414	m6A_neg		ENSMUST00000166678	1.8103	m6A_pos
ENST00000379806	0.960538	m6A_neg			ENSMUST00000028763	0.93179	m6A_pos		ENSMUST00000023758	0.873267	m6A_neg
ENST00000322396	0.625152	m6A_pos			ENSMUST00000022698	0.324908	m6A_neg		ENSMUST00000027876	1.23986	m6A_pos
ENST00000340553	2.1345	m6A_pos			ENSMUST00000034093	1.06603	m6A_pos		ENSMUST00000048914	3.67686	m6A_neg
ENST00000392571	1.71847	m6A_neg			ENSMUST00000005711	1.17028	m6A_neg		ENSMUST00000040188	3.27232	m6A_neg
ENST00000447102	44.3765	m6A_neg			ENSMUST00000061047	0.674417	m6A_pos		ENSMUST00000041769	1.43166	m6A_pos
ENST00000615547	2.20248	m6A_neg			ENSMUST00000110817	1.77459	m6A_pos		ENSMUST00000153892	2.61334	m6A_neg
ENST00000367749	2.50198	m6A_neg			ENSMUST00000203011	3.23558	m6A_neg		ENSMUST00000190448	1.64395	m6A_neg
ENST00000338969	1.78317	m6A_pos			ENSMUST00000027802	1.19377	m6A_neg		ENSMUST00000180339	5.34985	m6A_neg
ENST00000258534	8.66298	m6A_neg			ENSMUST00000163377	1.404	m6A_neg		ENSMUST00000029405	4.0327	m6A_neg
ENST00000344537	1.7413	m6A_neg			ENSMUST00000038174	0.433814	m6A_neg		ENSMUST00000084881	2.56092	m6A_neg
ENST00000370197	0.389354	m6A_pos			ENSMUST00000038709	3.46362	m6A_neg		ENSMUST00000088092	3.8051	m6A_neg
ENST00000275053	0.9678	m6A_pos			ENSMUST00000027809	106.652	m6A_neg		ENSMUST00000186213	3.10169	m6A_pos
ENST00000361575	1.94463	m6A_neg			ENSMUST00000112464	0.879122	m6A_pos		ENSMUST00000027394	1.48103	m6A_neg
ENST00000307301	1.19932	m6A_neg			ENSMUST00000054344	2.14521	m6A_neg		ENSMUST00000098098	3.69756	m6A_neg
ENST00000591680	0.637955	m6A_neg			ENSMUST00000045218	1.10608	m6A_pos		ENSMUST00000046306	2.28946	m6A_pos
ENST00000362031	1.42697	m6A_neg			ENSMUST00000025890	0.891119	m6A_pos		ENSMUST00000113615	0.875948	m6A_pos
ENST00000403766	4.94474	m6A_neg			ENSMUST00000180260	0.401714	m6A_neg		ENSMUST00000034406	1.50358	m6A_pos
ENST00000615445	1.04552	m6A_neg			ENSMUST00000121799	0.254599	m6A_pos		ENSMUST00000056919	9.12788	m6A_neg
ENST00000260324	1.22372	m6A_neg			ENSMUST00000102715	1.42777	m6A_neg		ENSMUST00000035899	1.67914	m6A_neg
ENST00000358485	0.607685	m6A_pos			ENSMUST00000036744	0.661108	m6A_pos		ENSMUST00000062946	0.452217	m6A_pos
ENST00000278826	4.60873	m6A_neg			ENSMUST00000115217	1.35276	m6A_pos		ENSMUST00000049009	1.44483	m6A_neg
ENST00000319359	4.86775	m6A_neg			ENSMUST00000026972	1.58746	m6A_neg		ENSMUST00000111203	2.79934	m6A_neg
ENST00000336689	1.68062	m6A_neg			ENSMUST00000035840	1.01691	m6A_pos		ENSMUST00000115403	1.12973	m6A_pos
ENST00000544803	3.87922	m6A_neg			ENSMUST00000031851	3.30709	m6A_neg		ENSMUST00000050556	0.155038	m6A_pos
ENST00000281543	0.819143	m6A_neg			ENSMUST00000044972	0.586908	m6A_neg		ENSMUST00000103231	1.39416	m6A_neg
ENST00000375499	2.08387	m6A_neg			ENSMUST00000032754	2.27204	m6A_pos		ENSMUST00000058370	1.01741	m6A_neg
ENST00000378755	1.86016	m6A_neg			ENSMUST00000038626	1.98706	m6A_neg		ENSMUST00000049642	2.34733	m6A_neg
ENST00000319449	1.83315	m6A_neg			ENSMUST00000041621	0.960665	m6A_neg		ENSMUST00000147147	1.27131	m6A_pos
ENST00000371158	0.209372	m6A_neg			ENSMUST00000001845	3.33337	m6A_neg		ENSMUST00000040772	0.434933	m6A_neg
ENST00000358293	0.207926	m6A_pos			ENSMUST00000034570	2.09128	m6A_neg		ENSMUST00000023068	2.487	m6A_neg
ENST00000395787	2.40722	m6A_neg			ENSMUST00000076991	1.78721	m6A_pos		ENSMUST00000000304	1.61551	m6A_neg
ENST00000370474	5.2475	m6A_neg			ENSMUST00000075312	26.7802	m6A_neg		ENSMUST00000098669	5.75143	m6A_neg
ENST00000381897	0.254415	m6A_pos			ENSMUST00000052107	1.69706	m6A_neg		ENSMUST00000000594	5.02125	m6A_neg
ENST00000278612	0.534377	m6A_pos			ENSMUST00000076734	1.13157	m6A_pos		ENSMUST00000048002	0.791274	m6A_pos
ENST00000421177	16.7163	m6A_neg			ENSMUST00000109690	0.891228	m6A_pos		ENSMUST00000050897	1.58324	m6A_pos
ENST00000325844	27.4984	m6A_neg			ENSMUST00000127234	0.651921	m6A_neg		ENSMUST00000039213	1.38736	m6A_pos
ENST00000370608	0.428821	m6A_neg			ENSMUST00000170060	0.801099	m6A_pos		ENSMUST00000062753	1.95003	m6A_neg
ENST00000392668	4.61745	m6A_neg			ENSMUST00000109847	0.293681	m6A_neg		ENSMUST00000046983	1.29825	m6A_pos
ENST00000294244	6.30426	m6A_neg			ENSMUST00000045744	0.865089	m6A_neg		ENSMUST00000100709	1.46293	m6A_pos
ENST00000005386	1.70861	m6A_neg			ENSMUST00000020643	0.723132	m6A_neg		ENSMUST00000029131	1.87738	m6A_neg
ENST00000335681	2.18934	m6A_neg			ENSMUST00000089645	1.09221	m6A_pos		ENSMUST00000042391	0.95528	m6A_pos
ENST00000256644	3.05528	m6A_neg			ENSMUST00000042919	0.6373	m6A_neg		ENSMUST00000180369	0.837559	m6A_neg
ENST00000541286	0.882383	m6A_pos			ENSMUST00000169329	0.22741	m6A_neg		ENSMUST00000094300	0.520862	m6A_pos
ENST00000233893	6.13929	m6A_neg			ENSMUST00000114200	0.973864	m6A_neg		ENSMUST00000145571	5.12616	m6A_neg
ENST00000377669	2.94835	m6A_pos			ENSMUST00000060417	1.32177	m6A_pos		ENSMUST00000055226	2.52021	m6A_pos
ENST00000588234	16.3463	m6A_neg			ENSMUST00000120267	0.717071	m6A_neg		ENSMUST00000082060	3.20619	m6A_neg
ENST00000371189	0.669025	m6A_neg			ENSMUST00000036111	5.63496	m6A_neg		ENSMUST00000071852	3.93853	m6A_neg
ENST00000284476	1.00453	m6A_pos			ENSMUST00000027337	0.417918	m6A_pos		ENSMUST00000055322	0.945649	m6A_pos
ENST00000557431	7.98253	m6A_neg			ENSMUST00000026474	0.621712	m6A_pos		ENSMUST00000022119	1.92265	m6A_neg
ENST00000354386	0.353066	m6A_pos			ENSMUST00000073418	0.201802	m6A_pos		ENSMUST00000107762	1.96377	m6A_neg
ENST00000412477	1.84003	m6A_neg			ENSMUST00000089302	0.825007	m6A_pos		ENSMUST00000108346	2.13102	m6A_pos
ENST00000369314	2.16809	m6A_pos			ENSMUST00000060652	15.5221	m6A_neg		ENSMUST00000107032	0.490216	m6A_pos
ENST00000381571	2.1671	m6A_neg			ENSMUST00000067940	3.23427	m6A_neg		ENSMUST00000086041	0.717039	m6A_pos
ENST00000301838	4.85936	m6A_neg			ENSMUST00000059348	0.605686	m6A_neg		ENSMUST00000046663	1.29536	m6A_pos
ENST00000616600	2.27869	m6A_neg			ENSMUST00000021670	2.02658	m6A_pos		ENSMUST00000119190	1.35931	m6A_neg
ENST00000040877	0.239228	m6A_neg			ENSMUST00000030432	1.85306	m6A_neg		ENSMUST00000082402	0.109431	m6A_neg
ENST00000607124	315.456	m6A_neg			ENSMUST00000169546	0.604933	m6A_neg		ENSMUST00000022906	1.80836	m6A_neg
ENST00000543927	5.05103	m6A_neg			ENSMUST00000159348	0.276473	m6A_pos		ENSMUST00000049999	1.22369	m6A_neg
ENST00000594295	0.67345	m6A_neg			ENSMUST00000105693	1.49897	m6A_neg		ENSMUST00000050273	0.0572929	m6A_neg
ENST00000517309	3.85351	m6A_neg			ENSMUST00000022051	0.753421	m6A_neg		ENSMUST00000037941	5.29626	m6A_neg
ENST00000512478	3.02473	m6A_neg			ENSMUST00000102636	2.53311	m6A_neg		ENSMUST00000102946	1.71419	m6A_neg
ENST00000263368	11.3655	m6A_neg			ENSMUST00000193633	3.10158	m6A_neg		ENSMUST00000002087	1.95835	m6A_neg
ENST00000327791	3.79016	m6A_neg			ENSMUST00000020930	0.855858	m6A_pos		ENSMUST00000020461	4.62141	m6A_pos
ENST00000425133	8.1871	m6A_neg			ENSMUST00000113055	0.744226	m6A_pos		ENSMUST00000054829	1.01141	m6A_neg
ENST00000632065	2.47333	m6A_neg			ENSMUST00000072020	0.896333	m6A_neg		ENSMUST00000053640	1.25805	m6A_pos
ENST00000392476	3.14842	m6A_neg			ENSMUST00000040860	2.37442	m6A_neg		ENSMUST00000111117	1.00681	m6A_pos
ENST00000316963	1.21268	m6A_neg			ENSMUST00000172618	4.39641	m6A_neg		ENSMUST00000047405	2.89854	m6A_neg
ENST00000261735	8.43501	m6A_neg			ENSMUST00000114102	0.321575	m6A_neg		ENSMUST00000161198	1.05334	m6A_neg
ENST00000280701	0.629944	m6A_neg			ENSMUST00000159855	0.448106	m6A_pos		ENSMUST00000003035	0.557717	m6A_pos
ENST00000361462	0.191296	m6A_pos			ENSMUST00000165066	1.11592	m6A_pos		ENSMUST00000038099	0.846212	m6A_pos
ENST00000220509	0.778431	m6A_neg			ENSMUST00000019911	1.1579	m6A_neg		ENSMUST00000130216	1.99884	m6A_neg
ENST00000272217	16.252	m6A_neg			ENSMUST00000113560	4.76251	m6A_pos		ENSMUST00000127144	1.54148	m6A_neg
ENST00000546231	0.359291	m6A_pos			ENSMUST00000041133	1.38913	m6A_neg		ENSMUST00000108288	1.06786	m6A_neg
ENST00000361113	1.1135	m6A_neg			ENSMUST00000034766	1.54178	m6A_pos		ENSMUST00000020979	3.96022	m6A_neg
ENST00000253407	22.866	m6A_neg			ENSMUST00000111584	0.589578	m6A_neg		ENSMUST00000107992	0.51954	m6A_pos
ENST00000512635	0.9458	m6A_pos			ENSMUST00000080492	1.35445	m6A_neg		ENSMUST00000135636	12.5867	m6A_neg
ENST00000285419	3.95961	m6A_neg			ENSMUST00000022616	3.29721	m6A_pos		ENSMUST00000029968	1.60684	m6A_neg
ENST00000374222	1.86897	m6A_neg			ENSMUST00000051064	4.21179	m6A_neg		ENSMUST00000206277	2.21461	m6A_neg
ENST00000262525	0.796849	m6A_pos			ENSMUST00000041859	1.88644	m6A_neg		ENSMUST00000171737	0.836759	m6A_neg
ENST00000400246	1.18581	m6A_neg			ENSMUST00000088172	1.91321	m6A_neg		ENSMUST00000079251	3.04764	m6A_neg
ENST00000378000	0.829524	m6A_pos			ENSMUST00000030456	1.48434	m6A_pos		ENSMUST00000172959	4.08131	m6A_neg
ENST00000296051	1.41321	m6A_pos			ENSMUST00000020920	0.797671	m6A_neg		ENSMUST00000050104	7.33994	m6A_neg
ENST00000274054	1.79752	m6A_neg			ENSMUST00000177800	0.38286	m6A_neg		ENSMUST00000044857	5.15635	m6A_pos
ENST00000406818	1.5859	m6A_neg			ENSMUST00000021793	3.29952	m6A_neg		ENSMUST00000165400	2.81571	m6A_neg
ENST00000262809	2.14673	m6A_pos			ENSMUST00000097694	1.01074	m6A_pos		ENSMUST00000042601	0.647192	m6A_pos
ENST00000278483	4.25901	m6A_neg			ENSMUST00000038404	2.63057	m6A_pos		ENSMUST00000021372	4.51079	m6A_neg
ENST00000377724	1.47757	m6A_pos			ENSMUST00000117801	0.900245	m6A_pos		ENSMUST00000098070	2.37784	m6A_pos
ENST00000373856	1.1036	m6A_neg			ENSMUST00000030584	0.254383	m6A_pos		ENSMUST00000050248	1.80475	m6A_pos
ENST00000357641	0.825787	m6A_pos			ENSMUST00000176172	0.893674	m6A_pos		ENSMUST00000041023	2.87287	m6A_pos
ENST00000306385	1.68392	m6A_neg			ENSMUST00000066439	1.37899	m6A_neg		ENSMUST00000115226	3.20632	m6A_pos
ENST00000269349	3.01536	m6A_neg			ENSMUST00000041388	0.465721	m6A_pos		ENSMUST00000022311	4.22303	m6A_pos
ENST00000544604	1.04546	m6A_pos			ENSMUST00000164342	1.10627	m6A_pos		ENSMUST00000188618	2.85283	m6A_neg
ENST00000261402	0.89679	m6A_pos			ENSMUST00000066070	1.43531	m6A_neg		ENSMUST00000072836	1.15932	m6A_pos
ENST00000393262	0.663806	m6A_pos			ENSMUST00000022518	3.73183	m6A_neg		ENSMUST00000025253	0.96849	m6A_pos
ENST00000295822	4.32424	m6A_neg			ENSMUST00000142029	1.42276	m6A_neg		ENSMUST00000070953	0.737566	m6A_neg
ENST00000357666	0.958375	m6A_neg			ENSMUST00000021611	1.18391	m6A_neg		ENSMUST00000028804	1.9112	m6A_neg
ENST00000259818	1.88987	m6A_neg			ENSMUST00000202261	0.692796	m6A_pos		ENSMUST00000163458	2.48048	m6A_neg
ENST00000233710	0.668495	m6A_neg			ENSMUST00000020625	0.405265	m6A_neg		ENSMUST00000044369	2.22911	m6A_neg
ENST00000307138	0.172834	m6A_pos			ENSMUST00000038580	1.767	m6A_neg		ENSMUST00000060396	2.68356	m6A_pos
ENST00000411995	1.75492	m6A_neg			ENSMUST00000028252	0.896004	m6A_neg		ENSMUST00000066743	1.74477	m6A_pos
ENST00000358007	1.39093	m6A_pos			ENSMUST00000113309	0.954209	m6A_neg		ENSMUST00000168578	4.63692	m6A_neg
ENST00000525908	1.10997	m6A_neg			ENSMUST00000068975	0.234276	m6A_neg		ENSMUST00000042042	3.05187	m6A_neg
ENST00000238379	2.63216	m6A_neg			ENSMUST00000061508	1.05361	m6A_neg		ENSMUST00000119628	0.85019	m6A_pos
ENST00000358410	0.481917	m6A_neg			ENSMUST00000163168	1.72476	m6A_pos		ENSMUST00000114783	1.7356	m6A_neg
ENST00000308275	6.20419	m6A_neg			ENSMUST00000020504	1.53807	m6A_neg		ENSMUST00000121292	10.0891	m6A_neg
ENST00000261837	9.5959	m6A_neg			ENSMUST00000107165	1.26109	m6A_pos		ENSMUST00000166315	1.25194	m6A_pos
ENST00000263697	3.18665	m6A_neg			ENSMUST00000106344	0.2463	m6A_pos		ENSMUST00000025681	0.49943	m6A_pos
ENST00000533193	4.87524	m6A_neg			ENSMUST00000194563	6.05823	m6A_pos		ENSMUST00000043893	1.30747	m6A_pos
ENST00000422556	0.78342	m6A_neg			ENSMUST00000164523	0.24068	m6A_neg		ENSMUST00000106450	0.642716	m6A_neg
ENST00000417449	0.839824	m6A_pos			ENSMUST00000043584	1.56285	m6A_neg		ENSMUST00000102975	8.43759	m6A_pos
ENST00000370495	2.53517	m6A_pos			ENSMUST00000067298	2.0227	m6A_neg		ENSMUST00000094116	2.27245	m6A_pos
ENST00000373365	3.80759	m6A_neg			ENSMUST00000113476	1.87285	m6A_neg		ENSMUST00000087971	0.997397	m6A_pos
ENST00000535715	9.62824	m6A_neg			ENSMUST00000066568	1.10949	m6A_pos		ENSMUST00000063507	1.36814	m6A_pos
ENST00000248553	29.871	m6A_neg			ENSMUST00000106684	1.47374	m6A_neg		ENSMUST00000108075	0.837452	m6A_pos
ENST00000259569	0.224888	m6A_neg			ENSMUST00000038377	9.79981	m6A_neg		ENSMUST00000004614	1.03222	m6A_pos
ENST00000236192	3.33744	m6A_neg			ENSMUST00000140131	1.2626	m6A_neg		ENSMUST00000159772	5.6928	m6A_neg
ENST00000601291	10.4902	m6A_neg			ENSMUST00000031051	0.766058	m6A_neg		ENSMUST00000087948	1.73764	m6A_neg
ENST00000229239	4.421	m6A_neg			ENSMUST00000022097	2.71873	m6A_neg		ENSMUST00000065297	3.52878	m6A_pos
ENST00000521508	1.38378	m6A_pos			ENSMUST00000163483	6.04806	m6A_neg		ENSMUST00000051906	0.940198	m6A_pos
ENST00000316519	0.807216	m6A_neg			ENSMUST00000023758	0.798725	m6A_neg		ENSMUST00000023203	0.86956	m6A_neg
ENST00000370706	0.440099	m6A_pos			ENSMUST00000166678	2.95746	m6A_pos		ENSMUST00000060270	0.587571	m6A_pos
ENST00000563232	1.87552	m6A_pos			ENSMUST00000026036	0.892917	m6A_neg		ENSMUST00000059037	0.870405	m6A_neg
ENST00000285947	1.20057	m6A_neg			ENSMUST00000027876	1.04589	m6A_pos		ENSMUST00000036572	1.75243	m6A_neg
ENST00000339686	0.569115	m6A_neg			ENSMUST00000048914	2.55807	m6A_neg		ENSMUST00000059433	1.44006	m6A_pos
ENST00000383794	1.91291	m6A_pos			ENSMUST00000040188	2.98767	m6A_neg		ENSMUST00000074941	0.898547	m6A_pos
ENST00000338591	3.59983	m6A_neg			ENSMUST00000041769	1.15413	m6A_pos		ENSMUST00000111668	1.60115	m6A_pos
ENST00000293604	1.79856	m6A_neg			ENSMUST00000102560	0.650625	m6A_pos		ENSMUST00000038237	0.904266	m6A_neg
ENST00000264552	39.9743	m6A_neg			ENSMUST00000153892	2.71288	m6A_neg		ENSMUST00000045291	0.744444	m6A_pos
ENST00000258424	12.1827	m6A_neg			ENSMUST00000190448	4.11147	m6A_neg		ENSMUST00000161527	1.06102	m6A_neg
ENST00000409817	6.055	m6A_pos			ENSMUST00000180339	6.28168	m6A_neg		ENSMUST00000204753	0.311971	m6A_pos
ENST00000426559	7.19712	m6A_neg			ENSMUST00000029405	4.28031	m6A_neg		ENSMUST00000015003	1.0662	m6A_neg
ENST00000265239	1.49874	m6A_neg			ENSMUST00000084881	3.7252	m6A_neg		ENSMUST00000072576	1.92295	m6A_neg
ENST00000398215	12.6112	m6A_neg			ENSMUST00000088092	2.24539	m6A_neg		ENSMUST00000074912	12.4123	m6A_neg
ENST00000389672	0.41755	m6A_pos			ENSMUST00000055485	1.20178	m6A_neg		ENSMUST00000025278	1.60467	m6A_neg
ENST00000367763	2.09609	m6A_pos			ENSMUST00000186213	3.82549	m6A_neg		ENSMUST00000148631	4.4238	m6A_pos
ENST00000333229	0.345441	m6A_pos			ENSMUST00000027394	1.18554	m6A_neg		ENSMUST00000030661	1.50349	m6A_neg
ENST00000345716	0.912344	m6A_pos			ENSMUST00000098098	3.86536	m6A_neg		ENSMUST00000108295	1.08927	m6A_neg
ENST00000301396	0.965758	m6A_pos			ENSMUST00000046306	1.6096	m6A_pos		ENSMUST00000049896	2.48059	m6A_neg
ENST00000306730	0.893267	m6A_neg			ENSMUST00000113615	0.612504	m6A_pos		ENSMUST00000001166	2.99073	m6A_pos
ENST00000565420	4.97364	m6A_neg			ENSMUST00000034406	1.14545	m6A_pos		ENSMUST00000126610	0.689912	m6A_neg
ENST00000453321	1.71063	m6A_neg			ENSMUST00000035899	1.49567	m6A_neg		ENSMUST00000192866	2.26736	m6A_neg
ENST00000610310	5.89328	m6A_neg			ENSMUST00000062946	0.243161	m6A_neg		ENSMUST00000059555	1.41162	m6A_neg
ENST00000337673	0.766519	m6A_neg			ENSMUST00000095349	6.22389	m6A_neg		ENSMUST00000031018	3.19174	m6A_neg
ENST00000587424	2.94156	m6A_neg			ENSMUST00000049009	0.69497	m6A_neg		ENSMUST00000052069	0.809816	m6A_pos
ENST00000329286	3.46693	m6A_neg			ENSMUST00000016977	3.3051	m6A_neg		ENSMUST00000165015	1.18645	m6A_neg
ENST00000260129	0.547429	m6A_pos			ENSMUST00000050556	0.293509	m6A_pos		ENSMUST00000055921	1.62422	m6A_neg
ENST00000398712	3.69091	m6A_neg			ENSMUST00000103231	1.6733	m6A_neg		ENSMUST00000077909	0.689969	m6A_pos
ENST00000359193	741.56	m6A_neg			ENSMUST00000049642	1.7736	m6A_pos		ENSMUST00000102996	1.14555	m6A_pos
ENST00000532642	8.05097	m6A_neg			ENSMUST00000147147	1.01804	m6A_pos		ENSMUST00000112586	1.12676	m6A_neg
ENST00000284617	2.0282	m6A_pos			ENSMUST00000027975	1.55056	m6A_neg		ENSMUST00000087435	1.81467	m6A_pos
ENST00000290079	11.7187	m6A_neg			ENSMUST00000023068	1.23611	m6A_neg		ENSMUST00000072222	0.737728	m6A_pos
ENST00000392769	1.69242	m6A_neg			ENSMUST00000034983	3.93151	m6A_neg		ENSMUST00000105786	0.67688	m6A_pos
ENST00000343702	1.22878	m6A_neg			ENSMUST00000000304	1.3782	m6A_neg		ENSMUST00000169543	1.29784	m6A_neg
ENST00000309318	2.28333	m6A_neg			ENSMUST00000000594	5.32882	m6A_neg		ENSMUST00000047368	2.48857	m6A_neg
ENST00000590842	5.62378	m6A_neg			ENSMUST00000190723	1.10285	m6A_neg		ENSMUST00000015157	1.98069	m6A_pos
ENST00000403312	2.55641	m6A_neg			ENSMUST00000122286	0.932128	m6A_neg		ENSMUST00000061295	1.53022	m6A_neg
ENST00000366508	0.624677	m6A_pos			ENSMUST00000050897	1.22518	m6A_pos		ENSMUST00000136740	0.818467	m6A_pos
ENST00000265641	3.35456	m6A_neg			ENSMUST00000048002	0.178828	m6A_pos		ENSMUST00000024885	1.22266	m6A_pos
ENST00000419065	3.65192	m6A_neg			ENSMUST00000041783	1.82041	m6A_neg		ENSMUST00000043616	4.29675	m6A_pos
ENST00000259339	4.73717	m6A_neg			ENSMUST00000078284	17.7111	m6A_neg		ENSMUST00000048527	0.750538	m6A_neg
ENST00000339507	1.76651	m6A_pos			ENSMUST00000039213	0.728225	m6A_pos		ENSMUST00000099373	1.64914	m6A_pos
ENST00000320816	1.66238	m6A_pos			ENSMUST00000100709	0.97072	m6A_neg		ENSMUST00000005019	0.921159	m6A_neg
ENST00000232905	4.75398	m6A_neg			ENSMUST00000017604	1.4107	m6A_neg		ENSMUST00000170836	2.14458	m6A_pos
ENST00000612748	1.2233	m6A_neg			ENSMUST00000042391	0.818001	m6A_pos		ENSMUST00000034787	1.11217	m6A_pos
ENST00000543039	21.336	m6A_neg			ENSMUST00000180369	0.432257	m6A_neg		ENSMUST00000055506	0.83658	m6A_pos
ENST00000246802	2.77006	m6A_neg			ENSMUST00000094300	0.645715	m6A_neg		ENSMUST00000065625	1.94271	m6A_neg
ENST00000250113	2.76816	m6A_neg			ENSMUST00000145571	7.00696	m6A_neg		ENSMUST00000113306	1.69646	m6A_pos
ENST00000327423	0.283526	m6A_pos			ENSMUST00000099376	0.79907	m6A_pos		ENSMUST00000089494	0.600219	m6A_neg
ENST00000231461	2.49648	m6A_neg			ENSMUST00000044252	1.53025	m6A_neg		ENSMUST00000029005	1.79319	m6A_neg
ENST00000282276	0.915057	m6A_pos			ENSMUST00000071852	5.13633	m6A_neg		ENSMUST00000091010	1.45249	m6A_pos
ENST00000628904	0.510497	m6A_pos			ENSMUST00000106064	2.14224	m6A_neg		ENSMUST00000063641	0.943312	m6A_neg
ENST00000361851	2.22374	m6A_neg			ENSMUST00000022119	2.72678	m6A_neg		ENSMUST00000030948	0.307572	m6A_pos
ENST00000313288	0.699138	m6A_pos			ENSMUST00000110531	0.891677	m6A_neg		ENSMUST00000054220	2.2067	m6A_neg
ENST00000345122	0.368529	m6A_pos			ENSMUST00000107762	0.891501	m6A_neg		ENSMUST00000095893	1.55098	m6A_pos
ENST00000392870	1.13065	m6A_neg			ENSMUST00000108346	2.71062	m6A_pos		ENSMUST00000091291	1.78421	m6A_pos
ENST00000394485	14.1108	m6A_neg			ENSMUST00000107032	0.200872	m6A_pos		ENSMUST00000095664	0.965196	m6A_pos
ENST00000403410	2.15859	m6A_neg			ENSMUST00000086041	0.375624	m6A_neg		ENSMUST00000105778	2.25868	m6A_pos
ENST00000251496	0.767228	m6A_neg			ENSMUST00000046663	1.01022	m6A_pos		ENSMUST00000099577	1.49007	m6A_neg
ENST00000393695	1.33883	m6A_pos			ENSMUST00000103204	0.588908	m6A_pos		ENSMUST00000101636	11.4702	m6A_neg
ENST00000397666	18.54	m6A_neg			ENSMUST00000082402	0.179746	m6A_neg		ENSMUST00000025243	2.32583	m6A_pos
ENST00000368010	5.45905	m6A_neg			ENSMUST00000148070	2.26219	m6A_neg		ENSMUST00000071152	2.151	m6A_pos
ENST00000399878	0.750186	m6A_neg			ENSMUST00000022906	1.98999	m6A_neg		ENSMUST00000056228	4.37114	m6A_neg
ENST00000302516	1.03937	m6A_neg			ENSMUST00000049999	3.01437	m6A_neg		ENSMUST00000040992	1.55009	m6A_pos
ENST00000295958	9.31794	m6A_neg			ENSMUST00000050273	0.114214	m6A_neg		ENSMUST00000102919	1.05442	m6A_neg
ENST00000321990	0.582906	m6A_pos			ENSMUST00000175776	1.4006	m6A_neg		ENSMUST00000028102	1.14788	m6A_neg
ENST00000369604	0.904297	m6A_neg			ENSMUST00000102946	1.05606	m6A_neg		ENSMUST00000003290	1.17731	m6A_neg
ENST00000254250	3.20306	m6A_pos			ENSMUST00000002087	1.06757	m6A_neg		ENSMUST00000041353	1.54953	m6A_pos
ENST00000291458	2.98436	m6A_neg			ENSMUST00000020461	2.14918	m6A_pos		ENSMUST00000041589	2.64925	m6A_pos
ENST00000334527	4.61668	m6A_neg			ENSMUST00000054829	1.32749	m6A_neg		ENSMUST00000173903	0.905298	m6A_neg
ENST00000354831	0.481264	m6A_pos			ENSMUST00000012161	0.40895	m6A_pos		ENSMUST00000174651	0.538804	m6A_neg
ENST00000334418	1.28781	m6A_neg			ENSMUST00000073387	1.48997	m6A_neg		ENSMUST00000084852	1.06908	m6A_pos
ENST00000361511	2.5426	m6A_neg			ENSMUST00000111117	0.37422	m6A_pos		ENSMUST00000051186	2.98568	m6A_pos
ENST00000369239	0.253922	m6A_pos			ENSMUST00000085835	0.849585	m6A_neg		ENSMUST00000082235	0.351039	m6A_neg
ENST00000394588	16.6071	m6A_neg			ENSMUST00000028838	0.441458	m6A_neg		ENSMUST00000113553	0.989347	m6A_neg
ENST00000393218	1.33852	m6A_neg			ENSMUST00000047405	2.3385	m6A_neg		ENSMUST00000023694	1.10137	m6A_pos
ENST00000340766	1.70292	m6A_neg			ENSMUST00000090746	2.33569	m6A_neg		ENSMUST00000016396	4.06988	m6A_neg
ENST00000322753	38.1833	m6A_neg			ENSMUST00000003035	1.19727	m6A_pos		ENSMUST00000041096	13.6861	m6A_neg
ENST00000358739	35.5952	m6A_neg			ENSMUST00000038099	0.243699	m6A_neg		ENSMUST00000041231	0.78262	m6A_pos
ENST00000421491	1.75825	m6A_pos			ENSMUST00000130216	2.48736	m6A_neg		ENSMUST00000117146	3.73737	m6A_neg
ENST00000436583	9.06997	m6A_neg			ENSMUST00000127144	1.75125	m6A_neg		ENSMUST00000017891	1.51388	m6A_pos
ENST00000308647	0.91666	m6A_neg			ENSMUST00000108288	0.703762	m6A_pos		ENSMUST00000028758	0.846971	m6A_pos
ENST00000321337	2.59331	m6A_neg			ENSMUST00000202645	2.6399	m6A_neg		ENSMUST00000032307	2.05887	m6A_neg
ENST00000553521	3.25753	m6A_neg			ENSMUST00000044524	13.6781	m6A_neg		ENSMUST00000171749	4.66072	m6A_pos
ENST00000591340	0.365811	m6A_pos			ENSMUST00000020979	4.26364	m6A_neg		ENSMUST00000040915	3.76008	m6A_pos
ENST00000216085	1.29554	m6A_neg			ENSMUST00000107992	0.708212	m6A_pos		ENSMUST00000172288	1.06643	m6A_pos
ENST00000398484	1.18195	m6A_pos			ENSMUST00000031355	3.57996	m6A_pos		ENSMUST00000059980	1.98707	m6A_neg
ENST00000585156	0.480935	m6A_neg			ENSMUST00000121542	0.79221	m6A_neg		ENSMUST00000023269	1.59345	m6A_neg
ENST00000531380	1.27134	m6A_pos			ENSMUST00000135636	3.74826	m6A_neg		ENSMUST00000169622	2.1526	m6A_pos
ENST00000313899	2.22479	m6A_neg			ENSMUST00000163441	2.44289	m6A_neg		ENSMUST00000114524	3.85846	m6A_neg
ENST00000303151	5.19315	m6A_neg			ENSMUST00000029968	1.09236	m6A_neg		ENSMUST00000034239	1.03485	m6A_neg
ENST00000265271	0.153429	m6A_neg			ENSMUST00000113975	1.83217	m6A_pos		ENSMUST00000020835	1.31729	m6A_pos
ENST00000557644	1.27323	m6A_pos			ENSMUST00000171737	0.531862	m6A_neg		ENSMUST00000173078	1.00761	m6A_pos
ENST00000620123	0.775728	m6A_pos			ENSMUST00000033721	1.50113	m6A_pos		ENSMUST00000050312	0.477212	m6A_neg
ENST00000259711	0.401589	m6A_pos			ENSMUST00000079251	2.35024	m6A_neg		ENSMUST00000014545	2.13658	m6A_neg
ENST00000481508	4.44369	m6A_neg			ENSMUST00000172959	1.36016	m6A_neg		ENSMUST00000051676	1.31257	m6A_pos
ENST00000334136	1.34147	m6A_pos			ENSMUST00000171845	2.86638	m6A_neg		ENSMUST00000205432	1.53658	m6A_pos
ENST00000301587	5.95692	m6A_neg			ENSMUST00000044857	4.24594	m6A_pos		ENSMUST00000031091	0.581996	m6A_pos
ENST00000263974	6.55442	m6A_neg			ENSMUST00000165400	1.90191	m6A_neg		ENSMUST00000042497	1.20278	m6A_neg
ENST00000410111	1.12052	m6A_pos			ENSMUST00000036221	1.5947	m6A_neg		ENSMUST00000106655	1.51912	m6A_neg
ENST00000259457	3.84163	m6A_neg			ENSMUST00000021372	2.57799	m6A_neg		ENSMUST00000001631	0.792943	m6A_neg
ENST00000621317	1.10334	m6A_neg			ENSMUST00000034079	1.66784	m6A_neg		ENSMUST00000165177	2.66334	m6A_neg
ENST00000260952	0.728878	m6A_pos			ENSMUST00000112957	4.29954	m6A_neg		ENSMUST00000171412	5.44289	m6A_pos
ENST00000370855	1.75286	m6A_neg			ENSMUST00000098070	1.84326	m6A_pos		ENSMUST00000022511	1.76956	m6A_pos
ENST00000376389	2.48702	m6A_neg			ENSMUST00000050248	1.41168	m6A_pos		ENSMUST00000144067	1.33683	m6A_neg
ENST00000396197	1.89926	m6A_neg			ENSMUST00000041023	2.12327	m6A_pos		ENSMUST00000161741	6.86108	m6A_neg
ENST00000355311	0.211968	m6A_neg			ENSMUST00000022311	3.86576	m6A_pos		ENSMUST00000204511	5.90804	m6A_neg
ENST00000372706	0.955305	m6A_neg			ENSMUST00000188618	2.11595	m6A_neg		ENSMUST00000039234	0.739612	m6A_pos
ENST00000379802	0.246337	m6A_pos			ENSMUST00000025253	0.887406	m6A_pos		ENSMUST00000064740	3.31005	m6A_pos
ENST00000372833	4.87976	m6A_neg			ENSMUST00000072836	0.618316	m6A_pos		ENSMUST00000045846	1.61489	m6A_neg
ENST00000382368	6.91353	m6A_pos			ENSMUST00000074575	0.740781	m6A_pos		ENSMUST00000101616	0.982104	m6A_neg
ENST00000026218	2.85638	m6A_pos			ENSMUST00000028804	1.1381	m6A_neg		ENSMUST00000044355	2.06068	m6A_neg
ENST00000369484	3.11009	m6A_neg			ENSMUST00000163458	2.41342	m6A_neg		ENSMUST00000048129	2.76667	m6A_neg
ENST00000620134	2.38781	m6A_neg			ENSMUST00000060396	1.96158	m6A_pos		ENSMUST00000031876	18.3335	m6A_neg
ENST00000488176	0.974182	m6A_pos			ENSMUST00000066743	0.880264	m6A_pos		ENSMUST00000189341	1.05856	m6A_pos
ENST00000407193	3.84578	m6A_neg			ENSMUST00000168578	1.68538	m6A_neg		ENSMUST00000047799	1.80541	m6A_neg
ENST00000438419	1.56428	m6A_neg			ENSMUST00000119628	0.544894	m6A_pos		ENSMUST00000020581	0.676307	m6A_pos
ENST00000402924	2.26229	m6A_pos			ENSMUST00000121292	4.78931	m6A_neg		ENSMUST00000065418	2.08038	m6A_neg
ENST00000401061	4.52071	m6A_pos			ENSMUST00000166315	0.809297	m6A_pos		ENSMUST00000069660	0.894785	m6A_neg
ENST00000297375	1.08426	m6A_pos			ENSMUST00000164950	0.2046	m6A_neg		ENSMUST00000034552	3.04343	m6A_neg
ENST00000369653	5.70618	m6A_neg			ENSMUST00000098237	0.612132	m6A_neg		ENSMUST00000120095	1.80031	m6A_neg
ENST00000257575	3.90706	m6A_neg			ENSMUST00000043893	0.77987	m6A_pos		ENSMUST00000031144	1.96123	m6A_neg
ENST00000262158	0.835163	m6A_pos			ENSMUST00000106450	0.374635	m6A_neg		ENSMUST00000072018	0.764217	m6A_pos
ENST00000574538	1.50708	m6A_neg			ENSMUST00000102975	8.06571	m6A_pos		ENSMUST00000037275	2.4501	m6A_pos
ENST00000306078	2.5894	m6A_neg			ENSMUST00000150459	2.50187	m6A_neg		ENSMUST00000109267	1.48721	m6A_pos
ENST00000548342	12.7837	m6A_neg			ENSMUST00000094116	1.12991	m6A_pos		ENSMUST00000061450	4.99377	m6A_pos
ENST00000588268	0.356663	m6A_neg			ENSMUST00000087971	0.438448	m6A_pos		ENSMUST00000200393	0.501618	m6A_pos
ENST00000409038	8.36306	m6A_neg			ENSMUST00000063507	0.957537	m6A_neg		ENSMUST00000152594	1.10767	m6A_pos
ENST00000203407	2.36656	m6A_neg			ENSMUST00000108075	0.511265	m6A_pos		ENSMUST00000048138	3.46451	m6A_neg
ENST00000406855	2.4069	m6A_neg			ENSMUST00000159772	4.00268	m6A_neg		ENSMUST00000165665	1.03175	m6A_pos
ENST00000306732	1.23402	m6A_neg			ENSMUST00000004614	0.708678	m6A_pos		ENSMUST00000148810	2.67155	m6A_pos
ENST00000247182	2.4524	m6A_pos			ENSMUST00000087948	1.21575	m6A_neg		ENSMUST00000047885	3.58603	m6A_neg
ENST00000264033	1.11735	m6A_pos			ENSMUST00000065297	2.20557	m6A_pos		ENSMUST00000166427	2.40098	m6A_neg
ENST00000422774	0.936431	m6A_pos			ENSMUST00000051906	0.920362	m6A_pos		ENSMUST00000006508	1.64536	m6A_neg
ENST00000315691	2.47583	m6A_pos			ENSMUST00000087916	1.85337	m6A_neg		ENSMUST00000032335	3.01514	m6A_pos
ENST00000296785	2.55949	m6A_neg			ENSMUST00000023203	0.840313	m6A_neg		ENSMUST00000016026	1.35668	m6A_pos
ENST00000304330	0.443438	m6A_pos			ENSMUST00000060270	0.462022	m6A_pos		ENSMUST00000025631	6.43747	m6A_neg
ENST00000303354	2.77983	m6A_neg			ENSMUST00000059037	1.82449	m6A_neg		ENSMUST00000094357	1.44367	m6A_neg
ENST00000522439	13.638	m6A_neg			ENSMUST00000120452	0.587581	m6A_neg		ENSMUST00000075452	9.81442	m6A_neg
ENST00000392232	0.121755	m6A_pos			ENSMUST00000059433	1.24591	m6A_pos		ENSMUST00000085741	1.31851	m6A_neg
ENST00000296424	3.71791	m6A_neg			ENSMUST00000165559	3.05701	m6A_pos		ENSMUST00000074613	3.08323	m6A_neg
ENST00000310942	4.05839	m6A_pos			ENSMUST00000074941	1.08302	m6A_pos		ENSMUST00000027153	3.74778	m6A_neg
ENST00000357628	0.969467	m6A_neg			ENSMUST00000111668	0.558515	m6A_pos		ENSMUST00000042790	1.44394	m6A_neg
ENST00000222511	3.0627	m6A_neg			ENSMUST00000045291	0.354612	m6A_pos		ENSMUST00000082120	2.89164	m6A_neg
ENST00000295491	8.54686	m6A_neg			ENSMUST00000204753	0.170138	m6A_pos		ENSMUST00000118493	1.57184	m6A_neg
ENST00000252011	0.638219	m6A_neg			ENSMUST00000067567	3.50603	m6A_neg		ENSMUST00000069106	2.83877	m6A_neg
ENST00000396056	0.734859	m6A_neg			ENSMUST00000015003	1.40287	m6A_neg		ENSMUST00000021567	0.895487	m6A_pos
ENST00000269518	8.22475	m6A_neg			ENSMUST00000072576	2.66114	m6A_neg		ENSMUST00000033095	1.29483	m6A_pos
ENST00000341285	0.634896	m6A_pos			ENSMUST00000148631	3.824	m6A_pos		ENSMUST00000004494	1.53442	m6A_pos
ENST00000368325	6.33286	m6A_neg			ENSMUST00000030661	0.888062	m6A_neg		ENSMUST00000029336	1.83901	m6A_pos
ENST00000222726	0.532534	m6A_pos			ENSMUST00000075829	1.67339	m6A_neg		ENSMUST00000022842	1.38589	m6A_neg
ENST00000288087	9.43059	m6A_neg			ENSMUST00000129342	6.59312	m6A_pos		ENSMUST00000114630	3.21709	m6A_neg
ENST00000359013	1.12117	m6A_pos			ENSMUST00000049896	3.15938	m6A_neg		ENSMUST00000058659	1.08409	m6A_pos
ENST00000375377	0.426248	m6A_pos			ENSMUST00000001166	2.62699	m6A_pos		ENSMUST00000052201	1.18806	m6A_pos
ENST00000371998	0.608486	m6A_pos			ENSMUST00000126610	0.525981	m6A_neg		ENSMUST00000068242	1.68884	m6A_pos
ENST00000419147	2.22316	m6A_neg			ENSMUST00000192866	1.68006	m6A_neg		ENSMUST00000096084	1.08963	m6A_neg
ENST00000316937	1.09486	m6A_neg			ENSMUST00000052069	0.611835	m6A_pos		ENSMUST00000031646	1.32989	m6A_neg
ENST00000388988	4.757	m6A_neg			ENSMUST00000126593	13.4637	m6A_neg		ENSMUST00000005954	6.4939	m6A_neg
ENST00000545558	0.425143	m6A_neg			ENSMUST00000165015	0.779011	m6A_neg		ENSMUST00000174558	0.220953	m6A_neg
ENST00000614628	0.695075	m6A_pos			ENSMUST00000055921	2.09704	m6A_neg		ENSMUST00000002809	2.63349	m6A_neg
ENST00000336283	7.29426	m6A_neg			ENSMUST00000077909	0.891928	m6A_pos		ENSMUST00000047860	1.06259	m6A_pos
ENST00000373836	1.40999	m6A_pos			ENSMUST00000102996	0.518106	m6A_neg		ENSMUST00000027856	1.22541	m6A_neg
ENST00000512944	1.90654	m6A_pos			ENSMUST00000112586	0.212985	m6A_neg		ENSMUST00000118195	4.66513	m6A_pos
ENST00000335290	1.9354	m6A_pos			ENSMUST00000087435	2.61388	m6A_pos		ENSMUST00000025910	2.90072	m6A_pos
ENST00000375650	0.0726036	m6A_neg			ENSMUST00000065103	13.0761	m6A_neg		ENSMUST00000094026	0.548839	m6A_neg
ENST00000518322	4.71862	m6A_neg			ENSMUST00000072222	0.512675	m6A_pos		ENSMUST00000062572	0.985857	m6A_pos
ENST00000359530	1.36073	m6A_neg			ENSMUST00000105786	0.350932	m6A_pos		ENSMUST00000167100	0.740191	m6A_neg
ENST00000256497	0.522883	m6A_neg			ENSMUST00000169543	2.0483	m6A_neg		ENSMUST00000136348	3.75184	m6A_pos
ENST00000322048	14.7318	m6A_neg			ENSMUST00000047368	3.03202	m6A_neg		ENSMUST00000106520	1.18502	m6A_neg
ENST00000322623	0.576369	m6A_neg			ENSMUST00000015157	2.09248	m6A_pos		ENSMUST00000053748	1.81778	m6A_pos
ENST00000378887	1.82794	m6A_neg			ENSMUST00000071592	0.802197	m6A_pos		ENSMUST00000085585	2.36942	m6A_pos
ENST00000316738	8.50677	m6A_neg			ENSMUST00000024885	0.926429	m6A_pos		ENSMUST00000091064	4.91461	m6A_pos
ENST00000306071	5.37181	m6A_neg			ENSMUST00000136740	0.599712	m6A_pos		ENSMUST00000148222	2.5111	m6A_neg
ENST00000601588	2.37639	m6A_pos			ENSMUST00000043616	1.93056	m6A_pos		ENSMUST00000030644	4.26464	m6A_neg
ENST00000410014	0.791558	m6A_neg			ENSMUST00000048527	1.97113	m6A_neg		ENSMUST00000081529	3.40473	m6A_neg
ENST00000368128	0.510476	m6A_pos			ENSMUST00000099373	0.8827	m6A_pos		ENSMUST00000035540	1.27723	m6A_neg
ENST00000261889	2.60362	m6A_neg			ENSMUST00000005019	2.98096	m6A_neg		ENSMUST00000063816	2.25408	m6A_neg
ENST00000405094	1.71617	m6A_neg			ENSMUST00000170836	2.53656	m6A_neg		ENSMUST00000060389	1.15625	m6A_pos
ENST00000612248	1.70723	m6A_neg			ENSMUST00000026262	2.11541	m6A_neg		ENSMUST00000111298	2.00321	m6A_pos
ENST00000327619	1.57858	m6A_neg			ENSMUST00000034787	0.688701	m6A_pos		ENSMUST00000001304	1.5118	m6A_neg
ENST00000375349	2.57414	m6A_neg			ENSMUST00000113306	5.61204	m6A_neg		ENSMUST00000102588	2.09204	m6A_neg
ENST00000238561	2.10263	m6A_neg			ENSMUST00000029005	1.88004	m6A_neg		ENSMUST00000046514	0.869789	m6A_pos
ENST00000433922	1.54174	m6A_neg			ENSMUST00000091010	0.409256	m6A_pos		ENSMUST00000029082	1.61237	m6A_neg
ENST00000409877	14.2854	m6A_neg			ENSMUST00000085102	7.8216	m6A_pos		ENSMUST00000056888	0.536218	m6A_neg
ENST00000262710	0.768089	m6A_pos			ENSMUST00000063641	1.83178	m6A_neg		ENSMUST00000037280	1.99587	m6A_pos
ENST00000370952	0.700758	m6A_neg			ENSMUST00000054220	2.022	m6A_neg		ENSMUST00000026220	4.41423	m6A_neg
ENST00000400259	5.14244	m6A_neg			ENSMUST00000095893	1.43459	m6A_neg		ENSMUST00000023213	1.32147	m6A_neg
[truncated: 4,819 more rows]

## Sheet: Supplementary Figure 3a
Distance to motif	RRAC	RRAC
-60	2.35217	2.1734
-59	0.421834	0.385622
-58	0.29996	0.371787
-57	2.51524	2.28175
-56	0.321937	0.385021
-55	0.411378	0.394165
-54	2.22379	2.20843
-53	0.379744	0.450634
-52	0.434494	0.351372
-51	2.196	2.13785
-50	0.389878	0.407163
-49	0.34705	0.338817
-48	2.19845	2.2129
-47	0.427419	0.414722
-46	0.466427	0.359004
-45	2.38592	2.16838
-44	0.506456	0.379707
-43	0.349368	0.333149
-42	2.17779	2.15727
-41	0.41796	0.392658
-40	0.370212	0.369111
-39	2.25584	2.17881
-38	0.427233	0.394269
-37	0.319476	0.346426
-36	2.24124	2.14942
-35	0.405105	0.413642
-34	0.447652	0.345151
-33	2.23002	2.1844
-32	0.370292	0.419432
-31	0.311712	0.36113
-30	1.90337	2.27453
-29	0.453936	0.419608
-28	0.238771	0.372035
-27	2.43729	2.30426
-26	0.519436	0.453796
-25	0.362043	0.353366
-24	2.22176	2.11326
-23	0.332669	0.372624
-22	0.340215	0.321026
-21	2.2178	2.08486
-20	0.392484	0.342806
-19	0.413311	0.373742
-18	2.52128	2.27214
-17	0.549874	0.448715
-16	0.50026	0.394478
-15	3.54462	2.84926
-14	0.590679	0.437811
-13	0.437056	0.399548
-12	2.64781	2.38407
-11	0.468057	0.421773
-10	0.32178	0.345264
-9	2.38083	2.13966
-8	0.387145	0.410133
-7	0.401971	0.38098
-6	2.32076	2.36968
-5	0.394186	0.412486
-4	0.265097	0.352827
-3	2.31605	2.24211
-2	0.383334	0.391092
-1	0.734722	0.525029
0	2.05104	2.03255
1	0.277966	0.317159
2	0.241159	0.306721
3	2.47575	2.52145
4	0.54571	0.508134
5	0.434588	0.400912
6	1.93702	2.21683
7	0.32026	0.388075
8	0.299558	0.382546
9	2.14013	2.18972
10	0.310298	0.397506
11	0.287837	0.323656
12	1.82096	2.17044
13	0.393821	0.355515
14	0.310187	0.350614
15	2.29732	2.19442
16	0.322127	0.414979
17	0.329283	0.350342
18	1.96137	2.13503
19	0.383081	0.42211
20	0.292092	0.325824
21	1.98377	2.19614
22	0.284622	0.407441
23	0.288087	0.331936
24	1.98106	2.06224
25	0.385733	0.399135
26	0.338234	0.320254
27	1.80557	2.15855
28	0.402497	0.392109
29	0.420581	0.334173
30	2.1411	2.13703
31	0.392646	0.368311
32	0.253396	0.322699
33	1.89726	2.2144
34	0.375613	0.399109
35	0.26015	0.361544
36	2.15016	2.17854
37	0.328663	0.400356
38	0.419712	0.363065
39	1.87128	2.23127
40	0.579362	0.406286
41	0.294056	0.359242
42	2.10091	2.13855
43	0.424102	0.396559
44	0.281186	0.356332
45	1.80842	2.16029
46	0.438931	0.383706
47	0.344004	0.334556
48	2.07818	2.20149
49	0.338123	0.391622
50	0.323001	0.382189
51	1.93766	2.16533
52	0.37598	0.400584
53	0.303576	0.346174
54	2.04359	2.17049
55	0.387933	0.386688
56	0.341552	0.337675
57	2.42299	2.10838
58	0.506993	0.394341
59	0.4137	0.335412
60	2.19004	2.14989

## Sheet: Supplementary Figure 3c
RNA input				ACT				AGA				ACA				AAC				GGA
Distance to motif	RRAC	RRAC		Distance to motif	RRAC	RRAC		Distance to motif	RRAC	RRAC		Distance to motif	RRAC	RRAC		Distance to motif	RRAC	RRAC		Distance to motif	RRAC	RRAC
-60	0.89532	0.942946		-60	0.779322	0.958286		-60	1.40135	0.948999		-60	0.689607	0.957175		-60	0.837847	0.957517		-60	0.866207	0.856406
-59	1.05543	1.01342		-59	0.743272	0.747447		-59	0.652691	0.811224		-59	0.822237	0.742273		-59	0.700541	0.817255		-59	0.64968	0.728999
-58	0.936559	0.961854		-58	1.12256	1.34101		-58	1.90285	1.39656		-58	1.34188	1.38204		-58	0.772581	1.37317		-58	1.25531	1.26424
-57	0.912065	0.927557		-57	0.986578	0.936748		-57	0.716535	0.927727		-57	1.42111	0.944362		-57	0.697041	0.938535		-57	0.917299	0.849673
-56	1.06203	1.03269		-56	0.761698	0.759229		-56	0.863965	0.803772		-56	0.931968	0.736153		-56	0.881447	0.792184		-56	0.77112	0.734925
-55	0.919842	0.963241		-55	1.2571	1.31407		-55	1.70726	1.35604		-55	1.20938	1.38954		-55	1.09591	1.35738		-55	1.07009	1.23963
-54	0.899242	0.913477		-54	0.936333	0.928381		-54	1.27487	0.919111		-54	0.929845	0.936512		-54	0.940146	0.939916		-54	0.605712	0.828283
-53	1.03679	1.01139		-53	0.856938	0.754609		-53	0.772821	0.803797		-53	0.588429	0.72428		-53	0.639251	0.791595		-53	0.886597	0.738746
-52	0.944752	0.941703		-52	1.42698	1.29771		-52	0.67724	1.35443		-52	0.954875	1.38708		-52	1.07818	1.34105		-52	1.34129	1.23197
-51	0.927144	0.922472		-51	0.993861	0.91501		-51	0.607371	0.906854		-51	0.61761	0.920861		-51	0.64988	0.943808		-51	0.752178	0.805884
-50	1.04305	1.03642		-50	0.554974	0.746006		-50	0.71357	0.792916		-50	0.566339	0.733162		-50	0.76029	0.778392		-50	0.588621	0.725805
-49	0.948996	0.961584		-49	1.03234	1.27867		-49	1.13937	1.34099		-49	1.4313	1.34699		-49	1.31088	1.34341		-49	1.05951	1.20957
-48	0.982712	0.921035		-48	0.895297	0.913343		-48	1.51714	0.913134		-48	1.06839	0.917719		-48	0.907249	0.94012		-48	0.896276	0.79722
-47	0.990687	1.02803		-47	0.636326	0.73044		-47	0.84103	0.784092		-47	0.832083	0.734245		-47	0.809711	0.770718		-47	0.627294	0.729745
-46	0.982928	0.980758		-46	1.28542	1.27263		-46	1.89106	1.34272		-46	1.32376	1.33266		-46	1.26836	1.31918		-46	1.21955	1.21502
-45	0.950425	0.944498		-45	0.790612	0.891405		-45	1.22357	0.905696		-45	0.684436	0.915149		-45	0.80911	0.926775		-45	0.806016	0.785061
-44	1.08308	1.04837		-44	0.816892	0.730516		-44	0.514984	0.773931		-44	0.553325	0.727344		-44	1.18028	0.749173		-44	0.76018	0.739536
-43	0.996177	0.991842		-43	1.4681	1.28909		-43	1.61091	1.33022		-43	1.31998	1.32732		-43	1.25669	1.308		-43	1.69586	1.23771
-42	0.959004	0.939548		-42	0.982972	0.915434		-42	1.06311	0.902936		-42	1.05369	0.897617		-42	0.629558	0.925903		-42	1.02362	0.808737
-41	1.06278	1.05271		-41	0.865875	0.73642		-41	0.741045	0.777903		-41	0.633721	0.71387		-41	0.652528	0.751948		-41	0.690415	0.753598
-40	1.00305	0.989898		-40	1.14424	1.30289		-40	0.975964	1.3866		-40	1.32545	1.30682		-40	1.47389	1.32441		-40	1.05498	1.27909
-39	0.987219	0.972261		-39	0.78753	0.93546		-39	0.903078	0.905925		-39	1.07938	0.88956		-39	0.924594	0.957916		-39	0.80685	0.853249
-38	1.11187	1.05182		-38	0.752492	0.724247		-38	0.590541	0.775924		-38	0.628571	0.700982		-38	0.751593	0.75207		-38	0.694966	0.747398
-37	1.01858	1.00873		-37	1.46644	1.2965		-37	1.10115	1.36762		-37	1.1527	1.29683		-37	1.00686	1.32973		-37	1.4541	1.28358
-36	1.04336	0.969049		-36	0.717499	0.940909		-36	0.950118	0.917389		-36	0.774961	0.877082		-36	1.1387	0.981193		-36	0.998234	0.874774
-35	1.11891	1.1122		-35	0.475802	0.731606		-35	0.810631	0.753143		-35	0.780437	0.731142		-35	0.767631	0.768588		-35	0.631416	0.74072
-34	0.999334	1.01192		-34	0.769895	1.35402		-34	1.49775	1.38579		-34	1.08421	1.33705		-34	1.371	1.40322		-34	1.45127	1.2719
-33	0.965366	0.999469		-33	0.603887	0.98279		-33	1.05468	0.920471		-33	0.480156	0.908707		-33	0.840314	1.01547		-33	0.867545	0.876243
-32	1.14385	1.08499		-32	0.928055	0.761121		-32	0.56566	0.772856		-32	0.567769	0.725073		-32	0.92022	0.761616		-32	0.61161	0.71783
-31	0.981541	1.01224		-31	1.33078	1.43522		-31	1.36163	1.35626		-31	1.14755	1.32463		-31	1.18561	1.39713		-31	1.07958	1.21526
-30	0.958891	0.980499		-30	0.688165	1.10283		-30	1.50502	0.908636		-30	0.845268	0.908245		-30	0.807053	1.02276		-30	0.550175	0.846387
-29	1.11277	1.10041		-29	0.756032	0.76836		-29	0.379505	0.717859		-29	0.577274	0.709633		-29	0.784411	0.778251		-29	0.714793	0.716739
-28	1.00372	0.992607		-28	1.49144	1.43595		-28	0.867228	1.29809		-28	1.73166	1.30698		-28	1.49623	1.39702		-28	1.44117	1.28402
-27	0.965831	0.977022		-27	1.04477	1.10082		-27	0.775308	0.906197		-27	1.00942	0.897829		-27	1.39201	1.05121		-27	0.968742	0.893133
-26	1.18194	1.08948		-26	0.634353	0.745889		-26	0.501148	0.717377		-26	0.701803	0.695125		-26	0.994549	0.770235		-26	0.728257	0.726356
-25	1.03555	0.987391		-25	1.44803	1.44381		-25	1.08652	1.34432		-25	1.97197	1.32016		-25	1.57999	1.38779		-25	1.69455	1.33233
-24	1.02269	0.978145		-24	1.37708	1.1146		-24	1.14779	0.920186		-24	0.94387	0.906101		-24	0.989452	1.05918		-24	1.29326	0.958049
-23	1.20383	1.09307		-23	0.695472	0.728209		-23	0.336688	0.698932		-23	0.799927	0.69058		-23	0.811613	0.768517		-23	1.02849	0.749711
-22	1.07615	1.04123		-22	1.5172	1.49331		-22	1.2089	1.36219		-22	0.970114	1.35019		-22	1.6363	1.37482		-22	1.17492	1.41861
-21	1.12644	1.01312		-21	1.20504	1.16208		-21	0.678362	0.913774		-21	0.768147	0.896067		-21	0.900772	1.02752		-21	1.03126	1.0601
-20	1.21167	1.09911		-20	1.04109	0.7728		-20	0.358796	0.705343		-20	1.01601	0.723572		-20	1.10672	0.743382		-20	0.552165	0.749522
-19	1.12003	1.0859		-19	1.94973	1.49139		-19	1.06602	1.37787		-19	1.9688	1.33222		-19	1.90755	1.34272		-19	1.07521	1.48386
-18	1.03348	1.02603		-18	1.58439	1.17941		-18	0.847328	0.947474		-18	1.37301	0.910831		-18	1.51832	1.01626		-18	0.80432	1.12937
-17	1.13449	1.10719		-17	1.6245	0.757409		-17	1.99281	0.673423		-17	0.705321	0.706071		-17	0.853057	0.767468		-17	0.493995	0.754132
-16	1.09199	1.04323		-16	2.79497	1.46888		-16	2.31625	1.46565		-16	1.93719	1.30399		-16	1.86757	1.2727		-16	0.976999	1.55125
-15	1.07694	1.03974		-15	2.93644	1.16434		-15	0.954899	0.900639		-15	1.34019	0.897966		-15	1.65196	0.987256		-15	0.744634	1.0812
-14	1.261	1.20169		-14	1.01734	0.794496		-14	0.97185	0.6244		-14	0.597046	0.69083		-14	0.953034	0.761357		-14	0.674881	0.701867
-13	1.1538	1.12285		-13	0.838729	1.48443		-13	1.36762	1.48061		-13	0.771097	1.31711		-13	1.21893	1.28224		-13	1.83139	1.56571
-12	1.05809	1.04656		-12	0.887198	1.15916		-12	0.633343	0.997277		-12	0.833833	0.910824		-12	1.09024	1.0065		-12	1.36009	1.12559
-11	1.16578	1.11219		-11	0.622924	0.785904		-11	0.38615	0.626534		-11	0.687682	0.689688		-11	0.715382	0.774706		-11	0.783499	0.694978
-10	1.07807	1.06945		-10	1.19343	1.46492		-10	1.55341	1.49826		-10	1.51161	1.33468		-10	0.789377	1.28165		-10	1.90721	1.55447
-9	1.106	1.07358		-9	0.802878	1.13469		-9	0.8835	1.01766		-9	0.640201	0.919226		-9	0.670857	0.997091		-9	1.06389	1.10039
-8	1.19037	1.13907		-8	0.524986	0.785443		-8	0.458508	0.637842		-8	1.03394	0.701976		-8	0.525928	0.766163		-8	0.853621	0.682307
-7	1.04972	1.04335		-7	1.57703	1.44756		-7	1.61676	1.44244		-7	2.22367	1.32839		-7	0.899711	1.24493		-7	2.21432	1.51156
-6	0.968991	0.950172		-6	1.00109	1.10148		-6	1.13256	1.01969		-6	0.817397	0.916407		-6	0.642155	0.96171		-6	1.79973	1.07159
-5	1.30863	1.23445		-5	0.707693	0.798911		-5	0.74945	0.639617		-5	1.22199	0.71878		-5	0.408872	0.758832		-5	0.576856	0.69002
-4	1.23145	1.16284		-4	1.1197	1.45041		-4	1.4895	1.46635		-4	1.08096	1.34477		-4	1.00635	1.2277		-4	2.08618	1.52374
-3	1.25912	1.17204		-3	1.20604	1.09497		-3	2.134	1.01487		-3	0.88457	0.918819		-3	0.983104	0.92535		-3	1.58652	1.05905
-2	1.28281	1.2217		-2	0.794469	0.776595		-2	0.26555	0.653103		-2	0.781213	0.698332		-2	0.903074	0.737606		-2	0.793708	0.693041
-1	0.900627	0.908348		-1	0.759839	1.37136		-1	3.0273	1.448		-1	0.723337	1.28986		-1	0.41414	1.16474		-1	1.86401	1.54097
0	0.763802	0.733902		0	0.549249	1.03827		0	0.30226	1.01388		0	0.823487	0.880846		0	0.815213	0.89233		0	0.360337	1.05212
1	1.04302	1.03328		1	1.25808	0.742886		1	0.240162	0.637944		1	0.652611	0.694982		1	0.720084	0.748902		1	0.165077	0.706322
2	1.02906	1.03715		2	1.15631	1.27791		2	1.13932	1.46812		2	1.56743	1.28997		2	1.54566	1.15831		2	1.51146	1.6016
3	1.00433	0.904431		3	0.797021	0.928789		3	2.07469	1.03951		3	1.52028	0.879441		3	1.09256	0.883517		3	1.57359	1.07981
4	1.04317	1.02613		4	0.710687	0.736397		4	0.367796	0.662781		4	0.607647	0.713402		4	0.742784	0.737636		4	0.57277	0.712867
5	0.896949	0.947327		5	1.65152	1.2618		5	1.03843	1.49356		5	1.05217	1.31739		5	1.28202	1.15428		5	1.01933	1.55122
6	0.868974	0.910877		6	1.02563	0.915342		6	0.548224	1.04521		6	1.23557	0.897941		6	0.890582	0.862352		6	0.492294	1.03969
7	1.02478	1.02744		7	0.717578	0.756233		7	0.982475	0.652038		7	0.466447	0.728136		7	0.71386	0.745861		7	0.827506	0.698135
8	0.915135	0.976221		8	1.12892	1.25754		8	1.46759	1.45101		8	1.29874	1.30374		8	1.05263	1.16449		8	0.999798	1.50011
9	0.907847	0.914208		9	0.935113	0.89449		9	0.753274	1.03575		9	0.562211	0.906099		9	0.822678	0.851475		9	0.873573	0.97725
10	1.02409	1.01983		10	0.843775	0.758524		10	1.01517	0.673513		10	0.602639	0.725565		10	1.14277	0.75447		10	0.555571	0.668441
11	0.937968	0.944865		11	1.19333	1.19777		11	2.12856	1.43902		11	1.22327	1.26709		11	1.39334	1.16831		11	1.02448	1.42368
12	0.901349	0.905127		12	0.892045	0.832083		12	0.795249	1.02553		12	1.17783	0.917983		12	1.19511	0.87644		12	0.791994	0.894253
13	1.07144	1.01529		13	0.674835	0.713462		13	0.371962	0.662807		13	0.655715	0.701561		13	0.773249	0.778224		13	0.651085	0.66649
14	0.89153	0.942857		14	1.13439	1.21224		14	0.929936	1.40305		14	1.73418	1.32569		14	1.15373	1.19987		14	1.22367	1.36671
15	0.901046	0.918764		15	0.954394	0.821734		15	0.569948	0.988745		15	0.918071	0.900118		15	0.755357	0.878314		15	0.723938	0.833688
16	0.978105	1.03143		16	0.663525	0.727378		16	0.488231	0.681255		16	0.939961	0.710845		16	0.589589	0.773736		16	0.816942	0.66577
17	0.877631	0.98006		17	1.61576	1.25355		17	1.15635	1.32275		17	1.05104	1.36076		17	0.939774	1.26144		17	1.3911	1.32728
18	0.838344	0.922485		18	0.930252	0.83214		18	0.68703	1.04122		18	0.945415	0.92013		18	0.73372	0.91214		18	0.92041	0.887699
19	0.998656	1.02403		19	0.855765	0.696816		19	0.516968	0.734438		19	0.746614	0.728543		19	0.98592	0.785526		19	0.691269	0.716667
20	0.877038	0.953979		20	1.55337	1.2315		20	1.364	1.30661		20	1.39938	1.34126		20	1.51968	1.26329		20	1.40073	1.31526
21	0.882648	0.916674		21	0.846468	0.840787		21	0.709436	0.948188		21	0.862832	0.913703		21	0.785608	0.892772		21	1.02732	0.850971
22	1.02465	1.02915		22	0.805906	0.712062		22	0.716617	0.719803		22	0.753524	0.742033		22	1.09975	0.786537		22	0.800789	0.720915
23	0.91448	0.97774		23	1.12341	1.21068		23	1.23477	1.28994		23	1.42099	1.36075		23	1.03686	1.27533		23	1.34853	1.30917
24	0.907262	0.926418		24	0.690776	0.830085		24	1.12845	0.952927		24	1.51176	0.92547		24	0.932731	0.890022		24	0.871168	0.860512
25	0.976515	1.03868		25	0.719743	0.712201		25	1.27174	0.705009		25	0.685728	0.740109		25	0.785801	0.797162		25	0.762359	0.718241
26	0.930662	0.950739		26	1.08744	1.20391		26	1.08029	1.30086		26	1.42635	1.38385		26	1.29692	1.3041		26	1.54838	1.31118
27	0.888273	0.926788		27	0.903703	0.860846		27	0.542608	0.961647		27	1.19885	0.928499		27	1.13497	0.894209		27	0.690832	0.858166
28	0.989225	1.03539		28	0.639559	0.703789		28	0.80798	0.700286		28	0.788773	0.738351		28	0.87071	0.801943		28	0.69305	0.715267
29	0.922325	0.954758		29	1.25612	1.20627		29	1.21306	1.29032		29	1.58805	1.38103		29	1.24334	1.30247		29	1.36845	1.31359
30	0.906415	0.938264		30	0.701281	0.853684		30	0.942127	0.968612		30	0.572881	0.922766		30	0.852418	0.891422		30	0.937008	0.865254
31	1.03653	1.03638		31	0.909863	0.708977		31	0.517069	0.699869		31	0.622715	0.73822		31	0.934041	0.800925		31	1.17089	0.721909
32	0.926147	0.968173		32	1.44297	1.21922		32	1.11516	1.31435		32	1.16215	1.39669		32	1.33699	1.30258		32	1.48288	1.30463
33	0.898119	0.936149		33	1.1525	0.845352		33	0.932962	0.963728		33	0.636014	0.931252		33	0.922644	0.898377		33	1.09569	0.880357
34	1.04381	1.01053		34	0.415126	0.716255		34	0.643247	0.696514		34	0.529665	0.746563		34	0.930475	0.802464		34	0.998524	0.723561
35	0.916295	0.96191		35	1.25985	1.24018		35	1.82818	1.31753		35	1.40936	1.39813		35	1.36246	1.31704		35	1.37584	1.29246
36	0.864976	0.925118		36	0.566531	0.833743		36	1.53275	0.947176		36	0.859854	0.94125		36	0.988924	0.898223		36	0.989986	0.879865
37	1.01277	1.03155		37	0.667199	0.720768		37	0.997833	0.690042		37	0.627126	0.762122		37	0.624373	0.797995		37	0.596057	0.731766
38	0.892147	0.956061		38	0.854898	1.2546		38	1.21907	1.32366		38	1.34012	1.39276		38	1.39181	1.31057		38	1.25059	1.31352
39	0.889136	0.913261		39	0.755441	0.847424		39	0.416911	0.925558		39	0.93788	0.956042		39	0.809835	0.894408		39	0.97908	0.888904
40	1.01446	1.04784		40	0.569756	0.710443		40	0.614196	0.673077		40	0.708764	0.771155		40	0.869017	0.802075		40	0.631718	0.736883
41	0.957081	0.962618		41	0.863267	1.26179		41	1.31168	1.31864		41	1.07271	1.41168		41	1.41917	1.33029		41	1.03884	1.31872
42	0.880009	0.916512		42	0.610022	0.8532		42	0.807583	0.904198		42	0.78696	0.94708		42	0.746551	0.893223		42	0.750811	0.895043
43	1.03078	1.04412		43	0.459203	0.720243		43	0.617407	0.662052		43	0.521241	0.780382		43	0.747778	0.802067		43	0.473587	0.7428
44	0.913115	0.969103		44	1.20032	1.28829		44	1.7407	1.32977		44	1.04256	1.41505		44	1.34436	1.34292		44	1.3004	1.31957
45	0.905544	0.913124		45	0.713242	0.876686		45	0.962407	0.894671		45	0.707779	0.951163		45	0.696511	0.896217		45	0.658129	0.896158
46	1.02975	1.01815		46	0.699585	0.727084		46	0.419159	0.671171		46	0.709201	0.787179		46	0.649828	0.811892		46	0.826859	0.761256
47	0.939358	0.963297		47	1.14737	1.28858		47	0.864827	1.35466		47	0.932203	1.39648		47	1.06928	1.35297		47	1.29933	1.3164
48	0.942031	0.908537		48	0.732853	0.904233		48	0.577807	0.894028		48	0.904686	0.970181		48	0.913612	0.918485		48	0.775943	0.900454
49	1.0303	1.03712		49	0.920735	0.739832		49	0.769236	0.674381		49	0.789941	0.793852		49	0.847988	0.813012		49	0.504182	0.778193
50	0.924251	0.94881		50	1.16479	1.29617		50	1.64648	1.36165		50	1.6328	1.43053		50	1.06124	1.36606		50	1.39068	1.3167
51	0.874322	0.953916		51	1.01561	0.898806		51	0.738549	0.873609		51	1.07562	0.973819		51	0.949422	0.929879		51	0.732245	0.914129
52	1.02399	1.05481		52	0.717417	0.751918		52	0.677982	0.669238		52	0.804757	0.798613		52	0.899281	0.816837		52	0.594107	0.772125
53	0.958342	0.961765		53	1.29951	1.32053		53	0.728377	1.39024		53	1.15313	1.45002		53	1.09921	1.35913		53	1.1878	1.33908
54	0.885695	0.931791		54	1.21653	0.909822		54	0.729176	0.878444		54	1.13468	0.995572		54	1.02959	0.944104		54	0.766186	0.927053
55	0.969615	1.03945		55	0.587318	0.758485		55	0.460793	0.674045		55	0.648113	0.786021		55	1.08785	0.821136		55	0.716697	0.774817
56	0.894394	0.957509		56	1.15409	1.33304		56	1.82417	1.40935		56	1.76116	1.43866		56	1.42842	1.36007		56	1.2626	1.3444
57	0.864672	0.924871		57	0.976984	0.92172		57	0.640749	0.854964		57	1.09199	0.997762		57	1.27015	0.95263		57	0.828825	0.916638
58	1.03426	1.05172		58	0.846261	0.747519		58	0.729063	0.679518		58	0.545571	0.785985		58	0.979738	0.828958		58	0.809978	0.78405
59	0.982947	0.990523		59	1.16588	1.34031		59	1.11242	1.44138		59	1.66043	1.43557		59	1.24035	1.36529		59	1.79126	1.35141
60	0.87867	0.924255		60	0.815337	0.909505		60	0.832194	0.862366		60	0.78508	0.997822		60	0.771556	0.967586		60	1.44362	0.917672

## Sheet: Supplementary Figure 4b
5'UTR				CDS				3'UTR
Ensembl ID	m6A group	fold change of TE (shMETTL3/shScram)		Ensembl ID	m6A group	fold change of TE (shMETTL3/shScram)		Ensembl ID	m6A group	fold change of TE (shMETTL3/shScram)
ENSMUST00000003445	m6A	1.03247		ENSMUST00000153627	m6A	0.739657		ENSMUST00000036113	m6A	1.55684
ENSMUST00000003445	m6A_neg	0.606411		ENSMUST00000153627	m6A_neg	1.0047		ENSMUST00000036113	m6A_neg	1.11173
ENSMUST00000018506	m6A	0.894846		ENSMUST00000042753	m6A	0.505124		ENSMUST00000043674	m6A	0.464266
ENSMUST00000018506	m6A_neg	0.989434		ENSMUST00000042753	m6A_neg	0.86888		ENSMUST00000043674	m6A_neg	0.657944
ENSMUST00000090759	m6A	1.40116		ENSMUST00000020523	m6A	0.512424		ENSMUST00000168265	m6A	0.460618
ENSMUST00000090759	m6A_neg	1.00253		ENSMUST00000020523	m6A_neg	1.19909		ENSMUST00000168265	m6A_neg	0.698802
ENSMUST00000037499	m6A	1.0387		ENSMUST00000109619	m6A	1.35246		ENSMUST00000031143	m6A	1.87314
ENSMUST00000037499	m6A_neg	1.30017		ENSMUST00000109619	m6A_neg	1.14929		ENSMUST00000031143	m6A_neg	0.591765
ENSMUST00000143567	m6A	2.53233		ENSMUST00000025161	m6A	0.982584		ENSMUST00000053917	m6A	0.93996
ENSMUST00000143567	m6A_neg	1.60776		ENSMUST00000025161	m6A_neg	1.05821		ENSMUST00000053917	m6A_neg	0.96229
ENSMUST00000028668	m6A	0.914696		ENSMUST00000095797	m6A	1.42796		ENSMUST00000003621	m6A	1.14884
ENSMUST00000028668	m6A_neg	0.798816		ENSMUST00000095797	m6A_neg	0.766382		ENSMUST00000003621	m6A_neg	1.01768
ENSMUST00000034140	m6A	0.792119		ENSMUST00000182267	m6A	1.67754		ENSMUST00000097992	m6A	1.08147
ENSMUST00000034140	m6A_neg	1.32311		ENSMUST00000182267	m6A_neg	1.31805		ENSMUST00000097992	m6A_neg	1.36938
ENSMUST00000102840	m6A	0.807391		ENSMUST00000080771	m6A	1.05687		ENSMUST00000029814	m6A	0.947942
ENSMUST00000102840	m6A_neg	1.25913		ENSMUST00000080771	m6A_neg	0.943335		ENSMUST00000029814	m6A_neg	0.987756
ENSMUST00000049122	m6A	1.23478		ENSMUST00000194727	m6A	1.45415		ENSMUST00000049537	m6A	1.24113
ENSMUST00000049122	m6A_neg	1.10886		ENSMUST00000194727	m6A_neg	1.55438		ENSMUST00000049537	m6A_neg	1.31147
ENSMUST00000021479	m6A	1.05367		ENSMUST00000050556	m6A	2.16533		ENSMUST00000201948	m6A	0.965226
ENSMUST00000021479	m6A_neg	0.677466		ENSMUST00000050556	m6A_neg	1.21969		ENSMUST00000201948	m6A_neg	1.30783
ENSMUST00000029214	m6A	0.641155		ENSMUST00000090543	m6A	2.4793		ENSMUST00000105686	m6A	0.565894
ENSMUST00000029214	m6A_neg	1.18364		ENSMUST00000090543	m6A_neg	1.12713		ENSMUST00000105686	m6A_neg	0.766599
ENSMUST00000081111	m6A	0.71029		ENSMUST00000029179	m6A	0.702484		ENSMUST00000027970	m6A	0.517916
ENSMUST00000081111	m6A_neg	1.35099		ENSMUST00000029179	m6A_neg	1.82004		ENSMUST00000027970	m6A_neg	1.02871
ENSMUST00000095063	m6A	0.671717		ENSMUST00000054287	m6A	0.48525		ENSMUST00000030903	m6A	0.814411
ENSMUST00000095063	m6A_neg	0.89		ENSMUST00000054287	m6A_neg	2.04035		ENSMUST00000030903	m6A_neg	0.938488
ENSMUST00000094434	m6A	0.518735		ENSMUST00000020381	m6A	0.452322		ENSMUST00000022791	m6A	0.532234
ENSMUST00000094434	m6A_neg	0.865232		ENSMUST00000020381	m6A_neg	0.827366		ENSMUST00000022791	m6A_neg	0.923654
ENSMUST00000047480	m6A	1.5258		ENSMUST00000099414	m6A	0.923841		ENSMUST00000040383	m6A	0.983187
ENSMUST00000047480	m6A_neg	1.67719		ENSMUST00000099414	m6A_neg	0.930398		ENSMUST00000040383	m6A_neg	0.694461
ENSMUST00000142407	m6A	0.638744		ENSMUST00000013294	m6A	1.35378		ENSMUST00000001204	m6A	1.12966
ENSMUST00000142407	m6A_neg	0.675732		ENSMUST00000013294	m6A_neg	0.890636		ENSMUST00000001204	m6A_neg	1.42555
ENSMUST00000100262	m6A	0.985491		ENSMUST00000098750	m6A	1.18752		ENSMUST00000026470	m6A	0.752694
ENSMUST00000100262	m6A_neg	0.788551		ENSMUST00000098750	m6A_neg	1.98877		ENSMUST00000026470	m6A_neg	1.34916
ENSMUST00000044405	m6A	0.664403		ENSMUST00000026662	m6A	1.9957		ENSMUST00000041587	m6A	1.35214
ENSMUST00000044405	m6A_neg	1.37013		ENSMUST00000026662	m6A_neg	1.12066		ENSMUST00000041587	m6A_neg	1.06424
ENSMUST00000025178	m6A	0.88135		ENSMUST00000143842	m6A	1.56234		ENSMUST00000020849	m6A	1.37423
ENSMUST00000025178	m6A_neg	0.773974		ENSMUST00000143842	m6A_neg	1.68876		ENSMUST00000020849	m6A_neg	1.31111
ENSMUST00000022429	m6A	1.48411		ENSMUST00000108506	m6A	1.13273		ENSMUST00000043805	m6A	0.849683
ENSMUST00000022429	m6A_neg	1.19994		ENSMUST00000108506	m6A_neg	1.25363		ENSMUST00000043805	m6A_neg	1.28163
ENSMUST00000092973	m6A	0.759157		ENSMUST00000046792	m6A	0.560469		ENSMUST00000069652	m6A	0.924233
ENSMUST00000092973	m6A_neg	0.899612		ENSMUST00000046792	m6A_neg	0.586132		ENSMUST00000069652	m6A_neg	1.44915
ENSMUST00000037918	m6A	0.646035		ENSMUST00000067821	m6A	1.28742		ENSMUST00000097644	m6A	0.656331
ENSMUST00000037918	m6A_neg	1.38451		ENSMUST00000067821	m6A_neg	1.19513		ENSMUST00000097644	m6A_neg	0.793199
ENSMUST00000080371	m6A	0.655366		ENSMUST00000039810	m6A	0.821365		ENSMUST00000037025	m6A	1.54182
ENSMUST00000080371	m6A_neg	1.27031		ENSMUST00000039810	m6A_neg	1.05389		ENSMUST00000037025	m6A_neg	1.37718
ENSMUST00000064099	m6A	1.09287		ENSMUST00000106763	m6A	1.50287		ENSMUST00000051594	m6A	0.89106
ENSMUST00000064099	m6A_neg	1.37675		ENSMUST00000106763	m6A_neg	1.55976		ENSMUST00000051594	m6A_neg	0.943038
ENSMUST00000065938	m6A	0.868193		ENSMUST00000034905	m6A	0.963904		ENSMUST00000022268	m6A	0.750356
ENSMUST00000065938	m6A_neg	0.780641		ENSMUST00000034905	m6A_neg	1.82804		ENSMUST00000022268	m6A_neg	0.884199
ENSMUST00000106454	m6A	1.18658		ENSMUST00000023693	m6A	0.871956		ENSMUST00000024736	m6A	0.816607
ENSMUST00000106454	m6A_neg	0.923762		ENSMUST00000023693	m6A_neg	0.869611		ENSMUST00000024736	m6A_neg	1.29104
ENSMUST00000107234	m6A	0.618887		ENSMUST00000101018	m6A	1.14438		ENSMUST00000108249	m6A	0.779368
ENSMUST00000107234	m6A_neg	1.24968		ENSMUST00000101018	m6A_neg	1.55841		ENSMUST00000108249	m6A_neg	0.932564
ENSMUST00000033182	m6A	0.727349		ENSMUST00000002291	m6A	1.13333		ENSMUST00000089765	m6A	0.802348
ENSMUST00000033182	m6A_neg	1.0157		ENSMUST00000002291	m6A_neg	2.61857		ENSMUST00000089765	m6A_neg	0.924643
ENSMUST00000034022	m6A	0.765851		ENSMUST00000053094	m6A	0.763298		ENSMUST00000171155	m6A	0.70058
ENSMUST00000034022	m6A_neg	1.47273		ENSMUST00000053094	m6A_neg	1.68513		ENSMUST00000171155	m6A_neg	0.799255
ENSMUST00000028257	m6A	0.40951		ENSMUST00000022656	m6A	1.59068		ENSMUST00000047206	m6A	1.58051
ENSMUST00000028257	m6A_neg	0.898432		ENSMUST00000022656	m6A_neg	0.888602		ENSMUST00000047206	m6A_neg	2.15907
ENSMUST00000117396	m6A	0.907179		ENSMUST00000039725	m6A	0.563701		ENSMUST00000114020	m6A	0.808427
ENSMUST00000117396	m6A_neg	1.04223		ENSMUST00000039725	m6A_neg	1.01131		ENSMUST00000114020	m6A_neg	1.03566
ENSMUST00000050916	m6A	1.01693		ENSMUST00000029387	m6A	0.953509		ENSMUST00000064174	m6A	1.47002
ENSMUST00000050916	m6A_neg	1.4957		ENSMUST00000029387	m6A_neg	0.88646		ENSMUST00000064174	m6A_neg	1.21103
ENSMUST00000023343	m6A	0.576334		ENSMUST00000159592	m6A	0.777664		ENSMUST00000019268	m6A	0.408454
ENSMUST00000023343	m6A_neg	1.50581		ENSMUST00000159592	m6A_neg	1.46731		ENSMUST00000019268	m6A_neg	1.28997
ENSMUST00000050398	m6A	1.85868		ENSMUST00000025253	m6A	1.03759		ENSMUST00000180154	m6A	1.06835
ENSMUST00000050398	m6A_neg	1.85402		ENSMUST00000025253	m6A_neg	1.06908		ENSMUST00000180154	m6A_neg	1.46108
ENSMUST00000026927	m6A	1.19944		ENSMUST00000014694	m6A	1.20223		ENSMUST00000089027	m6A	0.920445
ENSMUST00000026927	m6A_neg	0.791734		ENSMUST00000014694	m6A_neg	1.422		ENSMUST00000089027	m6A_neg	0.964176
ENSMUST00000099945	m6A	0.229246		ENSMUST00000114159	m6A	1.45391		ENSMUST00000021990	m6A	0.516514
ENSMUST00000099945	m6A_neg	1.30456		ENSMUST00000114159	m6A_neg	1.0295		ENSMUST00000021990	m6A_neg	1.07645
ENSMUST00000090569	m6A	0.943556		ENSMUST00000112885	m6A	1.08842		ENSMUST00000159879	m6A	1.45144
ENSMUST00000090569	m6A_neg	0.892728		ENSMUST00000112885	m6A_neg	1.40264		ENSMUST00000159879	m6A_neg	0.830281
ENSMUST00000099224	m6A	0.901385		ENSMUST00000025081	m6A	0.985721		ENSMUST00000018795	m6A	0.327976
ENSMUST00000099224	m6A_neg	1.02649		ENSMUST00000025081	m6A_neg	0.997592		ENSMUST00000018795	m6A_neg	0.914369
ENSMUST00000070181	m6A	0.762536		ENSMUST00000020759	m6A	0.786911		ENSMUST00000168194	m6A	0.96741
ENSMUST00000070181	m6A_neg	1.14762		ENSMUST00000020759	m6A_neg	1.03306		ENSMUST00000168194	m6A_neg	1.1666
ENSMUST00000023869	m6A	1.00199		ENSMUST00000057859	m6A	0.968413		ENSMUST00000101205	m6A	2.13332
ENSMUST00000023869	m6A_neg	1.01648		ENSMUST00000057859	m6A_neg	0.924155		ENSMUST00000101205	m6A_neg	1.34323
ENSMUST00000120573	m6A	0.766932		ENSMUST00000037035	m6A	1.27841		ENSMUST00000040344	m6A	1.01931
ENSMUST00000120573	m6A_neg	1.19497		ENSMUST00000037035	m6A_neg	0.989276		ENSMUST00000040344	m6A_neg	1.43282
ENSMUST00000057410	m6A	0.786171		ENSMUST00000069718	m6A	1.32551		ENSMUST00000030538	m6A	0.986257
ENSMUST00000057410	m6A_neg	0.776281		ENSMUST00000069718	m6A_neg	1.05956		ENSMUST00000030538	m6A_neg	0.972967
ENSMUST00000102875	m6A	1.26464		ENSMUST00000087341	m6A	1.2789		ENSMUST00000131252	m6A	0.577594
ENSMUST00000102875	m6A_neg	1.25253		ENSMUST00000087341	m6A_neg	2.40604		ENSMUST00000131252	m6A_neg	1.24907
ENSMUST00000069799	m6A	0.985581		ENSMUST00000073124	m6A	0.481109		ENSMUST00000020826	m6A	0.677484
ENSMUST00000069799	m6A_neg	1.34293		ENSMUST00000073124	m6A_neg	0.972859		ENSMUST00000020826	m6A_neg	1.01054
ENSMUST00000095446	m6A	0.771008		ENSMUST00000049699	m6A	1.804		ENSMUST00000024930	m6A	1.73469
ENSMUST00000095446	m6A_neg	1.35964		ENSMUST00000049699	m6A_neg	3.2542		ENSMUST00000024930	m6A_neg	1.04432
ENSMUST00000024882	m6A	0.605703		ENSMUST00000020528	m6A	0.551874		ENSMUST00000067880	m6A	0.926465
ENSMUST00000024882	m6A_neg	0.732315		ENSMUST00000020528	m6A_neg	0.950163		ENSMUST00000067880	m6A_neg	0.856194
ENSMUST00000031345	m6A	0.565174		ENSMUST00000084203	m6A	0.562628		ENSMUST00000087215	m6A	0.715357
ENSMUST00000031345	m6A_neg	1.27299		ENSMUST00000084203	m6A_neg	1.09085		ENSMUST00000087215	m6A_neg	0.912522
ENSMUST00000032994	m6A	1.1339		ENSMUST00000123853	m6A	1.41995		ENSMUST00000028280	m6A	1.21519
ENSMUST00000032994	m6A_neg	1.10698		ENSMUST00000123853	m6A_neg	2.34639		ENSMUST00000028280	m6A_neg	1.10021
ENSMUST00000102922	m6A	0.649438		ENSMUST00000099278	m6A	0.886109		ENSMUST00000032429	m6A	1.13086
ENSMUST00000102922	m6A_neg	1.02638		ENSMUST00000099278	m6A_neg	1.36824		ENSMUST00000032429	m6A_neg	0.866503
ENSMUST00000092623	m6A	4.32024		ENSMUST00000152796	m6A	0.729044		ENSMUST00000115229	m6A	1.45164
ENSMUST00000092623	m6A_neg	2.15456		ENSMUST00000152796	m6A_neg	0.88896		ENSMUST00000115229	m6A_neg	1.56138
ENSMUST00000027053	m6A	0.461643		ENSMUST00000027856	m6A	1.47732		ENSMUST00000045993	m6A	0.994082
ENSMUST00000027053	m6A_neg	1.06055		ENSMUST00000027856	m6A_neg	0.955665		ENSMUST00000045993	m6A_neg	0.977954
ENSMUST00000163336	m6A	1.00083		ENSMUST00000032469	m6A	0.743472		ENSMUST00000026062	m6A	1.13963
ENSMUST00000163336	m6A_neg	1.66313		ENSMUST00000032469	m6A_neg	0.938802		ENSMUST00000026062	m6A_neg	1.12955
ENSMUST00000064941	m6A	1.24741		ENSMUST00000174252	m6A	0.576345		ENSMUST00000024599	m6A	1.48507
ENSMUST00000064941	m6A_neg	1.16702		ENSMUST00000174252	m6A_neg	0.970586		ENSMUST00000024599	m6A_neg	4.22424
ENSMUST00000063761	m6A	0.725934		ENSMUST00000045674	m6A	1.37595		ENSMUST00000049257	m6A	1.00875
ENSMUST00000063761	m6A_neg	1.57801		ENSMUST00000045674	m6A_neg	2.40645		ENSMUST00000049257	m6A_neg	1.3475
ENSMUST00000109731	m6A	1.25104		ENSMUST00000090791	m6A	1.0962		ENSMUST00000025759	m6A	0.90546
ENSMUST00000109731	m6A_neg	1.05185		ENSMUST00000090791	m6A_neg	1.2925		ENSMUST00000025759	m6A_neg	1.10534
ENSMUST00000084510	m6A	3.32376		ENSMUST00000025137	m6A	0.930566		ENSMUST00000031038	m6A	0.902495
ENSMUST00000084510	m6A_neg	1.44108		ENSMUST00000025137	m6A_neg	1.11751		ENSMUST00000031038	m6A_neg	1.2961
ENSMUST00000060442	m6A	0.960795		ENSMUST00000022311	m6A	0.610029		ENSMUST00000133154	m6A	0.780646
ENSMUST00000060442	m6A_neg	0.942974		ENSMUST00000022311	m6A_neg	0.58261		ENSMUST00000133154	m6A_neg	1.3102
ENSMUST00000047627	m6A	0.731481		ENSMUST00000040454	m6A	1.17431		ENSMUST00000105256	m6A	0.957114
ENSMUST00000047627	m6A_neg	1.15619		ENSMUST00000040454	m6A_neg	1.07821		ENSMUST00000105256	m6A_neg	1.50627
ENSMUST00000031341	m6A	0.89598		ENSMUST00000020123	m6A	1.00057		ENSMUST00000001507	m6A	0.795039
ENSMUST00000031341	m6A_neg	0.606419		ENSMUST00000020123	m6A_neg	1.02862		ENSMUST00000001507	m6A_neg	1.37592
ENSMUST00000058735	m6A	0.721747		ENSMUST00000173492	m6A	1.88968		ENSMUST00000031788	m6A	0.967822
ENSMUST00000058735	m6A_neg	0.623979		ENSMUST00000173492	m6A_neg	1.86995		ENSMUST00000031788	m6A_neg	0.953289
ENSMUST00000050735	m6A	1.44564		ENSMUST00000030315	m6A	0.828202		ENSMUST00000022865	m6A	0.980829
ENSMUST00000050735	m6A_neg	1.12736		ENSMUST00000030315	m6A_neg	1.37025		ENSMUST00000022865	m6A_neg	1.301
ENSMUST00000103031	m6A	1.31435		ENSMUST00000022577	m6A	1.3587		ENSMUST00000166615	m6A	0.800432
ENSMUST00000103031	m6A_neg	1.56172		ENSMUST00000022577	m6A_neg	2.75428		ENSMUST00000166615	m6A_neg	1.13981
ENSMUST00000039894	m6A	0.56958		ENSMUST00000059115	m6A	2.00166		ENSMUST00000013299	m6A	0.609015
ENSMUST00000039894	m6A_neg	1.02265		ENSMUST00000059115	m6A_neg	0.806786		ENSMUST00000013299	m6A_neg	0.677412
ENSMUST00000045802	m6A	1.95412		ENSMUST00000056181	m6A	0.532441		ENSMUST00000031224	m6A	1.79706
ENSMUST00000045802	m6A_neg	1.3545		ENSMUST00000056181	m6A_neg	0.859119		ENSMUST00000031224	m6A_neg	0.972921
ENSMUST00000029970	m6A	1.1855		ENSMUST00000009875	m6A	4.3359		ENSMUST00000034745	m6A	0.762536
ENSMUST00000029970	m6A_neg	0.921401		ENSMUST00000009875	m6A_neg	2.25276		ENSMUST00000034745	m6A_neg	1.37881
ENSMUST00000102597	m6A	0.792209		ENSMUST00000042771	m6A	0.677492		ENSMUST00000019276	m6A	0.789952
ENSMUST00000102597	m6A_neg	1.3601		ENSMUST00000042771	m6A_neg	1.77307		ENSMUST00000019276	m6A_neg	0.282303
ENSMUST00000085678	m6A	1.13271		ENSMUST00000108307	m6A	1.23925		ENSMUST00000038356	m6A	2.02775
ENSMUST00000085678	m6A_neg	0.80156		ENSMUST00000108307	m6A_neg	1.05934		ENSMUST00000038356	m6A_neg	1.17417
ENSMUST00000068755	m6A	0.978883		ENSMUST00000102748	m6A	1.04969		ENSMUST00000030427	m6A	1.3609
ENSMUST00000068755	m6A_neg	1.6769		ENSMUST00000102748	m6A_neg	0.734002		ENSMUST00000030427	m6A_neg	1.16909
ENSMUST00000029358	m6A	0.899498		ENSMUST00000168989	m6A	1.36534		ENSMUST00000005003	m6A	0.901079
ENSMUST00000029358	m6A_neg	0.939099		ENSMUST00000168989	m6A_neg	1.29813		ENSMUST00000005003	m6A_neg	1.25331
ENSMUST00000119800	m6A	1.463		ENSMUST00000057975	m6A	0.812703		ENSMUST00000002625	m6A	1.24127
ENSMUST00000119800	m6A_neg	2.16082		ENSMUST00000057975	m6A_neg	1.30641		ENSMUST00000002625	m6A_neg	0.98767
ENSMUST00000002678	m6A	0.679715		ENSMUST00000035565	m6A	1.04657		ENSMUST00000005607	m6A	1.53303
ENSMUST00000002678	m6A_neg	0.479876		ENSMUST00000035565	m6A_neg	2.01144		ENSMUST00000005607	m6A_neg	0.730772
ENSMUST00000030110	m6A	0.419395		ENSMUST00000043722	m6A	1.83555		ENSMUST00000037285	m6A	1.06755
ENSMUST00000030110	m6A_neg	1.22207		ENSMUST00000043722	m6A_neg	1.49349		ENSMUST00000037285	m6A_neg	0.864032
ENSMUST00000022203	m6A	0.664694		ENSMUST00000025547	m6A	0.879764		ENSMUST00000034879	m6A	1.61672
ENSMUST00000022203	m6A_neg	0.808788		ENSMUST00000025547	m6A_neg	1.07713		ENSMUST00000034879	m6A_neg	0.862955
ENSMUST00000027623	m6A	1.05665		ENSMUST00000062015	m6A	1.01395		ENSMUST00000007257	m6A	0.893926
ENSMUST00000027623	m6A_neg	0.84706		ENSMUST00000062015	m6A_neg	1.75535		ENSMUST00000007257	m6A_neg	0.917055
ENSMUST00000067246	m6A	0.783707		ENSMUST00000096084	m6A	1.61313		ENSMUST00000059579	m6A	1.57968
ENSMUST00000067246	m6A_neg	0.929811		ENSMUST00000096084	m6A_neg	1.28519		ENSMUST00000059579	m6A_neg	1.22655
ENSMUST00000028880	m6A	0.76107		ENSMUST00000020012	m6A	0.483558		ENSMUST00000052249	m6A	1.25215
ENSMUST00000028880	m6A_neg	0.450503		ENSMUST00000020012	m6A_neg	1.03681		ENSMUST00000052249	m6A_neg	1.4495
ENSMUST00000029257	m6A	0.604395		ENSMUST00000030895	m6A	0.958083		ENSMUST00000105613	m6A	0.900609
ENSMUST00000029257	m6A_neg	0.978848		ENSMUST00000030895	m6A_neg	0.91871		ENSMUST00000105613	m6A_neg	0.950709
ENSMUST00000042657	m6A	0.721701		ENSMUST00000074240	m6A	1.59028		ENSMUST00000022543	m6A	0.818895
ENSMUST00000042657	m6A_neg	1.1307		ENSMUST00000074240	m6A_neg	1.0196		ENSMUST00000022543	m6A_neg	0.760683
ENSMUST00000065767	m6A	0.703819		ENSMUST00000050850	m6A	0.967743		ENSMUST00000070663	m6A	1.29584
ENSMUST00000065767	m6A_neg	1.19042		ENSMUST00000050850	m6A_neg	1.01391		ENSMUST00000070663	m6A_neg	1.83175
ENSMUST00000092430	m6A	1.02333		ENSMUST00000027655	m6A	1.2162		ENSMUST00000022368	m6A	0.56936
ENSMUST00000092430	m6A_neg	0.728949		ENSMUST00000027655	m6A_neg	1.30782		ENSMUST00000022368	m6A_neg	0.705824
ENSMUST00000030051	m6A	0.842583		ENSMUST00000030313	m6A	1.22841		ENSMUST00000053230	m6A	0.73104
ENSMUST00000030051	m6A_neg	1.39213		ENSMUST00000030313	m6A_neg	0.793513		ENSMUST00000053230	m6A_neg	0.994885
ENSMUST00000025276	m6A	0.861403		ENSMUST00000161758	m6A	0.883501		ENSMUST00000031334	m6A	0.94739
ENSMUST00000025276	m6A_neg	1.19766		ENSMUST00000161758	m6A_neg	1.80503		ENSMUST00000031334	m6A_neg	1.18507
ENSMUST00000105139	m6A	0.800758		ENSMUST00000014421	m6A	1.04497		ENSMUST00000020329	m6A	1.27758
ENSMUST00000105139	m6A_neg	1.10983		ENSMUST00000014421	m6A_neg	1.62101		ENSMUST00000020329	m6A_neg	1.28947
ENSMUST00000096129	m6A	0.347416		ENSMUST00000025425	m6A	1.73517		ENSMUST00000041023	m6A	1.00463
ENSMUST00000096129	m6A_neg	1.00267		ENSMUST00000025425	m6A_neg	0.890608		ENSMUST00000041023	m6A_neg	1.16416
ENSMUST00000061601	m6A	0.948933		ENSMUST00000173320	m6A	1.39239		ENSMUST00000032071	m6A	0.897591
ENSMUST00000061601	m6A_neg	0.956367		ENSMUST00000173320	m6A_neg	1.24336		ENSMUST00000032071	m6A_neg	1.38193
ENSMUST00000015100	m6A	0.640272		ENSMUST00000022121	m6A	1.14089		ENSMUST00000024869	m6A	1.24032
ENSMUST00000015100	m6A_neg	0.798149		ENSMUST00000022121	m6A_neg	0.769074		ENSMUST00000024869	m6A_neg	0.883286
ENSMUST00000027769	m6A	0.514712		ENSMUST00000113028	m6A	1.00064		ENSMUST00000047086	m6A	0.610877
ENSMUST00000027769	m6A_neg	1.08334		ENSMUST00000113028	m6A_neg	0.675985		ENSMUST00000047086	m6A_neg	0.889287
ENSMUST00000068133	m6A	1.28941		ENSMUST00000044684	m6A	1.07678		ENSMUST00000031256	m6A	1.2283
ENSMUST00000068133	m6A_neg	1.22711		ENSMUST00000044684	m6A_neg	1.34342		ENSMUST00000031256	m6A_neg	1.12978
ENSMUST00000014445	m6A	1.06478		ENSMUST00000066568	m6A	0.812613		ENSMUST00000026560	m6A	0.605907
ENSMUST00000014445	m6A_neg	0.676721		ENSMUST00000066568	m6A_neg	1.09014		ENSMUST00000026560	m6A_neg	1.55618
ENSMUST00000050630	m6A	1.08634		ENSMUST00000017851	m6A	0.995472		ENSMUST00000017945	m6A	1.10808
ENSMUST00000050630	m6A_neg	0.877218		ENSMUST00000017851	m6A_neg	0.685915		ENSMUST00000017945	m6A_neg	0.707502
ENSMUST00000001226	m6A	1.10875		ENSMUST00000058300	m6A	1.83538		ENSMUST00000025050	m6A	1.09981
ENSMUST00000001226	m6A_neg	0.57002		ENSMUST00000058300	m6A_neg	1.93749		ENSMUST00000025050	m6A_neg	0.830413
ENSMUST00000039541	m6A	1.01832		ENSMUST00000162961	m6A	0.8612		ENSMUST00000166472	m6A	1.38775
ENSMUST00000039541	m6A_neg	0.810149		ENSMUST00000162961	m6A_neg	1.06422		ENSMUST00000166472	m6A_neg	0.829199
ENSMUST00000092048	m6A	0.760769		ENSMUST00000005671	m6A	1.19582		ENSMUST00000122103	m6A	1.8855
ENSMUST00000092048	m6A_neg	0.532064		ENSMUST00000005671	m6A_neg	2.19073		ENSMUST00000122103	m6A_neg	0.944701
ENSMUST00000031411	m6A	0.892915		ENSMUST00000054591	m6A	0.739073		ENSMUST00000046963	m6A	1.53632
ENSMUST00000031411	m6A_neg	1.24141		ENSMUST00000054591	m6A_neg	0.915988		ENSMUST00000046963	m6A_neg	1.06264
ENSMUST00000007012	m6A	0.461385		ENSMUST00000031170	m6A	0.661501		ENSMUST00000090464	m6A	0.761606
ENSMUST00000007012	m6A_neg	1.10966		ENSMUST00000031170	m6A_neg	1.71284		ENSMUST00000090464	m6A_neg	1.04576
ENSMUST00000027853	m6A	1.11533		ENSMUST00000146409	m6A	0.639755		ENSMUST00000027979	m6A	2.00894
ENSMUST00000027853	m6A_neg	0.885832		ENSMUST00000146409	m6A_neg	0.85707		ENSMUST00000027979	m6A_neg	1.29456
ENSMUST00000040330	m6A	1.2293		ENSMUST00000162708	m6A	2.51285		ENSMUST00000063414	m6A	2.61387
ENSMUST00000040330	m6A_neg	1.39278		ENSMUST00000162708	m6A_neg	1.39981		ENSMUST00000063414	m6A_neg	0.966838
ENSMUST00000168720	m6A	1.06805		ENSMUST00000045218	m6A	1.08199		ENSMUST00000205694	m6A	1.36281
ENSMUST00000168720	m6A_neg	0.85987		ENSMUST00000045218	m6A_neg	1.35588		ENSMUST00000205694	m6A_neg	1.28516
ENSMUST00000029382	m6A	0.418441		ENSMUST00000039881	m6A	1.08661		ENSMUST00000027921	m6A	1.09807
ENSMUST00000029382	m6A_neg	0.860448		ENSMUST00000039881	m6A_neg	1.17357		ENSMUST00000027921	m6A_neg	0.694256
ENSMUST00000020263	m6A	0.705389		ENSMUST00000118545	m6A	0.823644		ENSMUST00000106113	m6A	0.751372
ENSMUST00000020263	m6A_neg	1.11316		ENSMUST00000118545	m6A_neg	0.655469		ENSMUST00000106113	m6A_neg	1.54976
ENSMUST00000159292	m6A	1.05429		ENSMUST00000114627	m6A	1.02734		ENSMUST00000033975	m6A	1.0535
ENSMUST00000159292	m6A_neg	1.15256		ENSMUST00000114627	m6A_neg	1.73245		ENSMUST00000033975	m6A_neg	1.16392
ENSMUST00000029128	m6A	1.25804		ENSMUST00000027285	m6A	0.939402		ENSMUST00000025963	m6A	0.554908
ENSMUST00000029128	m6A_neg	1.24688		ENSMUST00000027285	m6A_neg	0.974282		ENSMUST00000025963	m6A_neg	1.03105
ENSMUST00000052946	m6A	0.969577		ENSMUST00000022469	m6A	1.42667		ENSMUST00000091014	m6A	1.02649
ENSMUST00000052946	m6A_neg	1.73729		ENSMUST00000022469	m6A_neg	1.26702		ENSMUST00000091014	m6A_neg	1.06218
				ENSMUST00000107777	m6A	1.12538		ENSMUST00000035648	m6A	1.23683
				ENSMUST00000107777	m6A_neg	1.37181		ENSMUST00000035648	m6A_neg	1.47062
				ENSMUST00000161553	m6A	0.624359		ENSMUST00000033184	m6A	0.84295
				ENSMUST00000161553	m6A_neg	0.850703		ENSMUST00000033184	m6A_neg	1.12422
				ENSMUST00000037480	m6A	0.627792		ENSMUST00000026550	m6A	2.1351
				ENSMUST00000037480	m6A_neg	0.932777		ENSMUST00000026550	m6A_neg	2.11105
				ENSMUST00000031426	m6A	2.44647		ENSMUST00000056978	m6A	0.798592
				ENSMUST00000031426	m6A_neg	1.46767		ENSMUST00000056978	m6A_neg	2.18297
				ENSMUST00000055349	m6A	1.25321		ENSMUST00000029444	m6A	0.779673
				ENSMUST00000055349	m6A_neg	1.09266		ENSMUST00000029444	m6A_neg	1.40949
				ENSMUST00000040368	m6A	0.595493		ENSMUST00000034472	m6A	1.18348
				ENSMUST00000040368	m6A_neg	1.41498		ENSMUST00000034472	m6A_neg	1.24607
				ENSMUST00000061390	m6A	1.05113		ENSMUST00000079360	m6A	0.995645
				ENSMUST00000061390	m6A_neg	1.52683		ENSMUST00000079360	m6A_neg	1.28719
				ENSMUST00000089684	m6A	1.12056		ENSMUST00000041640	m6A	1.37929
				ENSMUST00000089684	m6A_neg	0.843233		ENSMUST00000041640	m6A_neg	1.29168
				ENSMUST00000023532	m6A	1.04786		ENSMUST00000102997	m6A	0.346386
				ENSMUST00000023532	m6A_neg	1.16379		ENSMUST00000102997	m6A_neg	0.985104
				ENSMUST00000064924	m6A	1.06261		ENSMUST00000021083	m6A	0.793751
				ENSMUST00000064924	m6A_neg	0.978277		ENSMUST00000021083	m6A_neg	1.48964
				ENSMUST00000165066	m6A	0.839993		ENSMUST00000059595	m6A	0.826382
				ENSMUST00000165066	m6A_neg	1.74599		ENSMUST00000059595	m6A_neg	0.947245
				ENSMUST00000117801	m6A	1.02942		ENSMUST00000031590	m6A	1.5062
				ENSMUST00000117801	m6A_neg	0.950248		ENSMUST00000031590	m6A_neg	1.37922
				ENSMUST00000099560	m6A	1.32907		ENSMUST00000022821	m6A	1.0404
				ENSMUST00000099560	m6A_neg	1.48739		ENSMUST00000022821	m6A_neg	0.728663
				ENSMUST00000081933	m6A	2.98914		ENSMUST00000022916	m6A	1.118
				ENSMUST00000081933	m6A_neg	1.20351		ENSMUST00000022916	m6A_neg	0.73553
				ENSMUST00000062844	m6A	0.888486		ENSMUST00000005749	m6A	0.631867
				ENSMUST00000062844	m6A_neg	1.24246		ENSMUST00000005749	m6A_neg	1.09769
				ENSMUST00000186213	m6A	0.74651		ENSMUST00000082094	m6A	0.747037
				ENSMUST00000186213	m6A_neg	1.28381		ENSMUST00000082094	m6A_neg	0.80111
				ENSMUST00000041370	m6A	1.10091		ENSMUST00000102660	m6A	1.28705
				ENSMUST00000041370	m6A_neg	2.04565		ENSMUST00000102660	m6A_neg	1.25565
				ENSMUST00000041826	m6A	0.595364		ENSMUST00000021645	m6A	0.602151
				ENSMUST00000041826	m6A_neg	1.06159		ENSMUST00000021645	m6A_neg	1.01943
				ENSMUST00000132374	m6A	2.27671		ENSMUST00000107894	m6A	0.767185
				ENSMUST00000132374	m6A_neg	1.21849		ENSMUST00000107894	m6A_neg	0.791496
				ENSMUST00000040131	m6A	0.561148		ENSMUST00000033875	m6A	0.744347
				ENSMUST00000040131	m6A_neg	1.99467		ENSMUST00000033875	m6A_neg	1.01625
				ENSMUST00000063272	m6A	1.0501		ENSMUST00000077798	m6A	1.20877
				ENSMUST00000063272	m6A_neg	0.576628		ENSMUST00000077798	m6A_neg	0.796502
				ENSMUST00000045807	m6A	0.684237		ENSMUST00000102960	m6A	0.685604
				ENSMUST00000045807	m6A_neg	1.19777		ENSMUST00000102960	m6A_neg	1.4202
				ENSMUST00000115110	m6A	1.32523		ENSMUST00000013766	m6A	1.40017
				ENSMUST00000115110	m6A_neg	1.01708		ENSMUST00000013766	m6A_neg	0.854847
				ENSMUST00000105097	m6A	2.65068		ENSMUST00000044581	m6A	0.931297
				ENSMUST00000105097	m6A_neg	2.23269		ENSMUST00000044581	m6A_neg	2.0565
				ENSMUST00000118009	m6A	0.510183		ENSMUST00000109308	m6A	0.634207
				ENSMUST00000118009	m6A_neg	0.947464		ENSMUST00000109308	m6A_neg	1.24972
				ENSMUST00000114583	m6A	0.668016		ENSMUST00000033236	m6A	1.07523
				ENSMUST00000114583	m6A_neg	0.740711		ENSMUST00000033236	m6A_neg	0.837385
				ENSMUST00000027931	m6A	0.949571		ENSMUST00000076333	m6A	1.29225
				ENSMUST00000027931	m6A_neg	0.903942		ENSMUST00000076333	m6A_neg	1.11194
				ENSMUST00000108829	m6A	2.44647		ENSMUST00000020283	m6A	0.736069
				ENSMUST00000108829	m6A_neg	1.09993		ENSMUST00000020283	m6A_neg	0.590349
				ENSMUST00000144585	m6A	0.928429		ENSMUST00000023612	m6A	1.27191
				ENSMUST00000144585	m6A_neg	1.3503		ENSMUST00000023612	m6A_neg	0.899492
				ENSMUST00000136822	m6A	0.685193		ENSMUST00000040284	m6A	0.28087
				ENSMUST00000136822	m6A_neg	1.21767		ENSMUST00000040284	m6A_neg	0.594283
				ENSMUST00000093454	m6A	1.01623		ENSMUST00000198164	m6A	0.42002
				ENSMUST00000093454	m6A_neg	1.21869		ENSMUST00000198164	m6A_neg	1.19418
				ENSMUST00000084953	m6A	1.25598		ENSMUST00000159692	m6A	1.21446
				ENSMUST00000084953	m6A_neg	1.48851		ENSMUST00000159692	m6A_neg	0.736215
				ENSMUST00000169114	m6A	0.92951		ENSMUST00000044638	m6A	1.92887
				ENSMUST00000169114	m6A_neg	0.892939		ENSMUST00000044638	m6A_neg	1.23001
				ENSMUST00000047179	m6A	0.822569		ENSMUST00000069604	m6A	1.31852
				ENSMUST00000047179	m6A_neg	1.17893		ENSMUST00000069604	m6A_neg	0.998736
				ENSMUST00000116522	m6A	1.57969		ENSMUST00000053918	m6A	0.513589
				ENSMUST00000116522	m6A_neg	1.06503		ENSMUST00000053918	m6A_neg	1.27052
				ENSMUST00000038608	m6A	0.801678		ENSMUST00000200157	m6A	1.34968
				ENSMUST00000038608	m6A_neg	1.03737		ENSMUST00000200157	m6A_neg	0.528137
				ENSMUST00000048222	m6A	0.507207		ENSMUST00000148011	m6A	1.34565
				ENSMUST00000048222	m6A_neg	1.08085		ENSMUST00000148011	m6A_neg	1.38445
				ENSMUST00000004985	m6A	0.734677		ENSMUST00000027444	m6A	2.70224
				ENSMUST00000004985	m6A_neg	1.63987		ENSMUST00000027444	m6A_neg	0.856977
				ENSMUST00000050480	m6A	0.867059		ENSMUST00000022176	m6A	1.34858
				ENSMUST00000050480	m6A_neg	1.08373		ENSMUST00000022176	m6A_neg	0.901586
				ENSMUST00000025856	m6A	0.921732		ENSMUST00000045887	m6A	1.11132
				ENSMUST00000025856	m6A_neg	0.98381		ENSMUST00000045887	m6A_neg	1.02474
				ENSMUST00000102689	m6A	0.962955		ENSMUST00000178164	m6A	0.675068
				ENSMUST00000102689	m6A_neg	1.38886		ENSMUST00000178164	m6A_neg	1.20857
				ENSMUST00000066807	m6A	1.11478		ENSMUST00000174021	m6A	1.58557
				ENSMUST00000066807	m6A_neg	1.97085		ENSMUST00000174021	m6A_neg	1.14368
				ENSMUST00000126879	m6A	1.09921		ENSMUST00000026649	m6A	0.88832
				ENSMUST00000126879	m6A_neg	2.23125		ENSMUST00000026649	m6A_neg	0.84303
				ENSMUST00000036299	m6A	2.63976		ENSMUST00000055559	m6A	1.36638
				ENSMUST00000036299	m6A_neg	1.09422		ENSMUST00000055559	m6A_neg	0.954396
				ENSMUST00000022104	m6A	1.293		ENSMUST00000018470	m6A	0.75902
				ENSMUST00000022104	m6A_neg	3.67182		ENSMUST00000018470	m6A_neg	1.00602
				ENSMUST00000068532	m6A	1.92159		ENSMUST00000005406	m6A	1.4995
				ENSMUST00000068532	m6A_neg	1.56515		ENSMUST00000005406	m6A_neg	1.04006
				ENSMUST00000115797	m6A	0.972437		ENSMUST00000034607	m6A	1.4408
				ENSMUST00000115797	m6A_neg	1.25905		ENSMUST00000034607	m6A_neg	0.792975
				ENSMUST00000140020	m6A	0.8878		ENSMUST00000113493	m6A	0.562525
				ENSMUST00000140020	m6A_neg	1.28225		ENSMUST00000113493	m6A_neg	0.960707
				ENSMUST00000131309	m6A	1.13088		ENSMUST00000038677	m6A	0.661063
				ENSMUST00000131309	m6A_neg	1.22523		ENSMUST00000038677	m6A_neg	0.971585
				ENSMUST00000032839	m6A	1.24011		ENSMUST00000087623	m6A	1.01592
				ENSMUST00000032839	m6A_neg	0.817649		ENSMUST00000087623	m6A_neg	1.27377
				ENSMUST00000048016	m6A	0.274837		ENSMUST00000068505	m6A	1.05604
				ENSMUST00000048016	m6A_neg	0.542134		ENSMUST00000068505	m6A_neg	1.08396
				ENSMUST00000002064	m6A	0.529759		ENSMUST00000025695	m6A	1.33448
				ENSMUST00000002064	m6A_neg	1.14178		ENSMUST00000025695	m6A_neg	1.49594
				ENSMUST00000022998	m6A	0.968739		ENSMUST00000103195	m6A	1.12868
				ENSMUST00000022998	m6A_neg	1.71085		ENSMUST00000103195	m6A_neg	0.808838
				ENSMUST00000107372	m6A	1.54399		ENSMUST00000008537	m6A	0.674502
				ENSMUST00000107372	m6A_neg	1.55198		ENSMUST00000008537	m6A_neg	0.592577
				ENSMUST00000180046	m6A	1.11297		ENSMUST00000018212	m6A	0.93667
				ENSMUST00000180046	m6A_neg	1.87824		ENSMUST00000018212	m6A_neg	1.08093
				ENSMUST00000000619	m6A	1.25926		ENSMUST00000093191	m6A	1.41187
				ENSMUST00000000619	m6A_neg	0.751382		ENSMUST00000093191	m6A_neg	1.94455
				ENSMUST00000058754	m6A	0.74122		ENSMUST00000102697	m6A	1.07418
				ENSMUST00000058754	m6A_neg	1.06638		ENSMUST00000102697	m6A_neg	0.940983
				ENSMUST00000002923	m6A	0.776479		ENSMUST00000098799	m6A	0.370761
				ENSMUST00000002923	m6A_neg	1.16415		ENSMUST00000098799	m6A_neg	0.725794
				ENSMUST00000052725	m6A	0.606641		ENSMUST00000006912	m6A	0.588366
				ENSMUST00000052725	m6A_neg	0.741283		ENSMUST00000006912	m6A_neg	0.751873
				ENSMUST00000029879	m6A	1.05216		ENSMUST00000084891	m6A	1.47525
				ENSMUST00000029879	m6A_neg	1.08362		ENSMUST00000084891	m6A_neg	0.967902
				ENSMUST00000113533	m6A	0.807948		ENSMUST00000036473	m6A	0.880997
				ENSMUST00000113533	m6A_neg	0.718661		ENSMUST00000036473	m6A_neg	0.696793
				ENSMUST00000015855	m6A	0.713494		ENSMUST00000102578	m6A	1.33486
				ENSMUST00000015855	m6A_neg	0.562464		ENSMUST00000102578	m6A_neg	1.02322
				ENSMUST00000041047	m6A	1.15024		ENSMUST00000060108	m6A	2.27775
				ENSMUST00000041047	m6A_neg	1.12729		ENSMUST00000060108	m6A_neg	0.959964
				ENSMUST00000179218	m6A	0.913558		ENSMUST00000027752	m6A	0.865526
				ENSMUST00000179218	m6A_neg	1.18978		ENSMUST00000027752	m6A_neg	1.38638
				ENSMUST00000020568	m6A	4.04545		ENSMUST00000063879	m6A	0.616299
				ENSMUST00000020568	m6A_neg	1.90985		ENSMUST00000063879	m6A_neg	1.02933
				ENSMUST00000071423	m6A	0.838931		ENSMUST00000106054	m6A	0.74169
				ENSMUST00000071423	m6A_neg	1.04272		ENSMUST00000106054	m6A_neg	0.819103
				ENSMUST00000162512	m6A	0.703675		ENSMUST00000025659	m6A	1.2199
				ENSMUST00000162512	m6A_neg	0.729375		ENSMUST00000025659	m6A_neg	1.10678
				ENSMUST00000035977	m6A	0.648796		ENSMUST00000107886	m6A	0.611617
				ENSMUST00000035977	m6A_neg	1.50179		ENSMUST00000107886	m6A_neg	0.995121
				ENSMUST00000088095	m6A	0.841419		ENSMUST00000064230	m6A	1.04484
				ENSMUST00000088095	m6A_neg	1.38928		ENSMUST00000064230	m6A_neg	0.798754
				ENSMUST00000089332	m6A	1.16659		ENSMUST00000032585	m6A	0.752475
				ENSMUST00000089332	m6A_neg	0.637116		ENSMUST00000032585	m6A_neg	1.63195
				ENSMUST00000109937	m6A	1.26104		ENSMUST00000022053	m6A	1.0391
				ENSMUST00000109937	m6A_neg	1.28346		ENSMUST00000022053	m6A_neg	2.84662
				ENSMUST00000179804	m6A	1.08663		ENSMUST00000102781	m6A	0.869529
				ENSMUST00000179804	m6A_neg	0.914408		ENSMUST00000102781	m6A_neg	1.60651
				ENSMUST00000093162	m6A	0.933344		ENSMUST00000028160	m6A	1.17744
				ENSMUST00000093162	m6A_neg	1.22407		ENSMUST00000028160	m6A_neg	0.795404
				ENSMUST00000063517	m6A	1.04452		ENSMUST00000091884	m6A	1.02275
				ENSMUST00000063517	m6A_neg	0.750961		ENSMUST00000091884	m6A_neg	1.15514
				ENSMUST00000045235	m6A	0.934828		ENSMUST00000025503	m6A	1.39859
				ENSMUST00000045235	m6A_neg	2.05145		ENSMUST00000025503	m6A_neg	0.704746
				ENSMUST00000045281	m6A	2.1194		ENSMUST00000040656	m6A	2.90402
				ENSMUST00000045281	m6A_neg	1.42567		ENSMUST00000040656	m6A_neg	1.15294
				ENSMUST00000114336	m6A	0.975166		ENSMUST00000029564	m6A	2.52596
				ENSMUST00000114336	m6A_neg	1.27626		ENSMUST00000029564	m6A_neg	0.722689
				ENSMUST00000058550	m6A	2.03918		ENSMUST00000013559	m6A	0.637878
				ENSMUST00000058550	m6A_neg	1.06639		ENSMUST00000013559	m6A_neg	1.32043
				ENSMUST00000034406	m6A	0.811198		ENSMUST00000031646	m6A	2.77397
				ENSMUST00000034406	m6A_neg	1.31789		ENSMUST00000031646	m6A_neg	1.1579
				ENSMUST00000201489	m6A	1.5768		ENSMUST00000023509	m6A	2.60033
				ENSMUST00000201489	m6A_neg	1.08338		ENSMUST00000023509	m6A_neg	1.01123
				ENSMUST00000102864	m6A	0.63698		ENSMUST00000165032	m6A	0.569502
				ENSMUST00000102864	m6A_neg	1.13355		ENSMUST00000165032	m6A_neg	1.339
				ENSMUST00000115487	m6A	0.785216		ENSMUST00000029421	m6A	0.625112
				ENSMUST00000115487	m6A_neg	0.915928		ENSMUST00000029421	m6A_neg	1.02796
				ENSMUST00000068904	m6A	1.01417		ENSMUST00000072080	m6A	0.642079
				ENSMUST00000068904	m6A_neg	1.13678		ENSMUST00000072080	m6A_neg	1.25815
				ENSMUST00000070524	m6A	0.828611		ENSMUST00000033933	m6A	0.809384
				ENSMUST00000070524	m6A_neg	0.970137		ENSMUST00000033933	m6A_neg	1.04017
				ENSMUST00000057659	m6A	1.38974		ENSMUST00000109786	m6A	0.967265
				ENSMUST00000057659	m6A_neg	1.18498		ENSMUST00000109786	m6A_neg	2.244
				ENSMUST00000025077	m6A	0.842015		ENSMUST00000002677	m6A	0.919641
				ENSMUST00000025077	m6A_neg	0.78863		ENSMUST00000002677	m6A_neg	1.09274
				ENSMUST00000030490	m6A	1.10696		ENSMUST00000000348	m6A	0.952139
				ENSMUST00000030490	m6A_neg	1.26537		ENSMUST00000000348	m6A_neg	0.940238
				ENSMUST00000113682	m6A	0.684807		ENSMUST00000145701	m6A	1.71492
				ENSMUST00000113682	m6A_neg	0.708526		ENSMUST00000145701	m6A_neg	1.00253
				ENSMUST00000180180	m6A	1.1056		ENSMUST00000052120	m6A	0.808842
				ENSMUST00000180180	m6A_neg	0.775285		ENSMUST00000052120	m6A_neg	0.952101
				ENSMUST00000023684	m6A	0.630988		ENSMUST00000059899	m6A	0.764199
				ENSMUST00000023684	m6A_neg	0.926133		ENSMUST00000059899	m6A_neg	1.12588
				ENSMUST00000108055	m6A	0.591159		ENSMUST00000033983	m6A	0.521166
				ENSMUST00000108055	m6A_neg	1.2038		ENSMUST00000033983	m6A_neg	0.997117
				ENSMUST00000139793	m6A	0.828878		ENSMUST00000033008	m6A	0.733232
				ENSMUST00000139793	m6A_neg	0.800436		ENSMUST00000033008	m6A_neg	1.16
				ENSMUST00000111569	m6A	1.02084		ENSMUST00000064391	m6A	1.21805
				ENSMUST00000111569	m6A_neg	1.12228		ENSMUST00000064391	m6A_neg	0.859169
				ENSMUST00000046470	m6A	5.44451		ENSMUST00000182226	m6A	0.858654
				ENSMUST00000046470	m6A_neg	1.24368		ENSMUST00000182226	m6A_neg	0.834366
				ENSMUST00000121198	m6A	2.00583		ENSMUST00000103201	m6A	1.19818
				ENSMUST00000121198	m6A_neg	1.71129		ENSMUST00000103201	m6A_neg	1.76283
				ENSMUST00000025562	m6A	0.942952		ENSMUST00000101504	m6A	4.75822
				ENSMUST00000025562	m6A_neg	1.47014		ENSMUST00000101504	m6A_neg	1.0672
				ENSMUST00000049308	m6A	0.78965		ENSMUST00000035673	m6A	1.02485
				ENSMUST00000049308	m6A_neg	1.47613		ENSMUST00000035673	m6A_neg	1.26896
				ENSMUST00000034980	m6A	0.588141		ENSMUST00000004507	m6A	0.663743
				ENSMUST00000034980	m6A_neg	1.29498		ENSMUST00000004507	m6A_neg	1.10024
				ENSMUST00000034411	m6A	0.510422		ENSMUST00000055296	m6A	0.982851
				ENSMUST00000034411	m6A_neg	1.10915		ENSMUST00000055296	m6A_neg	1.24246
				ENSMUST00000048421	m6A	1.08325		ENSMUST00000035166	m6A	1.79871
				ENSMUST00000048421	m6A_neg	0.851799		ENSMUST00000035166	m6A_neg	1.08812
				ENSMUST00000194598	m6A	1.92092		ENSMUST00000041783	m6A	1.12824
				ENSMUST00000194598	m6A_neg	1.68379		ENSMUST00000041783	m6A_neg	1.005
				ENSMUST00000063989	m6A	0.266888		ENSMUST00000102759	m6A	1.0291
				ENSMUST00000063989	m6A_neg	0.644151		ENSMUST00000102759	m6A_neg	2.3689
				ENSMUST00000111416	m6A	0.989829		ENSMUST00000100220	m6A	1.36624
				ENSMUST00000111416	m6A_neg	1.29616		ENSMUST00000100220	m6A_neg	0.977173
				ENSMUST00000027768	m6A	1.41869		ENSMUST00000102880	m6A	1.93723
				ENSMUST00000027768	m6A_neg	1.13951		ENSMUST00000102880	m6A_neg	0.876536
				ENSMUST00000085901	m6A	3.63459		ENSMUST00000023050	m6A	0.788152
				ENSMUST00000085901	m6A_neg	1.16795		ENSMUST00000023050	m6A_neg	0.748754
				ENSMUST00000024749	m6A	0.499704		ENSMUST00000000287	m6A	0.8643
				ENSMUST00000024749	m6A_neg	0.920925		ENSMUST00000000287	m6A_neg	0.754329
				ENSMUST00000045705	m6A	0.745546		ENSMUST00000057481	m6A	0.674926
				ENSMUST00000045705	m6A_neg	1.10916		ENSMUST00000057481	m6A_neg	1.19774
				ENSMUST00000090824	m6A	0.994612		ENSMUST00000041551	m6A	1.86931
				ENSMUST00000090824	m6A_neg	1.22485		ENSMUST00000041551	m6A_neg	1.24811
				ENSMUST00000027933	m6A	0.628584		ENSMUST00000068031	m6A	1.17303
				ENSMUST00000027933	m6A_neg	1.17961		ENSMUST00000068031	m6A_neg	0.946807
				ENSMUST00000117245	m6A	1.49619		ENSMUST00000187504	m6A	0.87345
				ENSMUST00000117245	m6A_neg	1.58008		ENSMUST00000187504	m6A_neg	0.733106
				ENSMUST00000001202	m6A	1.59769		ENSMUST00000058524	m6A	2.51128
				ENSMUST00000001202	m6A_neg	1.18239		ENSMUST00000058524	m6A_neg	0.980535
				ENSMUST00000006629	m6A	1.45077		ENSMUST00000036877	m6A	2.9167
				ENSMUST00000006629	m6A_neg	1.85708		ENSMUST00000036877	m6A_neg	1.11951
				ENSMUST00000026665	m6A	0.652927		ENSMUST00000059662	m6A	0.78287
				ENSMUST00000026665	m6A_neg	0.819851		ENSMUST00000059662	m6A_neg	0.587882
				ENSMUST00000051996	m6A	3.13041		ENSMUST00000031377	m6A	1.03093
				ENSMUST00000051996	m6A_neg	1.81369		ENSMUST00000031377	m6A_neg	1.04259
				ENSMUST00000025704	m6A	1.22677		ENSMUST00000169536	m6A	1.2905
				ENSMUST00000025704	m6A_neg	1.94321		ENSMUST00000169536	m6A_neg	0.86789
				ENSMUST00000045903	m6A	0.643685		ENSMUST00000061856	m6A	1.51046
				ENSMUST00000045903	m6A_neg	1.53097		ENSMUST00000061856	m6A_neg	1.71581
				ENSMUST00000020580	m6A	0.927481		ENSMUST00000114666	m6A	0.874041
				ENSMUST00000020580	m6A_neg	1.22591		ENSMUST00000114666	m6A_neg	0.87788
				ENSMUST00000075249	m6A	0.655841		ENSMUST00000038377	m6A	0.580141
				ENSMUST00000075249	m6A_neg	3.03759		ENSMUST00000038377	m6A_neg	1.07969
				ENSMUST00000023219	m6A	0.637846		ENSMUST00000019859	m6A	1.13661
				ENSMUST00000023219	m6A_neg	1.36243		ENSMUST00000019859	m6A_neg	1.19105
				ENSMUST00000031198	m6A	1.09181		ENSMUST00000035988	m6A	1.02281
				ENSMUST00000031198	m6A_neg	0.780587		ENSMUST00000035988	m6A_neg	0.968354
				ENSMUST00000153031	m6A	0.433441		ENSMUST00000113092	m6A	1.69029
				ENSMUST00000153031	m6A_neg	1.0753		ENSMUST00000113092	m6A_neg	1.1019
				ENSMUST00000113245	m6A	2.64663		ENSMUST00000021170	m6A	0.977157
				ENSMUST00000113245	m6A_neg	0.885081		ENSMUST00000021170	m6A_neg	0.75878
				ENSMUST00000107843	m6A	0.78434		ENSMUST00000100026	m6A	1.21933
				ENSMUST00000107843	m6A_neg	1.14291		ENSMUST00000100026	m6A_neg	1.19602
				ENSMUST00000101509	m6A	2.96921		ENSMUST00000027263	m6A	0.934556
				ENSMUST00000101509	m6A_neg	1.5312		ENSMUST00000027263	m6A_neg	1.5294
				ENSMUST00000087971	m6A	0.947927		ENSMUST00000115628	m6A	1.05358
				ENSMUST00000087971	m6A_neg	0.846797		ENSMUST00000115628	m6A_neg	1.5454
				ENSMUST00000089049	m6A	1.62134		ENSMUST00000168013	m6A	0.933358
				ENSMUST00000089049	m6A_neg	1.01835		ENSMUST00000168013	m6A_neg	0.857348
				ENSMUST00000033731	m6A	0.828419		ENSMUST00000047203	m6A	1.30327
				ENSMUST00000033731	m6A_neg	0.564603		ENSMUST00000047203	m6A_neg	1.00353
				ENSMUST00000045994	m6A	0.447643		ENSMUST00000031251	m6A	0.934106
				ENSMUST00000045994	m6A_neg	0.922467		ENSMUST00000031251	m6A_neg	1.10345
				ENSMUST00000043493	m6A	0.991874		ENSMUST00000044556	m6A	1.06468
				ENSMUST00000043493	m6A_neg	1.43398		ENSMUST00000044556	m6A_neg	1.35963
				ENSMUST00000071564	m6A	1.04793		ENSMUST00000040159	m6A	1.24548
				ENSMUST00000071564	m6A_neg	1.07549		ENSMUST00000040159	m6A_neg	1.41483
				ENSMUST00000042167	m6A	1.2085		ENSMUST00000041367	m6A	0.709653
				ENSMUST00000042167	m6A_neg	0.735352		ENSMUST00000041367	m6A_neg	1.0482
				ENSMUST00000108190	m6A	1.11688		ENSMUST00000101638	m6A	1.3326
				ENSMUST00000108190	m6A_neg	1.70079		ENSMUST00000101638	m6A_neg	1.00008
				ENSMUST00000023465	m6A	1.00824		ENSMUST00000023087	m6A	0.862359
				ENSMUST00000023465	m6A_neg	1.46584		ENSMUST00000023087	m6A_neg	1.21117
				ENSMUST00000046916	m6A	1.01224		ENSMUST00000095263	m6A	1.24554
				ENSMUST00000046916	m6A_neg	0.885625		ENSMUST00000095263	m6A_neg	0.83248
				ENSMUST00000044795	m6A	0.985332		ENSMUST00000036074	m6A	1.08696
				ENSMUST00000044795	m6A_neg	1.06905		ENSMUST00000036074	m6A_neg	0.987934
				ENSMUST00000170908	m6A	1.04331		ENSMUST00000043503	m6A	4.80398
				ENSMUST00000170908	m6A_neg	0.881947		ENSMUST00000043503	m6A_neg	1.56233
				ENSMUST00000071095	m6A	1.10367		ENSMUST00000021243	m6A	1.01964
				ENSMUST00000071095	m6A_neg	1.21321		ENSMUST00000021243	m6A_neg	1.00824
				ENSMUST00000077577	m6A	0.331239		ENSMUST00000008878	m6A	0.611772
				ENSMUST00000077577	m6A_neg	0.877868		ENSMUST00000008878	m6A_neg	0.854446
				ENSMUST00000160505	m6A	2.63622		ENSMUST00000041956	m6A	1.43133
				ENSMUST00000160505	m6A_neg	2.36398		ENSMUST00000041956	m6A_neg	1.13758
				ENSMUST00000006851	m6A	0.845499		ENSMUST00000020490	m6A	0.803524
				ENSMUST00000006851	m6A_neg	1.05185		ENSMUST00000020490	m6A_neg	0.551175
				ENSMUST00000039327	m6A	0.42717		ENSMUST00000010974	m6A	1.14989
				ENSMUST00000039327	m6A_neg	1.52563		ENSMUST00000010974	m6A_neg	0.956917
				ENSMUST00000070726	m6A	0.561285		ENSMUST00000165443	m6A	0.719896
				ENSMUST00000070726	m6A_neg	1.24336		ENSMUST00000165443	m6A_neg	1.3178
				ENSMUST00000085635	m6A	1.34195		ENSMUST00000018274	m6A	0.712678
				ENSMUST00000085635	m6A_neg	1.05857		ENSMUST00000018274	m6A_neg	1.08588
				ENSMUST00000182625	m6A	0.889625		ENSMUST00000026150	m6A	1.0506
				ENSMUST00000182625	m6A_neg	1.68269		ENSMUST00000026150	m6A_neg	0.784357
				ENSMUST00000121869	m6A	0.98928		ENSMUST00000033919	m6A	0.818912
				ENSMUST00000121869	m6A_neg	1.31547		ENSMUST00000033919	m6A_neg	0.862299
				ENSMUST00000006718	m6A	0.788656		ENSMUST00000026661	m6A	0.819298
				ENSMUST00000006718	m6A_neg	1.09946		ENSMUST00000026661	m6A_neg	1.15965
				ENSMUST00000093795	m6A	1.41614		ENSMUST00000064454	m6A	0.983856
				ENSMUST00000093795	m6A_neg	1.77579		ENSMUST00000064454	m6A_neg	1.43728
				ENSMUST00000042391	m6A	1.04434		ENSMUST00000086969	m6A	0.92521
				ENSMUST00000042391	m6A_neg	0.881546		ENSMUST00000086969	m6A_neg	0.967814
				ENSMUST00000028796	m6A	0.363938		ENSMUST00000032485	m6A	1.66704
				ENSMUST00000028796	m6A_neg	1.13645		ENSMUST00000032485	m6A_neg	1.22183
				ENSMUST00000048854	m6A	1.22006		ENSMUST00000043314	m6A	0.604128
				ENSMUST00000048854	m6A_neg	0.742092		ENSMUST00000043314	m6A_neg	1.0447
				ENSMUST00000002084	m6A	0.727875		ENSMUST00000074519	m6A	0.437803
				ENSMUST00000002084	m6A_neg	0.862229		ENSMUST00000074519	m6A_neg	0.922643
				ENSMUST00000169895	m6A	2.44791		ENSMUST00000028469	m6A	2.19376
				ENSMUST00000169895	m6A_neg	1.20118		ENSMUST00000028469	m6A_neg	1.58991
				ENSMUST00000006470	m6A	0.791243		ENSMUST00000018353	m6A	0.844068
				ENSMUST00000006470	m6A_neg	1.96766		ENSMUST00000018353	m6A_neg	1.02925
				ENSMUST00000041565	m6A	1.5735		ENSMUST00000150285	m6A	1.11166
				ENSMUST00000041565	m6A_neg	1.00786		ENSMUST00000150285	m6A_neg	0.635014
				ENSMUST00000027202	m6A	0.659369		ENSMUST00000000727	m6A	1.18566
				ENSMUST00000027202	m6A_neg	1.50899		ENSMUST00000000727	m6A_neg	0.841948
				ENSMUST00000029477	m6A	0.57617		ENSMUST00000084241	m6A	0.864011
				ENSMUST00000029477	m6A_neg	0.952799		ENSMUST00000084241	m6A_neg	1.03929
				ENSMUST00000015467	m6A	1.83441		ENSMUST00000043627	m6A	1.10311
				ENSMUST00000015467	m6A_neg	1.19744		ENSMUST00000043627	m6A_neg	0.756048
				ENSMUST00000026710	m6A	0.986728		ENSMUST00000032138	m6A	0.861936
				ENSMUST00000026710	m6A_neg	1.00223		ENSMUST00000032138	m6A_neg	0.87943
				ENSMUST00000029087	m6A	1.19378		ENSMUST00000112618	m6A	0.600909
				ENSMUST00000029087	m6A_neg	0.802		ENSMUST00000112618	m6A_neg	1.36895
				ENSMUST00000018005	m6A	0.752039		ENSMUST00000014640	m6A	0.75765
				ENSMUST00000018005	m6A_neg	1.22313		ENSMUST00000014640	m6A_neg	1.06692
				ENSMUST00000045521	m6A	0.772715		ENSMUST00000087916	m6A	1.17431
				ENSMUST00000045521	m6A_neg	0.95962		ENSMUST00000087916	m6A_neg	0.766776
				ENSMUST00000186583	m6A	2.22583		ENSMUST00000068891	m6A	0.917123
				ENSMUST00000186583	m6A_neg	1.40817		ENSMUST00000068891	m6A_neg	1.24739
				ENSMUST00000039447	m6A	1.18818		ENSMUST00000081591	m6A	0.854959
				ENSMUST00000039447	m6A_neg	2.00902		ENSMUST00000081591	m6A_neg	0.850558
				ENSMUST00000048937	m6A	1.03005		ENSMUST00000023689	m6A	1.39292
				ENSMUST00000048937	m6A_neg	0.716619		ENSMUST00000023689	m6A_neg	1.23071
				ENSMUST00000186033	m6A	0.632427		ENSMUST00000030320	m6A	1.23383
				ENSMUST00000186033	m6A_neg	1.18653		ENSMUST00000030320	m6A_neg	1.10984
				ENSMUST00000201168	m6A	2.87774		ENSMUST00000045105	m6A	0.928445
				ENSMUST00000201168	m6A_neg	1.72025		ENSMUST00000045105	m6A_neg	1.30325
				ENSMUST00000078505	m6A	2.37946		ENSMUST00000106442	m6A	1.04423
				ENSMUST00000078505	m6A_neg	0.781635		ENSMUST00000106442	m6A_neg	0.90479
				ENSMUST00000034717	m6A	0.701155		ENSMUST00000024698	m6A	1.35145
				ENSMUST00000034717	m6A_neg	1.17655		ENSMUST00000024698	m6A_neg	1.40435
				ENSMUST00000030868	m6A	1.65346		ENSMUST00000003946	m6A	0.49397
				ENSMUST00000030868	m6A_neg	1.0604		ENSMUST00000003946	m6A_neg	1.01964
				ENSMUST00000099714	m6A	1.32421		ENSMUST00000011302	m6A	1.40448
				ENSMUST00000099714	m6A_neg	2.43374		ENSMUST00000011302	m6A_neg	0.919078
				ENSMUST00000034141	m6A	1.19659		ENSMUST00000069285	m6A	0.675884
				ENSMUST00000034141	m6A_neg	1.59649		ENSMUST00000069285	m6A_neg	1.07903
				ENSMUST00000015160	m6A	1.15711		ENSMUST00000145910	m6A	1.23985
				ENSMUST00000015160	m6A_neg	0.96697		ENSMUST00000145910	m6A_neg	0.720657
				ENSMUST00000165242	m6A	0.971755		ENSMUST00000014750	m6A	0.974238
				ENSMUST00000165242	m6A_neg	0.880646		ENSMUST00000014750	m6A_neg	1.39876
				ENSMUST00000094821	m6A	1.65654		ENSMUST00000045174	m6A	1.30094
				ENSMUST00000094821	m6A_neg	1.10822		ENSMUST00000045174	m6A_neg	1.34625
				ENSMUST00000023629	m6A	1.98102		ENSMUST00000025833	m6A	0.669021
				ENSMUST00000023629	m6A_neg	0.816653		ENSMUST00000025833	m6A_neg	1.25375
				ENSMUST00000027251	m6A	0.990378		ENSMUST00000000804	m6A	1.14048
				ENSMUST00000027251	m6A_neg	2.04367		ENSMUST00000000804	m6A_neg	1.33318
				ENSMUST00000095228	m6A	1.06806		ENSMUST00000038537	m6A	0.958392
				ENSMUST00000095228	m6A_neg	1.23937		ENSMUST00000038537	m6A_neg	2.21837
				ENSMUST00000037362	m6A	0.353233		ENSMUST00000055032	m6A	1.86059
				ENSMUST00000037362	m6A_neg	0.613598		ENSMUST00000055032	m6A_neg	1.08155
				ENSMUST00000001179	m6A	1.02519		ENSMUST00000031984	m6A	1.41382
				ENSMUST00000001179	m6A_neg	1.12879		ENSMUST00000031984	m6A_neg	1.71821
				ENSMUST00000048377	m6A	0.986694		ENSMUST00000077257	m6A	1.38607
				ENSMUST00000048377	m6A_neg	1.28701		ENSMUST00000077257	m6A_neg	0.886918
				ENSMUST00000049343	m6A	0.681787		ENSMUST00000075895	m6A	1.11435
				ENSMUST00000049343	m6A_neg	1.23437		ENSMUST00000075895	m6A_neg	0.731414
				ENSMUST00000020982	m6A	1.04702		ENSMUST00000009707	m6A	0.797056
				ENSMUST00000020982	m6A_neg	1.85418		ENSMUST00000009707	m6A_neg	1.11372
				ENSMUST00000098538	m6A	1.11124		ENSMUST00000019723	m6A	1.95267
				ENSMUST00000098538	m6A_neg	1.66145		ENSMUST00000019723	m6A_neg	0.992732
				ENSMUST00000094077	m6A	1.07848		ENSMUST00000081496	m6A	0.990028
				ENSMUST00000094077	m6A_neg	1.88968		ENSMUST00000081496	m6A_neg	1.33718
				ENSMUST00000098367	m6A	1.5475		ENSMUST00000039061	m6A	0.89299
				ENSMUST00000098367	m6A_neg	0.446797		ENSMUST00000039061	m6A_neg	1.11318
				ENSMUST00000087517	m6A	1.67692		ENSMUST00000025831	m6A	2.42823
				ENSMUST00000087517	m6A_neg	1.57132		ENSMUST00000025831	m6A_neg	1.77369
				ENSMUST00000023069	m6A	1.51071		ENSMUST00000013633	m6A	0.926386
				ENSMUST00000023069	m6A_neg	1.14497		ENSMUST00000013633	m6A_neg	0.857864
				ENSMUST00000112152	m6A	1.08696		ENSMUST00000099200	m6A	0.964505
				ENSMUST00000112152	m6A_neg	1.04276		ENSMUST00000099200	m6A_neg	1.05579
				ENSMUST00000048188	m6A	0.896057		ENSMUST00000140901	m6A	0.859286
				ENSMUST00000048188	m6A_neg	1.08155		ENSMUST00000140901	m6A_neg	1.12101
				ENSMUST00000026209	m6A	1.22655		ENSMUST00000027393	m6A	0.673044
				ENSMUST00000026209	m6A_neg	1.01709		ENSMUST00000027393	m6A_neg	1.20103
				ENSMUST00000030684	m6A	1.0038		ENSMUST00000110325	m6A	1.47516
				ENSMUST00000030684	m6A_neg	1.19832		ENSMUST00000110325	m6A_neg	1.08622
				ENSMUST00000110378	m6A	0.758961		ENSMUST00000046975	m6A	0.828486
				ENSMUST00000110378	m6A_neg	1.77552		ENSMUST00000046975	m6A_neg	0.893098
				ENSMUST00000063577	m6A	1.46067		ENSMUST00000163483	m6A	1.13103
				ENSMUST00000063577	m6A_neg	0.756064		ENSMUST00000163483	m6A_neg	0.757227
				ENSMUST00000022650	m6A	1.3331		ENSMUST00000079121	m6A	1.9498
				ENSMUST00000022650	m6A_neg	1.3167		ENSMUST00000079121	m6A_neg	1.09808
				ENSMUST00000006293	m6A	0.79092		ENSMUST00000100167	m6A	0.913884
				ENSMUST00000006293	m6A_neg	0.766182		ENSMUST00000100167	m6A_neg	1.20426
				ENSMUST00000009411	m6A	1.5389		ENSMUST00000108589	m6A	1.45233
				ENSMUST00000009411	m6A_neg	0.743786		ENSMUST00000108589	m6A_neg	1.8934
				ENSMUST00000023747	m6A	1.49884		ENSMUST00000002790	m6A	0.608005
				ENSMUST00000023747	m6A_neg	1.06432		ENSMUST00000002790	m6A_neg	1.13023
				ENSMUST00000187839	m6A	0.582558		ENSMUST00000023043	m6A	0.500563
				ENSMUST00000187839	m6A_neg	1.80976		ENSMUST00000023043	m6A_neg	0.707212
				ENSMUST00000059647	m6A	0.822948		ENSMUST00000019143	m6A	0.632583
				ENSMUST00000059647	m6A_neg	1.05124		ENSMUST00000019143	m6A_neg	1.02789
				ENSMUST00000031653	m6A	0.842235		ENSMUST00000043990	m6A	0.655601
				ENSMUST00000031653	m6A_neg	0.941464		ENSMUST00000043990	m6A_neg	1.06564
				ENSMUST00000114561	m6A	1.43335		ENSMUST00000030696	m6A	1.49965
				ENSMUST00000114561	m6A_neg	0.881928		ENSMUST00000030696	m6A_neg	0.959511
				ENSMUST00000004494	m6A	1.43817		ENSMUST00000139560	m6A	0.83183
				ENSMUST00000004494	m6A_neg	1.0878		ENSMUST00000139560	m6A_neg	0.938993
				ENSMUST00000152594	m6A	1.02485		ENSMUST00000035597	m6A	0.889188
				ENSMUST00000152594	m6A_neg	1.87409		ENSMUST00000035597	m6A_neg	1.07553
				ENSMUST00000039665	m6A	0.862231		ENSMUST00000025729	m6A	0.9191
				ENSMUST00000039665	m6A_neg	0.978855		ENSMUST00000025729	m6A_neg	1.25494
				ENSMUST00000109261	m6A	0.839971		ENSMUST00000119698	m6A	1.30798
				ENSMUST00000109261	m6A_neg	1.1292		ENSMUST00000119698	m6A_neg	0.84927
				ENSMUST00000072726	m6A	1.41422		ENSMUST00000025851	m6A	0.663097
				ENSMUST00000072726	m6A_neg	0.914734		ENSMUST00000025851	m6A_neg	1.26978
				ENSMUST00000097649	m6A	1.4606		ENSMUST00000039165	m6A	1.92764
				ENSMUST00000097649	m6A_neg	0.832551		ENSMUST00000039165	m6A_neg	0.876613
				ENSMUST00000117507	m6A	0.551787		ENSMUST00000017622	m6A	0.986189
				ENSMUST00000117507	m6A_neg	0.406558		ENSMUST00000017622	m6A_neg	0.520639
				ENSMUST00000183032	m6A	1.10955		ENSMUST00000076698	m6A	0.415311
				ENSMUST00000183032	m6A_neg	1.90588		ENSMUST00000076698	m6A_neg	0.973307
				ENSMUST00000026547	m6A	0.737354		ENSMUST00000171561	m6A	0.887427
				ENSMUST00000026547	m6A_neg	1.00412		ENSMUST00000171561	m6A_neg	1.01897
				ENSMUST00000027876	m6A	1.50456		ENSMUST00000017443	m6A	1.39331
				ENSMUST00000027876	m6A_neg	0.970939		ENSMUST00000017443	m6A_neg	0.597613
				ENSMUST00000088896	m6A	1.31391		ENSMUST00000092794	m6A	2.94864
				ENSMUST00000088896	m6A_neg	1.04298		ENSMUST00000092794	m6A_neg	0.916112
				ENSMUST00000037014	m6A	1.70104		ENSMUST00000092640	m6A	0.759375
				ENSMUST00000037014	m6A_neg	0.520943		ENSMUST00000092640	m6A_neg	0.895826
				ENSMUST00000048162	m6A	1.32955		ENSMUST00000105682	m6A	1.34782
				ENSMUST00000048162	m6A_neg	0.879		ENSMUST00000105682	m6A_neg	1.77245
				ENSMUST00000019183	m6A	1.9411		ENSMUST00000096639	m6A	0.891698
				ENSMUST00000019183	m6A_neg	1.24335		ENSMUST00000096639	m6A_neg	1.06129
				ENSMUST00000183104	m6A	1.23739		ENSMUST00000043338	m6A	1.00334
				ENSMUST00000183104	m6A_neg	0.931665		ENSMUST00000043338	m6A_neg	0.677855
				ENSMUST00000048604	m6A	0.669211		ENSMUST00000025497	m6A	2.30644
				ENSMUST00000048604	m6A_neg	1.09132		ENSMUST00000025497	m6A_neg	1.55377
				ENSMUST00000036450	m6A	0.91104		ENSMUST00000025542	m6A	0.880709
				ENSMUST00000036450	m6A_neg	1.4513		ENSMUST00000025542	m6A_neg	0.881977
				ENSMUST00000098534	m6A	0.906967		ENSMUST00000092033	m6A	0.986214
				ENSMUST00000098534	m6A_neg	1.01334		ENSMUST00000092033	m6A_neg	0.948075
				ENSMUST00000190957	m6A	0.899595		ENSMUST00000062957	m6A	1.10091
				ENSMUST00000190957	m6A_neg	1.13004		ENSMUST00000062957	m6A_neg	1.05113
				ENSMUST00000111238	m6A	0.959463		ENSMUST00000063191	m6A	0.799938
				ENSMUST00000111238	m6A_neg	1.44704		ENSMUST00000063191	m6A_neg	1.25194
				ENSMUST00000063465	m6A	0.645875		ENSMUST00000037906	m6A	0.989054
				ENSMUST00000063465	m6A_neg	0.949354		ENSMUST00000037906	m6A_neg	0.963444
				ENSMUST00000041353	m6A	1.08369		ENSMUST00000030914	m6A	1.24644
				ENSMUST00000041353	m6A_neg	0.736378		ENSMUST00000030914	m6A_neg	0.881189
				ENSMUST00000115251	m6A	0.794897		ENSMUST00000093907	m6A	0.824012
				ENSMUST00000115251	m6A_neg	0.97213		ENSMUST00000093907	m6A_neg	1.08226
				ENSMUST00000040915	m6A	0.791935		ENSMUST00000162372	m6A	0.915593
				ENSMUST00000040915	m6A_neg	1.16302		ENSMUST00000162372	m6A_neg	1.3772
				ENSMUST00000169266	m6A	1.77886		ENSMUST00000111435	m6A	2.15607
				ENSMUST00000169266	m6A_neg	1.13086		ENSMUST00000111435	m6A_neg	1.37754
				ENSMUST00000047075	m6A	0.663375		ENSMUST00000007130	m6A	1.20571
				ENSMUST00000047075	m6A_neg	1.41006		ENSMUST00000007130	m6A_neg	0.897405
				ENSMUST00000053288	m6A	1.08661		ENSMUST00000117611	m6A	0.94593
				ENSMUST00000053288	m6A_neg	1.14416		ENSMUST00000117611	m6A_neg	0.561748
				ENSMUST00000156690	m6A	1.00996		ENSMUST00000045396	m6A	0.721065
				ENSMUST00000156690	m6A_neg	0.92536		ENSMUST00000045396	m6A_neg	0.978097
				ENSMUST00000065302	m6A	0.946238		ENSMUST00000032157	m6A	1.97176
				ENSMUST00000065302	m6A_neg	1.23443		ENSMUST00000032157	m6A_neg	0.94615
				ENSMUST00000067556	m6A	2.60322		ENSMUST00000025617	m6A	1.1059
				ENSMUST00000067556	m6A_neg	1.00866		ENSMUST00000025617	m6A_neg	1.30953
				ENSMUST00000162592	m6A	0.70058		ENSMUST00000090827	m6A	1.90558
				ENSMUST00000162592	m6A_neg	1.49747		ENSMUST00000090827	m6A_neg	1.3121
				ENSMUST00000138603	m6A	1.46124		ENSMUST00000044332	m6A	1.42276
				ENSMUST00000138603	m6A_neg	1.59684		ENSMUST00000044332	m6A_neg	1.10015
				ENSMUST00000055316	m6A	1.63297		ENSMUST00000037607	m6A	0.923261
				ENSMUST00000055316	m6A_neg	1.59273		ENSMUST00000037607	m6A_neg	1.42651
				ENSMUST00000098068	m6A	0.857853		ENSMUST00000051377	m6A	0.605684
				ENSMUST00000098068	m6A_neg	1.37448		ENSMUST00000051377	m6A_neg	1.52691
				ENSMUST00000021028	m6A	0.73536		ENSMUST00000001185	m6A	1.01648
				ENSMUST00000021028	m6A_neg	1.15098		ENSMUST00000001185	m6A_neg	1.16735
				ENSMUST00000133213	m6A	1.92159		ENSMUST00000041388	m6A	0.51524
				ENSMUST00000133213	m6A_neg	1.60557		ENSMUST00000041388	m6A_neg	1.00671
				ENSMUST00000030937	m6A	1.60652		ENSMUST00000095950	m6A	0.891469
				ENSMUST00000030937	m6A_neg	0.83966		ENSMUST00000095950	m6A_neg	1.31344
				ENSMUST00000069695	m6A	1.01956		ENSMUST00000036153	m6A	1.39645
				ENSMUST00000069695	m6A_neg	1.21204		ENSMUST00000036153	m6A_neg	1.11991
				ENSMUST00000034815	m6A	0.861095		ENSMUST00000015749	m6A	1.02959
				ENSMUST00000034815	m6A_neg	1.054		ENSMUST00000015749	m6A_neg	0.953337
				ENSMUST00000142395	m6A	0.899458		ENSMUST00000023431	m6A	1.12294
				ENSMUST00000142395	m6A_neg	1.01676		ENSMUST00000023431	m6A_neg	1.15441
				ENSMUST00000060092	m6A	0.931911		ENSMUST00000162645	m6A	1.17071
				ENSMUST00000060092	m6A_neg	1.54577		ENSMUST00000162645	m6A_neg	1.22145
				ENSMUST00000187040	m6A	1.21386		ENSMUST00000025823	m6A	1.105
				ENSMUST00000187040	m6A_neg	2.34505		ENSMUST00000025823	m6A_neg	1.59489
				ENSMUST00000023151	m6A	0.655088		ENSMUST00000005504	m6A	0.73202
				ENSMUST00000023151	m6A_neg	1.23797		ENSMUST00000005504	m6A_neg	1.10868
				ENSMUST00000193287	m6A	0.739491		ENSMUST00000113360	m6A	0.730016
				ENSMUST00000193287	m6A_neg	1.10343		ENSMUST00000113360	m6A_neg	1.15149
				ENSMUST00000055528	m6A	2.819		ENSMUST00000024042	m6A	1.57054
				ENSMUST00000055528	m6A_neg	1.07558		ENSMUST00000024042	m6A_neg	0.781342
				ENSMUST00000108304	m6A	0.649489		ENSMUST00000059817	m6A	0.464437
				ENSMUST00000108304	m6A_neg	1.35843		ENSMUST00000059817	m6A_neg	1.19854
				ENSMUST00000112289	m6A	1.12914		ENSMUST00000008907	m6A	1.12177
				ENSMUST00000112289	m6A_neg	1.13261		ENSMUST00000008907	m6A_neg	1.58763
				ENSMUST00000109790	m6A	1.14237		ENSMUST00000064393	m6A	0.730821
				ENSMUST00000109790	m6A_neg	1.27797		ENSMUST00000064393	m6A_neg	1.54856
				ENSMUST00000005016	m6A	0.8457		ENSMUST00000041544	m6A	0.732708
				ENSMUST00000005016	m6A_neg	1.38618		ENSMUST00000041544	m6A_neg	0.600101
				ENSMUST00000160822	m6A	1.21803		ENSMUST00000026475	m6A	3.34111
				ENSMUST00000160822	m6A_neg	1.64178		ENSMUST00000026475	m6A_neg	0.819066
				ENSMUST00000037029	m6A	1.12505		ENSMUST00000030367	m6A	0.785272
				ENSMUST00000037029	m6A_neg	1.06871		ENSMUST00000030367	m6A_neg	1.3599
				ENSMUST00000044970	m6A	0.808		ENSMUST00000095458	m6A	0.428162
				ENSMUST00000044970	m6A_neg	1.17796		ENSMUST00000095458	m6A_neg	1.28259
				ENSMUST00000085383	m6A	1.08199		ENSMUST00000033973	m6A	0.726675
				ENSMUST00000085383	m6A_neg	1.99135		ENSMUST00000033973	m6A_neg	0.8577
				ENSMUST00000019862	m6A	0.934512		ENSMUST00000134661	m6A	1.74698
				ENSMUST00000019862	m6A_neg	1.0727		ENSMUST00000134661	m6A_neg	0.843634
				ENSMUST00000030289	m6A	0.60033		ENSMUST00000069965	m6A	1.33444
				ENSMUST00000030289	m6A_neg	1.28321		ENSMUST00000069965	m6A_neg	0.791971
				ENSMUST00000073364	m6A	1.15034		ENSMUST00000040992	m6A	1.35205
				ENSMUST00000073364	m6A_neg	0.784691		ENSMUST00000040992	m6A_neg	0.770829
				ENSMUST00000061578	m6A	1.17689		ENSMUST00000035540	m6A	1.16062
				ENSMUST00000061578	m6A_neg	2.1261		ENSMUST00000035540	m6A_neg	1.21956
				ENSMUST00000032335	m6A	1.46625		ENSMUST00000033880	m6A	0.698691
				ENSMUST00000032335	m6A_neg	1.15584		ENSMUST00000033880	m6A_neg	1.04917
				ENSMUST00000068156	m6A	0.969053		ENSMUST00000041733	m6A	0.662902
				ENSMUST00000068156	m6A_neg	1.60246		ENSMUST00000041733	m6A_neg	0.935104
				ENSMUST00000022239	m6A	1.29648		ENSMUST00000101087	m6A	0.771331
				ENSMUST00000022239	m6A_neg	1.31512		ENSMUST00000101087	m6A_neg	0.682005
				ENSMUST00000116354	m6A	2.04169		ENSMUST00000117194	m6A	0.880729
				ENSMUST00000116354	m6A_neg	1.07432		ENSMUST00000117194	m6A_neg	1.20669
				ENSMUST00000193784	m6A	1.20099		ENSMUST00000024709	m6A	1.23326
				ENSMUST00000193784	m6A_neg	1.62806		ENSMUST00000024709	m6A_neg	1.02331
				ENSMUST00000053364	m6A	1.47554		ENSMUST00000048670	m6A	0.359718
				ENSMUST00000053364	m6A_neg	1.13281		ENSMUST00000048670	m6A_neg	1.48213
				ENSMUST00000076957	m6A	0.576978		ENSMUST00000093791	m6A	0.511534
				ENSMUST00000076957	m6A_neg	1.7683		ENSMUST00000093791	m6A_neg	1.03572
				ENSMUST00000163193	m6A	2.3292		ENSMUST00000028678	m6A	2.75827
				ENSMUST00000163193	m6A_neg	1.55078		ENSMUST00000028678	m6A_neg	1.02624
				ENSMUST00000025739	m6A	1.19897		ENSMUST00000048962	m6A	1.37328
				ENSMUST00000025739	m6A_neg	1.19035		ENSMUST00000048962	m6A_neg	1.7183
				ENSMUST00000002710	m6A	1.07982		ENSMUST00000067760	m6A	0.780307
				ENSMUST00000002710	m6A_neg	1.12867		ENSMUST00000067760	m6A_neg	1.40091
				ENSMUST00000005233	m6A	1.07992		ENSMUST00000039013	m6A	1.3776
				ENSMUST00000005233	m6A_neg	0.899957		ENSMUST00000039013	m6A_neg	1.31702
				ENSMUST00000069292	m6A	1.2168		ENSMUST00000032491	m6A	1.58807
				ENSMUST00000069292	m6A_neg	1.11349		ENSMUST00000032491	m6A_neg	1.21004
				ENSMUST00000025890	m6A	1.63058		ENSMUST00000026580	m6A	0.513758
				ENSMUST00000025890	m6A_neg	0.606452		ENSMUST00000026580	m6A_neg	1.25807
				ENSMUST00000034085	m6A	1.2507		ENSMUST00000126854	m6A	1.55978
				ENSMUST00000034085	m6A_neg	0.77572		ENSMUST00000126854	m6A_neg	0.798213
				ENSMUST00000020204	m6A	1.54202		ENSMUST00000023088	m6A	1.27047
				ENSMUST00000020204	m6A_neg	0.707749		ENSMUST00000023088	m6A_neg	1.26977
				ENSMUST00000064853	m6A	0.949623		ENSMUST00000162554	m6A	0.522577
				ENSMUST00000064853	m6A_neg	0.9075		ENSMUST00000162554	m6A_neg	0.905547
				ENSMUST00000026367	m6A	0.565174		ENSMUST00000087556	m6A	0.939236
				ENSMUST00000026367	m6A_neg	1.54764		ENSMUST00000087556	m6A_neg	1.85172
				ENSMUST00000102546	m6A	0.67441		ENSMUST00000023128	m6A	1.05692
				ENSMUST00000102546	m6A_neg	1.22398		ENSMUST00000023128	m6A_neg	0.874328
				ENSMUST00000075774	m6A	1.49457		ENSMUST00000086430	m6A	1.40787
				ENSMUST00000075774	m6A_neg	1.2055		ENSMUST00000086430	m6A_neg	0.999802
				ENSMUST00000047322	m6A	1.14329		ENSMUST00000043152	m6A	0.759573
				ENSMUST00000047322	m6A_neg	0.893924		ENSMUST00000043152	m6A_neg	1.12335
				ENSMUST00000075994	m6A	1.29006		ENSMUST00000030332	m6A	2.22598
				ENSMUST00000075994	m6A_neg	0.772557		ENSMUST00000030332	m6A_neg	1.67199
				ENSMUST00000100505	m6A	0.95323		ENSMUST00000072119	m6A	0.749333
				ENSMUST00000100505	m6A_neg	0.887822		ENSMUST00000072119	m6A_neg	0.903439
				ENSMUST00000043414	m6A	1.24548		ENSMUST00000182709	m6A	1.86124
				ENSMUST00000043414	m6A_neg	2.05175		ENSMUST00000182709	m6A_neg	0.714247
				ENSMUST00000122222	m6A	1.46256		ENSMUST00000015498	m6A	0.380669
				ENSMUST00000122222	m6A_neg	1.09916		ENSMUST00000015498	m6A_neg	1.30187
				ENSMUST00000025406	m6A	1.79527		ENSMUST00000006669	m6A	0.583816
				ENSMUST00000025406	m6A_neg	1.0414		ENSMUST00000006669	m6A_neg	0.768302
				ENSMUST00000027103	m6A	0.731726		ENSMUST00000007444	m6A	0.889625
				ENSMUST00000027103	m6A_neg	0.765562		ENSMUST00000007444	m6A_neg	0.748868
				ENSMUST00000153183	m6A	0.680842		ENSMUST00000114449	m6A	1.25907
				ENSMUST00000153183	m6A_neg	0.865798		ENSMUST00000114449	m6A_neg	1.48403
				ENSMUST00000006854	m6A	1.08554		ENSMUST00000038926	m6A	0.603809
				ENSMUST00000006854	m6A_neg	0.990226		ENSMUST00000038926	m6A_neg	0.901727
				ENSMUST00000028314	m6A	1.16922		ENSMUST00000169492	m6A	1.18618
				ENSMUST00000028314	m6A_neg	1.32303		ENSMUST00000169492	m6A_neg	0.80512
				ENSMUST00000047835	m6A	1.01712		ENSMUST00000052712	m6A	2.01199
				ENSMUST00000047835	m6A_neg	1.70207		ENSMUST00000052712	m6A_neg	1.39931
				ENSMUST00000030944	m6A	1.12317		ENSMUST00000101029	m6A	1.33623
				ENSMUST00000030944	m6A_neg	0.983158		ENSMUST00000101029	m6A_neg	1.11234
				ENSMUST00000145664	m6A	1.03311		ENSMUST00000201595	m6A	0.817282
				ENSMUST00000145664	m6A_neg	1.15961		ENSMUST00000201595	m6A_neg	0.95699
				ENSMUST00000049055	m6A	0.818818		ENSMUST00000003029	m6A	0.852145
				ENSMUST00000049055	m6A_neg	1.3856		ENSMUST00000003029	m6A_neg	1.55918
				ENSMUST00000049778	m6A	0.837475		ENSMUST00000084885	m6A	0.929543
				ENSMUST00000049778	m6A_neg	1.40186		ENSMUST00000084885	m6A_neg	0.84063
				ENSMUST00000180239	m6A	1.19389		ENSMUST00000028552	m6A	0.400331
				ENSMUST00000180239	m6A_neg	1.22988		ENSMUST00000028552	m6A_neg	0.85076
				ENSMUST00000109554	m6A	0.981188		ENSMUST00000156859	m6A	1.24574
				ENSMUST00000109554	m6A_neg	1.76109		ENSMUST00000156859	m6A_neg	0.950809
				ENSMUST00000174641	m6A	1.07363		ENSMUST00000107132	m6A	1.25087
				ENSMUST00000174641	m6A_neg	1.37094		ENSMUST00000107132	m6A_neg	1.71689
				ENSMUST00000114900	m6A	0.744903		ENSMUST00000025234	m6A	1.18297
				ENSMUST00000114900	m6A_neg	1.54269		ENSMUST00000025234	m6A_neg	1.10132
				ENSMUST00000030905	m6A	0.928226		ENSMUST00000062292	m6A	0.244647
				ENSMUST00000030905	m6A_neg	0.904996		ENSMUST00000062292	m6A_neg	1.3634
				ENSMUST00000108222	m6A	0.735349		ENSMUST00000031367	m6A	0.55396
				ENSMUST00000108222	m6A_neg	2.5032		ENSMUST00000031367	m6A_neg	0.951487
				ENSMUST00000097897	m6A	2.72673		ENSMUST00000155998	m6A	0.758961
				ENSMUST00000097897	m6A_neg	1.56207		ENSMUST00000155998	m6A_neg	1.44612
				ENSMUST00000045827	m6A	1.10017		ENSMUST00000105907	m6A	0.935287
				ENSMUST00000045827	m6A_neg	1.59582		ENSMUST00000105907	m6A_neg	0.934789
				ENSMUST00000177755	m6A	0.529762		ENSMUST00000029005	m6A	0.926948
				ENSMUST00000177755	m6A_neg	1.58626		ENSMUST00000029005	m6A_neg	1.25085
				ENSMUST00000161620	m6A	0.918269		ENSMUST00000020500	m6A	0.976046
				ENSMUST00000161620	m6A_neg	0.709691		ENSMUST00000020500	m6A_neg	2.59943
				ENSMUST00000150844	m6A	0.915898		ENSMUST00000135636	m6A	1.09804
				ENSMUST00000150844	m6A_neg	0.888155		ENSMUST00000135636	m6A_neg	1.07567
				ENSMUST00000095187	m6A	0.525077		ENSMUST00000031429	m6A	2.42521
				ENSMUST00000095187	m6A_neg	1.68572		ENSMUST00000031429	m6A_neg	0.944696
				ENSMUST00000093195	m6A	1.43097		ENSMUST00000020657	m6A	0.829703
				ENSMUST00000093195	m6A_neg	0.672565		ENSMUST00000020657	m6A_neg	0.813513
				ENSMUST00000090398	m6A	1.16142		ENSMUST00000119567	m6A	2.55833
				ENSMUST00000090398	m6A_neg	1.93487		ENSMUST00000119567	m6A_neg	0.928082
				ENSMUST00000045664	m6A	0.693908		ENSMUST00000041905	m6A	0.896772
				ENSMUST00000045664	m6A_neg	2.07978		ENSMUST00000041905	m6A_neg	0.745722
				ENSMUST00000027785	m6A	2.20635		ENSMUST00000040481	m6A	1.05542
				ENSMUST00000027785	m6A_neg	1.32013		ENSMUST00000040481	m6A_neg	0.776786
				ENSMUST00000000579	m6A	1.18252		ENSMUST00000111738	m6A	1.68307
				ENSMUST00000000579	m6A_neg	1.17506		ENSMUST00000111738	m6A_neg	0.935585
				ENSMUST00000021062	m6A	0.749983		ENSMUST00000029875	m6A	0.702201
				ENSMUST00000021062	m6A_neg	1.23865		ENSMUST00000029875	m6A_neg	0.96086
				ENSMUST00000049506	m6A	1.60133		ENSMUST00000036880	m6A	1.29054
				ENSMUST00000049506	m6A_neg	1.03378		ENSMUST00000036880	m6A_neg	0.812939
				ENSMUST00000088295	m6A	1.32252		ENSMUST00000021370	m6A	2.41734
				ENSMUST00000088295	m6A_neg	0.912663		ENSMUST00000021370	m6A_neg	0.715651
				ENSMUST00000102588	m6A	1.0718		ENSMUST00000092074	m6A	0.637908
				ENSMUST00000102588	m6A_neg	1.10913		ENSMUST00000092074	m6A_neg	0.901379
				ENSMUST00000065562	m6A	0.719862		ENSMUST00000024056	m6A	0.775617
				ENSMUST00000065562	m6A_neg	0.551983		ENSMUST00000024056	m6A_neg	1.19645
				ENSMUST00000025075	m6A	1.92739		ENSMUST00000120733	m6A	1.63971
				ENSMUST00000025075	m6A_neg	1.18989		ENSMUST00000120733	m6A_neg	1.15289
				ENSMUST00000181904	m6A	0.177925		ENSMUST00000045779	m6A	0.758869
				ENSMUST00000181904	m6A_neg	1.01712		ENSMUST00000045779	m6A_neg	1.45311
				ENSMUST00000079158	m6A	1.18179		ENSMUST00000026659	m6A	0.713769
				ENSMUST00000079158	m6A_neg	2.10187		ENSMUST00000026659	m6A_neg	1.22937
				ENSMUST00000172699	m6A	1.48916		ENSMUST00000033824	m6A	0.974787
				ENSMUST00000172699	m6A_neg	0.825786		ENSMUST00000033824	m6A_neg	1.09859
				ENSMUST00000001451	m6A	0.949936		ENSMUST00000103099	m6A	1.81515
				ENSMUST00000001451	m6A_neg	1.99029		ENSMUST00000103099	m6A_neg	2.63104
				ENSMUST00000039620	m6A	1.38939		ENSMUST00000000193	m6A	1.34429
				ENSMUST00000039620	m6A_neg	0.711982		ENSMUST00000000193	m6A_neg	0.516273
				ENSMUST00000020655	m6A	0.431126		ENSMUST00000048116	m6A	1.03798
				ENSMUST00000020655	m6A_neg	0.877069		ENSMUST00000048116	m6A_neg	1.46885
				ENSMUST00000020930	m6A	0.868619		ENSMUST00000024260	m6A	0.624142
				ENSMUST00000020930	m6A_neg	0.920563		ENSMUST00000024260	m6A_neg	0.658501
				ENSMUST00000023206	m6A	1.26365		ENSMUST00000013773	m6A	0.849565
				ENSMUST00000023206	m6A_neg	1.49478		ENSMUST00000013773	m6A_neg	1.38508
				ENSMUST00000045726	m6A	1.53336		ENSMUST00000111791	m6A	0.645062
				ENSMUST00000045726	m6A_neg	1.1081		ENSMUST00000111791	m6A_neg	0.87616
				ENSMUST00000045652	m6A	1.26954		ENSMUST00000054538	m6A	0.742078
				ENSMUST00000045652	m6A_neg	2.25532		ENSMUST00000054538	m6A_neg	0.917048
				ENSMUST00000019065	m6A	0.781404		ENSMUST00000031190	m6A	2.25269
				ENSMUST00000019065	m6A_neg	1.52245		ENSMUST00000031190	m6A_neg	1.28378
				ENSMUST00000186733	m6A	1.38759		ENSMUST00000026196	m6A	0.706958
				ENSMUST00000186733	m6A_neg	3.20421		ENSMUST00000026196	m6A_neg	0.796429
				ENSMUST00000046514	m6A	1.4657		ENSMUST00000100203	m6A	1.07267
				ENSMUST00000046514	m6A_neg	1.62749		ENSMUST00000100203	m6A_neg	1.03577
				ENSMUST00000026858	m6A	1.01441		ENSMUST00000072311	m6A	0.970201
				ENSMUST00000026858	m6A_neg	2.17075		ENSMUST00000072311	m6A_neg	0.696291
				ENSMUST00000075872	m6A	0.930852		ENSMUST00000030797	m6A	1.29918
				ENSMUST00000075872	m6A_neg	1.57083		ENSMUST00000030797	m6A_neg	0.713604
				ENSMUST00000055438	m6A	1.59601		ENSMUST00000033749	m6A	0.765512
				ENSMUST00000055438	m6A_neg	0.896475		ENSMUST00000033749	m6A_neg	0.649178
				ENSMUST00000043896	m6A	1.46913		ENSMUST00000065856	m6A	1.19659
				ENSMUST00000043896	m6A_neg	1.32776		ENSMUST00000065856	m6A_neg	2.11663
				ENSMUST00000066296	m6A	1.24115		ENSMUST00000025305	m6A	0.527901
				ENSMUST00000066296	m6A_neg	1.18516		ENSMUST00000025305	m6A_neg	1.22725
				ENSMUST00000166117	m6A	0.294981		ENSMUST00000156440	m6A	0.670873
				ENSMUST00000166117	m6A_neg	0.719746		ENSMUST00000156440	m6A_neg	0.812066
				ENSMUST00000170578	m6A	1.07019		ENSMUST00000046929	m6A	1.38835
				ENSMUST00000170578	m6A_neg	0.941081		ENSMUST00000046929	m6A_neg	1.27989
				ENSMUST00000040340	m6A	0.595534		ENSMUST00000130643	m6A	1.0588
				ENSMUST00000040340	m6A_neg	1.45654		ENSMUST00000130643	m6A_neg	0.912743
				ENSMUST00000119954	m6A	0.79717		ENSMUST00000003818	m6A	1.2174
				ENSMUST00000119954	m6A_neg	0.949962		ENSMUST00000003818	m6A_neg	1.04852
				ENSMUST00000165665	m6A	1.20005		ENSMUST00000033662	m6A	0.703137
				ENSMUST00000165665	m6A_neg	1.17595		ENSMUST00000033662	m6A_neg	0.725465
				ENSMUST00000110774	m6A	1.07188		ENSMUST00000004054	m6A	0.616169
				ENSMUST00000110774	m6A_neg	1.08881		ENSMUST00000004054	m6A_neg	1.47502
				ENSMUST00000155329	m6A	1.06353		ENSMUST00000042012	m6A	0.662683
				ENSMUST00000155329	m6A_neg	1.18826		ENSMUST00000042012	m6A_neg	1.07898
				ENSMUST00000002881	m6A	0.581105		ENSMUST00000021692	m6A	0.954636
				ENSMUST00000002881	m6A_neg	0.842547		ENSMUST00000021692	m6A_neg	0.796538
				ENSMUST00000124488	m6A	0.877863		ENSMUST00000095739	m6A	0.884322
				ENSMUST00000124488	m6A_neg	1.12857		ENSMUST00000095739	m6A_neg	1.23685
				ENSMUST00000002699	m6A	0.752254		ENSMUST00000035242	m6A	2.23962
				ENSMUST00000002699	m6A_neg	1.39267		ENSMUST00000035242	m6A_neg	1.39617
				ENSMUST00000036019	m6A	2.54917		ENSMUST00000035106	m6A	0.689884
				ENSMUST00000036019	m6A_neg	1.1797		ENSMUST00000035106	m6A_neg	1.32855
				ENSMUST00000064771	m6A	0.759478		ENSMUST00000106758	m6A	0.594431
				ENSMUST00000064771	m6A_neg	1.22883		ENSMUST00000106758	m6A_neg	1.37564
				ENSMUST00000110262	m6A	1.02946		ENSMUST00000039152	m6A	0.846888
				ENSMUST00000110262	m6A_neg	0.872654		ENSMUST00000039152	m6A_neg	1.95024
				ENSMUST00000038890	m6A	1.08803		ENSMUST00000045931	m6A	1.49377
				ENSMUST00000038890	m6A_neg	1.23987		ENSMUST00000045931	m6A_neg	1.35803
				ENSMUST00000017891	m6A	1.72083		ENSMUST00000065169	m6A	1.03577
				ENSMUST00000017891	m6A_neg	2.20043		ENSMUST00000065169	m6A_neg	1.85757
				ENSMUST00000100392	m6A	0.921247		ENSMUST00000105870	m6A	2.09153
				ENSMUST00000100392	m6A_neg	0.846462		ENSMUST00000105870	m6A_neg	1.07542
				ENSMUST00000034382	m6A	1.03399		ENSMUST00000061890	m6A	0.837056
				ENSMUST00000034382	m6A_neg	0.726134		ENSMUST00000061890	m6A_neg	1.04134
				ENSMUST00000031091	m6A	0.638423		ENSMUST00000015456	m6A	0.593218
				ENSMUST00000031091	m6A_neg	1.7343		ENSMUST00000015456	m6A_neg	0.83483
				ENSMUST00000177530	m6A	0.565174		ENSMUST00000095725	m6A	0.717403
				ENSMUST00000177530	m6A_neg	1.0388		ENSMUST00000095725	m6A_neg	1.14608
				ENSMUST00000027493	m6A	0.851852		ENSMUST00000038382	m6A	0.584832
				ENSMUST00000027493	m6A_neg	1.37366		ENSMUST00000038382	m6A_neg	1.99481
				ENSMUST00000072018	m6A	2.22624		ENSMUST00000054622	m6A	0.968243
				ENSMUST00000072018	m6A_neg	1.43064		ENSMUST00000054622	m6A_neg	1.2986
				ENSMUST00000040580	m6A	1.06384		ENSMUST00000019974	m6A	1.00107
				ENSMUST00000040580	m6A_neg	1.20507		ENSMUST00000019974	m6A_neg	0.900909
				ENSMUST00000052965	m6A	1.48613		ENSMUST00000023691	m6A	2.22912
				ENSMUST00000052965	m6A_neg	2.04961		ENSMUST00000023691	m6A_neg	0.832419
				ENSMUST00000102545	m6A	1.10661		ENSMUST00000040455	m6A	0.723179
				ENSMUST00000102545	m6A_neg	1.04771		ENSMUST00000040455	m6A_neg	0.953489
				ENSMUST00000051011	m6A	1.15872		ENSMUST00000019697	m6A	0.953952
				ENSMUST00000051011	m6A_neg	1.41708		ENSMUST00000019697	m6A_neg	2.05834
				ENSMUST00000122328	m6A	1.23801		ENSMUST00000171300	m6A	1.07327
				ENSMUST00000122328	m6A_neg	0.846441		ENSMUST00000171300	m6A_neg	0.819806
				ENSMUST00000098842	m6A	1.3697		ENSMUST00000113889	m6A	1.2761
				ENSMUST00000098842	m6A_neg	1.10604		ENSMUST00000113889	m6A_neg	0.650997
				ENSMUST00000060805	m6A	0.945402		ENSMUST00000030714	m6A	0.858477
				ENSMUST00000060805	m6A_neg	0.968348		ENSMUST00000030714	m6A_neg	0.986707
				ENSMUST00000110905	m6A	1.1837		ENSMUST00000024778	m6A	1.06651
				ENSMUST00000110905	m6A_neg	1.34419		ENSMUST00000024778	m6A_neg	0.950429
				ENSMUST00000034240	m6A	0.926396		ENSMUST00000102590	m6A	0.743882
				ENSMUST00000034240	m6A_neg	1.48651		ENSMUST00000102590	m6A_neg	0.732991
				ENSMUST00000113158	m6A	0.993926		ENSMUST00000037418	m6A	0.823539
				ENSMUST00000113158	m6A_neg	1.06016		ENSMUST00000037418	m6A_neg	1.1578
				ENSMUST00000018805	m6A	0.733066		ENSMUST00000093801	m6A	1.20387
				ENSMUST00000018805	m6A_neg	0.982856		ENSMUST00000093801	m6A_neg	0.934742
				ENSMUST00000025932	m6A	0.97766		ENSMUST00000120267	m6A	1.50713
				ENSMUST00000025932	m6A_neg	1.29239		ENSMUST00000120267	m6A_neg	1.04369
				ENSMUST00000038185	m6A	1.33444		ENSMUST00000039373	m6A	0.99069
				ENSMUST00000038185	m6A_neg	0.879663		ENSMUST00000039373	m6A_neg	1.17155
				ENSMUST00000119818	m6A	0.79977		ENSMUST00000000188	m6A	1.06058
				ENSMUST00000119818	m6A_neg	1.4862		ENSMUST00000000188	m6A_neg	1.00376
				ENSMUST00000021824	m6A	1.09167		ENSMUST00000166678	m6A	0.925683
				ENSMUST00000021824	m6A_neg	1.68733		ENSMUST00000166678	m6A_neg	1.01855
				ENSMUST00000018792	m6A	0.231543		ENSMUST00000042471	m6A	0.865252
				ENSMUST00000018792	m6A_neg	0.482656		ENSMUST00000042471	m6A_neg	1.47368
				ENSMUST00000052290	m6A	0.692956		ENSMUST00000112101	m6A	0.423972
				ENSMUST00000052290	m6A_neg	1.63443		ENSMUST00000112101	m6A_neg	0.958191
				ENSMUST00000002840	m6A	1.27858		ENSMUST00000183846	m6A	1.60133
				ENSMUST00000002840	m6A_neg	1.73814		ENSMUST00000183846	m6A_neg	1.16785
				ENSMUST00000153838	m6A	2.40989		ENSMUST00000031072	m6A	0.567246
				ENSMUST00000153838	m6A_neg	1.1159		ENSMUST00000031072	m6A_neg	1.50276
				ENSMUST00000110231	m6A	1.03817		ENSMUST00000026129	m6A	1.21089
				ENSMUST00000110231	m6A_neg	1.03377		ENSMUST00000026129	m6A_neg	1.02783
				ENSMUST00000084418	m6A	0.768636		ENSMUST00000078717	m6A	1.043
				ENSMUST00000084418	m6A_neg	0.923913		ENSMUST00000078717	m6A_neg	1.2037
				ENSMUST00000027114	m6A	0.677407		ENSMUST00000004684	m6A	0.72887
				ENSMUST00000027114	m6A_neg	0.646948		ENSMUST00000004684	m6A_neg	1.63762
				ENSMUST00000102573	m6A	1.78751		ENSMUST00000088494	m6A	0.996743
				ENSMUST00000102573	m6A_neg	1.00226		ENSMUST00000088494	m6A_neg	1.01854
				ENSMUST00000021311	m6A	1.03445		ENSMUST00000036884	m6A	1.48604
				ENSMUST00000021311	m6A_neg	0.925487		ENSMUST00000036884	m6A_neg	1.26636
				ENSMUST00000114993	m6A	0.816731		ENSMUST00000109166	m6A	1.4234
				ENSMUST00000114993	m6A_neg	1.13025		ENSMUST00000109166	m6A_neg	0.694922
				ENSMUST00000077303	m6A	1.14476		ENSMUST00000042780	m6A	1.3631
				ENSMUST00000077303	m6A_neg	1.43948		ENSMUST00000042780	m6A_neg	1.54974
				ENSMUST00000070165	m6A	0.729447		ENSMUST00000022197	m6A	2.86895
				ENSMUST00000070165	m6A_neg	1.27891		ENSMUST00000022197	m6A_neg	1.09713
				ENSMUST00000086167	m6A	0.906204		ENSMUST00000029445	m6A	1.02997
				ENSMUST00000086167	m6A_neg	1.09864		ENSMUST00000029445	m6A_neg	0.909355
				ENSMUST00000156203	m6A	1.10695		ENSMUST00000166543	m6A	1.00017
				ENSMUST00000156203	m6A_neg	1.35873		ENSMUST00000166543	m6A_neg	1.38875
				ENSMUST00000181969	m6A	0.39405		ENSMUST00000035840	m6A	0.841063
				ENSMUST00000181969	m6A_neg	0.71076		ENSMUST00000035840	m6A_neg	1.2711
				ENSMUST00000161132	m6A	1.06385		ENSMUST00000110934	m6A	1.15929
				ENSMUST00000161132	m6A_neg	0.8237		ENSMUST00000110934	m6A_neg	0.949801
				ENSMUST00000037958	m6A	1.47418		ENSMUST00000109221	m6A	0.813219
				ENSMUST00000037958	m6A_neg	1.39928		ENSMUST00000109221	m6A_neg	1.01392
				ENSMUST00000100237	m6A	3.10967		ENSMUST00000037489	m6A	1.48703
				ENSMUST00000100237	m6A_neg	1.80634		ENSMUST00000037489	m6A_neg	0.572566
				ENSMUST00000095664	m6A	1.40952		ENSMUST00000002048	m6A	0.636241
				ENSMUST00000095664	m6A_neg	1.61686		ENSMUST00000002048	m6A_neg	0.640646
				ENSMUST00000029773	m6A	0.838789		ENSMUST00000080036	m6A	1.08075
				ENSMUST00000029773	m6A_neg	1.09912		ENSMUST00000080036	m6A_neg	1.63236
				ENSMUST00000034787	m6A	1.84078		ENSMUST00000055128	m6A	0.545124
				ENSMUST00000034787	m6A_neg	1.89946		ENSMUST00000055128	m6A_neg	0.989946
				ENSMUST00000040531	m6A	0.806783		ENSMUST00000034955	m6A	0.969451
				ENSMUST00000040531	m6A_neg	1.5087		ENSMUST00000034955	m6A_neg	0.999845
				ENSMUST00000029575	m6A	1.98886		ENSMUST00000068952	m6A	1.18342
				ENSMUST00000029575	m6A_neg	1.34719		ENSMUST00000068952	m6A_neg	1.32261
				ENSMUST00000031750	m6A	1.1275		ENSMUST00000027502	m6A	0.693174
				ENSMUST00000031750	m6A_neg	1.10942		ENSMUST00000027502	m6A_neg	1.19313
				ENSMUST00000107357	m6A	4.16345		ENSMUST00000113853	m6A	0.917305
				ENSMUST00000107357	m6A_neg	1.50386		ENSMUST00000113853	m6A_neg	1.03789
				ENSMUST00000110909	m6A	0.879758		ENSMUST00000049393	m6A	0.312685
				ENSMUST00000110909	m6A_neg	1.0943		ENSMUST00000049393	m6A_neg	1.03123
				ENSMUST00000102633	m6A	1.12183		ENSMUST00000036031	m6A	0.669239
				ENSMUST00000102633	m6A_neg	1.36017		ENSMUST00000036031	m6A_neg	1.72074
				ENSMUST00000076941	m6A	0.987362		ENSMUST00000035560	m6A	0.567582
				ENSMUST00000076941	m6A_neg	1.08381		ENSMUST00000035560	m6A_neg	0.914085
				ENSMUST00000030365	m6A	0.794916		ENSMUST00000048309	m6A	0.821516
				ENSMUST00000030365	m6A_neg	1.3329		ENSMUST00000048309	m6A_neg	0.958869
				ENSMUST00000019224	m6A	0.734096		ENSMUST00000038584	m6A	0.517677
				ENSMUST00000019224	m6A_neg	0.870804		ENSMUST00000038584	m6A_neg	1.42498
				ENSMUST00000039059	m6A	1.51837		ENSMUST00000072113	m6A	1.30928
				ENSMUST00000039059	m6A_neg	0.871746		ENSMUST00000072113	m6A_neg	1.07902
				ENSMUST00000169437	m6A	0.867996		ENSMUST00000033121	m6A	0.964506
				ENSMUST00000169437	m6A_neg	1.04081		ENSMUST00000033121	m6A_neg	1.30691
				ENSMUST00000076817	m6A	1.41264		ENSMUST00000009099	m6A	0.767823
				ENSMUST00000076817	m6A_neg	1.21969		ENSMUST00000009099	m6A_neg	0.89331
				ENSMUST00000060223	m6A	1.0367		ENSMUST00000061587	m6A	2.33336
				ENSMUST00000060223	m6A_neg	0.978717		ENSMUST00000061587	m6A_neg	0.905772
				ENSMUST00000107273	m6A	1.59309		ENSMUST00000092646	m6A	1.60066
				ENSMUST00000107273	m6A_neg	1.75102		ENSMUST00000092646	m6A_neg	1.44961
				ENSMUST00000023353	m6A	0.634964		ENSMUST00000025760	m6A	0.683105
				ENSMUST00000023353	m6A_neg	0.833991		ENSMUST00000025760	m6A_neg	0.839494
				ENSMUST00000179869	m6A	1.17834		ENSMUST00000031598	m6A	0.679291
				ENSMUST00000179869	m6A_neg	0.682897		ENSMUST00000031598	m6A_neg	0.992032
				ENSMUST00000030757	m6A	0.73947		ENSMUST00000084727	m6A	0.614732
				ENSMUST00000030757	m6A_neg	1.05942		ENSMUST00000084727	m6A_neg	1.17593
				ENSMUST00000173033	m6A	0.617041		ENSMUST00000044844	m6A	0.559193
				ENSMUST00000173033	m6A_neg	0.953926		ENSMUST00000044844	m6A_neg	0.975162
				ENSMUST00000080880	m6A	0.831425		ENSMUST00000034021	m6A	1.10774
				ENSMUST00000080880	m6A_neg	0.992037		ENSMUST00000034021	m6A_neg	1.6207
				ENSMUST00000019482	m6A	0.845909		ENSMUST00000108165	m6A	0.751842
				ENSMUST00000019482	m6A_neg	1.18965		ENSMUST00000108165	m6A_neg	0.640135
				ENSMUST00000066652	m6A	1.01173		ENSMUST00000001416	m6A	1.28003
				ENSMUST00000066652	m6A_neg	1.1302		ENSMUST00000001416	m6A_neg	1.36375
				ENSMUST00000048183	m6A	1.50771		ENSMUST00000005067	m6A	1.185
				ENSMUST00000048183	m6A_neg	0.842796		ENSMUST00000005067	m6A_neg	0.812851
				ENSMUST00000021921	m6A	0.598122		ENSMUST00000035045	m6A	1.28762
				ENSMUST00000021921	m6A_neg	1.44331		ENSMUST00000035045	m6A_neg	2.24083
				ENSMUST00000090785	m6A	1.40897		ENSMUST00000028251	m6A	0.909999
				ENSMUST00000090785	m6A_neg	0.568908		ENSMUST00000028251	m6A_neg	1.21191
				ENSMUST00000118557	m6A	1.19146		ENSMUST00000102985	m6A	0.728397
				ENSMUST00000118557	m6A_neg	0.758837		ENSMUST00000102985	m6A_neg	0.881732
				ENSMUST00000094481	m6A	0.930765		ENSMUST00000085314	m6A	1.47517
				ENSMUST00000094481	m6A_neg	0.756258		ENSMUST00000085314	m6A_neg	1.36742
				ENSMUST00000039213	m6A	1.12785		ENSMUST00000025568	m6A	0.773054
				ENSMUST00000039213	m6A_neg	1.0219		ENSMUST00000025568	m6A_neg	1.18755
				ENSMUST00000110168	m6A	1.01025		ENSMUST00000044567	m6A	1.1556
				ENSMUST00000110168	m6A_neg	1.31112		ENSMUST00000044567	m6A_neg	0.850009
				ENSMUST00000027464	m6A	0.313237		ENSMUST00000025906	m6A	0.871121
				ENSMUST00000027464	m6A_neg	1.17946		ENSMUST00000025906	m6A_neg	1.24345
				ENSMUST00000165519	m6A	1.72775		ENSMUST00000000001	m6A	1.28829
				ENSMUST00000165519	m6A_neg	0.721879		ENSMUST00000000001	m6A_neg	1.26097
				ENSMUST00000172240	m6A	0.370592		ENSMUST00000080058	m6A	0.709866
				ENSMUST00000172240	m6A_neg	1.00935		ENSMUST00000080058	m6A_neg	1.0797
				ENSMUST00000022040	m6A	1.4051		ENSMUST00000003964	m6A	1.33811
				ENSMUST00000022040	m6A_neg	1.15121		ENSMUST00000003964	m6A_neg	1.04382
				ENSMUST00000038867	m6A	0.997593		ENSMUST00000048263	m6A	1.12847
				ENSMUST00000038867	m6A_neg	1.79426		ENSMUST00000048263	m6A_neg	1.19274
				ENSMUST00000115128	m6A	2.20742		ENSMUST00000021368	m6A	0.714976
				ENSMUST00000115128	m6A_neg	2.02466		ENSMUST00000021368	m6A_neg	1.26754
				ENSMUST00000119201	m6A	0.864383		ENSMUST00000031005	m6A	2.23792
				ENSMUST00000119201	m6A_neg	1.03929		ENSMUST00000031005	m6A_neg	1.01232
				ENSMUST00000069486	m6A	0.84776		ENSMUST00000022746	m6A	1.08156
				ENSMUST00000069486	m6A_neg	0.852945		ENSMUST00000022746	m6A_neg	2.29723
				ENSMUST00000038424	m6A	2.13849		ENSMUST00000002845	m6A	1.81297
				ENSMUST00000038424	m6A_neg	1.53136		ENSMUST00000002845	m6A_neg	0.829136
				ENSMUST00000035203	m6A	0.825999		ENSMUST00000076052	m6A	1.27247
				ENSMUST00000035203	m6A_neg	1.04808		ENSMUST00000076052	m6A_neg	1.43896
				ENSMUST00000102820	m6A	1.30094		ENSMUST00000023958	m6A	0.57979
				ENSMUST00000102820	m6A_neg	1.41309		ENSMUST00000023958	m6A_neg	0.889723
				ENSMUST00000043464	m6A	1.06076		ENSMUST00000165605	m6A	0.820751
				ENSMUST00000043464	m6A_neg	1.14531		ENSMUST00000165605	m6A_neg	1.50664
				ENSMUST00000127195	m6A	1.36522		ENSMUST00000078528	m6A	1.04233
				ENSMUST00000127195	m6A_neg	1.51105		ENSMUST00000078528	m6A_neg	0.6921
				ENSMUST00000089645	m6A	0.947344		ENSMUST00000026900	m6A	0.700884
				ENSMUST00000089645	m6A_neg	1.4129		ENSMUST00000026900	m6A_neg	1.17787
				ENSMUST00000111214	m6A	0.52407		ENSMUST00000001927	m6A	0.691202
				ENSMUST00000111214	m6A_neg	1.49127		ENSMUST00000001927	m6A_neg	0.927388
				ENSMUST00000034739	m6A	1.39029		ENSMUST00000047815	m6A	0.724114
				ENSMUST00000034739	m6A_neg	1.18355		ENSMUST00000047815	m6A_neg	1.10454
				ENSMUST00000036759	m6A	1.10247		ENSMUST00000043560	m6A	0.817532
				ENSMUST00000036759	m6A_neg	0.992755		ENSMUST00000043560	m6A_neg	1.05452
				ENSMUST00000047524	m6A	0.71812		ENSMUST00000127348	m6A	1.08916
				ENSMUST00000047524	m6A_neg	2.00477		ENSMUST00000127348	m6A_neg	0.945363
				ENSMUST00000026227	m6A	0.87002		ENSMUST00000080812	m6A	1.23368
				ENSMUST00000026227	m6A_neg	1.80357		ENSMUST00000080812	m6A_neg	0.903254
				ENSMUST00000050611	m6A	2.8468		ENSMUST00000030724	m6A	1.64708
				ENSMUST00000050611	m6A_neg	1.736		ENSMUST00000030724	m6A_neg	0.986105
				ENSMUST00000136312	m6A	1.26962		ENSMUST00000022727	m6A	0.95712
				ENSMUST00000136312	m6A_neg	0.716105		ENSMUST00000022727	m6A_neg	1.172
				ENSMUST00000116375	m6A	0.857001		ENSMUST00000028137	m6A	1.15528
				ENSMUST00000116375	m6A_neg	1.52988		ENSMUST00000028137	m6A_neg	0.897364
				ENSMUST00000037473	m6A	0.650111		ENSMUST00000113190	m6A	1.0509
				ENSMUST00000037473	m6A_neg	0.814114		ENSMUST00000113190	m6A_neg	0.79649
				ENSMUST00000109896	m6A	1.16225		ENSMUST00000184783	m6A	1.21313
				ENSMUST00000109896	m6A_neg	1.4044		ENSMUST00000184783	m6A_neg	0.735332
				ENSMUST00000023221	m6A	0.667075		ENSMUST00000073889	m6A	0.740285
				ENSMUST00000023221	m6A_neg	1.25759		ENSMUST00000073889	m6A_neg	1.07391
				ENSMUST00000043204	m6A	1.57213		ENSMUST00000115979	m6A	0.604696
				ENSMUST00000043204	m6A_neg	1.46486		ENSMUST00000115979	m6A_neg	1.536
				ENSMUST00000025375	m6A	0.860831		ENSMUST00000018568	m6A	1.06956
				ENSMUST00000025375	m6A_neg	0.803449		ENSMUST00000018568	m6A_neg	1.54343
				ENSMUST00000029435	m6A	0.587434		ENSMUST00000099274	m6A	0.960793
				ENSMUST00000029435	m6A_neg	0.858479		ENSMUST00000099274	m6A_neg	1.64138
				ENSMUST00000110725	m6A	1.08903		ENSMUST00000034326	m6A	0.756289
				ENSMUST00000110725	m6A_neg	2.36658		ENSMUST00000034326	m6A_neg	1.07839
				ENSMUST00000080518	m6A	0.411769		ENSMUST00000019226	m6A	0.945312
				ENSMUST00000080518	m6A_neg	0.832318		ENSMUST00000019226	m6A_neg	1.13652
				ENSMUST00000076372	m6A	0.58103		ENSMUST00000034138	m6A	1.01689
				ENSMUST00000076372	m6A_neg	0.783624		ENSMUST00000034138	m6A_neg	1.95031
				ENSMUST00000029502	m6A	0.56107		ENSMUST00000027897	m6A	0.869444
				ENSMUST00000029502	m6A_neg	1.09499		ENSMUST00000027897	m6A_neg	1.09671
				ENSMUST00000019987	m6A	0.89899		ENSMUST00000071982	m6A	1.30504
				ENSMUST00000019987	m6A_neg	1.11315		ENSMUST00000071982	m6A_neg	0.997023
				ENSMUST00000182964	m6A	1.24218		ENSMUST00000019506	m6A	2.09782
				ENSMUST00000182964	m6A_neg	1.48156		ENSMUST00000019506	m6A_neg	1.13798
				ENSMUST00000049248	m6A	0.802887		ENSMUST00000161211	m6A	0.987248
				ENSMUST00000049248	m6A_neg	1.65496		ENSMUST00000161211	m6A_neg	1.15139
				ENSMUST00000090942	m6A	0.754625		ENSMUST00000028617	m6A	0.776842
				ENSMUST00000090942	m6A_neg	1.10645		ENSMUST00000028617	m6A_neg	1.5939
				ENSMUST00000085715	m6A	1.44716		ENSMUST00000044857	m6A	1.0497
				ENSMUST00000085715	m6A_neg	1.11384		ENSMUST00000044857	m6A_neg	0.882286
				ENSMUST00000079042	m6A	0.410596		ENSMUST00000045557	m6A	1.05739
				ENSMUST00000079042	m6A_neg	1.10959		ENSMUST00000045557	m6A_neg	0.848728
				ENSMUST00000027396	m6A	0.715887		ENSMUST00000026416	m6A	0.770961
				ENSMUST00000027396	m6A_neg	0.855388		ENSMUST00000026416	m6A_neg	2.24882
				ENSMUST00000016086	m6A	0.373643		ENSMUST00000024766	m6A	1.1245
				ENSMUST00000016086	m6A_neg	0.860799		ENSMUST00000024766	m6A_neg	0.862836
				ENSMUST00000102849	m6A	1.25352		ENSMUST00000110638	m6A	1.06732
				ENSMUST00000102849	m6A_neg	0.93863		ENSMUST00000110638	m6A_neg	1.56993
				ENSMUST00000008830	m6A	3.61325		ENSMUST00000037001	m6A	1.7264
				ENSMUST00000008830	m6A_neg	1.96364		ENSMUST00000037001	m6A_neg	1.69781
				ENSMUST00000163680	m6A	1.34761		ENSMUST00000039608	m6A	1.09254
				ENSMUST00000163680	m6A_neg	1.45228		ENSMUST00000039608	m6A_neg	1.07111
				ENSMUST00000190116	m6A	1.57604		ENSMUST00000023687	m6A	1.0954
				ENSMUST00000190116	m6A_neg	1.5189		ENSMUST00000023687	m6A_neg	1.2483
				ENSMUST00000039926	m6A	0.889625		ENSMUST00000008542	m6A	1.03169
				ENSMUST00000039926	m6A_neg	0.725653		ENSMUST00000008542	m6A_neg	1.0895
				ENSMUST00000030078	m6A	1.98081		ENSMUST00000027286	m6A	0.650538
				ENSMUST00000030078	m6A_neg	1.21926		ENSMUST00000027286	m6A_neg	1.15443
				ENSMUST00000049424	m6A	1.28876		ENSMUST00000097773	m6A	1.77717
				ENSMUST00000049424	m6A_neg	0.896413		ENSMUST00000097773	m6A_neg	1.44309
				ENSMUST00000026833	m6A	1.02657		ENSMUST00000112836	m6A	1.90093
				ENSMUST00000026833	m6A_neg	0.887611		ENSMUST00000112836	m6A_neg	1.01986
				ENSMUST00000062322	m6A	0.738747		ENSMUST00000113523	m6A	1.18033
				ENSMUST00000062322	m6A_neg	1.04045		ENSMUST00000113523	m6A_neg	0.985542
				ENSMUST00000043775	m6A	1.49525		ENSMUST00000034017	m6A	1.47547
				ENSMUST00000043775	m6A_neg	0.860498		ENSMUST00000034017	m6A_neg	1.0776
				ENSMUST00000061047	m6A	0.87964		ENSMUST00000003450	m6A	0.872972
				ENSMUST00000061047	m6A_neg	1.42386		ENSMUST00000003450	m6A_neg	1.45764
				ENSMUST00000040790	m6A	0.882777		ENSMUST00000060232	m6A	1.16273
				ENSMUST00000040790	m6A_neg	0.974747		ENSMUST00000060232	m6A_neg	1.08959
				ENSMUST00000026558	m6A	0.452548		ENSMUST00000159814	m6A	2.28329
				ENSMUST00000026558	m6A_neg	1.05062		ENSMUST00000159814	m6A_neg	0.76631
				ENSMUST00000100078	m6A	0.985431		ENSMUST00000025957	m6A	0.884046
				ENSMUST00000100078	m6A_neg	1.20081		ENSMUST00000025957	m6A_neg	0.670193
				ENSMUST00000023165	m6A	1.47235		ENSMUST00000026221	m6A	0.930613
				ENSMUST00000023165	m6A_neg	1.52002		ENSMUST00000026221	m6A_neg	0.739007
				ENSMUST00000045228	m6A	0.535144		ENSMUST00000021134	m6A	0.631683
				ENSMUST00000045228	m6A_neg	0.991699		ENSMUST00000021134	m6A_neg	0.656956
				ENSMUST00000001002	m6A	0.98911		ENSMUST00000033910	m6A	1.01579
				ENSMUST00000001002	m6A_neg	1.46417		ENSMUST00000033910	m6A_neg	1.0368
				ENSMUST00000034184	m6A	1.29158		ENSMUST00000102550	m6A	1.00385
				ENSMUST00000034184	m6A_neg	1.23294		ENSMUST00000102550	m6A_neg	1.27616
				ENSMUST00000155571	m6A	0.980403		ENSMUST00000045562	m6A	1.4017
				ENSMUST00000155571	m6A_neg	0.806228		ENSMUST00000045562	m6A_neg	0.997652
				ENSMUST00000177916	m6A	0.865581		ENSMUST00000021843	m6A	1.1029
				ENSMUST00000177916	m6A_neg	1.54333		ENSMUST00000021843	m6A_neg	1.21332
				ENSMUST00000001126	m6A	1.77853		ENSMUST00000154617	m6A	1.11533
				ENSMUST00000001126	m6A_neg	1.0055		ENSMUST00000154617	m6A_neg	1.23818
				ENSMUST00000043138	m6A	1.15709		ENSMUST00000108661	m6A	2.57168
				ENSMUST00000043138	m6A_neg	1.24329		ENSMUST00000108661	m6A_neg	1.47843
				ENSMUST00000109690	m6A	0.828546		ENSMUST00000165199	m6A	0.839279
				ENSMUST00000109690	m6A_neg	1.37517		ENSMUST00000165199	m6A_neg	1.09968
				ENSMUST00000046751	m6A	0.835061		ENSMUST00000038196	m6A	1.1438
				ENSMUST00000046751	m6A_neg	1.16517		ENSMUST00000038196	m6A_neg	1.06839
				ENSMUST00000161804	m6A	1.77925		ENSMUST00000130216	m6A	1.36907
				ENSMUST00000161804	m6A_neg	0.954388		ENSMUST00000130216	m6A_neg	1.49755
				ENSMUST00000020647	m6A	1.0889		ENSMUST00000039554	m6A	0.702859
				ENSMUST00000020647	m6A_neg	0.78026		ENSMUST00000039554	m6A_neg	0.888441
				ENSMUST00000053713	m6A	0.676831		ENSMUST00000047883	m6A	0.446881
				ENSMUST00000053713	m6A_neg	1.00533		ENSMUST00000047883	m6A_neg	0.951363
				ENSMUST00000136740	m6A	1.22025		ENSMUST00000035177	m6A	0.984112
				ENSMUST00000136740	m6A_neg	1.35308		ENSMUST00000035177	m6A_neg	0.97864
				ENSMUST00000110199	m6A	0.4952		ENSMUST00000133181	m6A	0.576522
				ENSMUST00000110199	m6A_neg	0.638359		ENSMUST00000133181	m6A_neg	0.971632
				ENSMUST00000041466	m6A	0.311946		ENSMUST00000050125	m6A	0.375619
				ENSMUST00000041466	m6A_neg	0.899723		ENSMUST00000050125	m6A_neg	0.98331
				ENSMUST00000159551	m6A	1.11414		ENSMUST00000023225	m6A	0.96893
				ENSMUST00000159551	m6A_neg	1.34804		ENSMUST00000023225	m6A_neg	1.38532
				ENSMUST00000085245	m6A	0.652692		ENSMUST00000096386	m6A	1.39798
				ENSMUST00000085245	m6A_neg	0.652		ENSMUST00000096386	m6A_neg	0.724455
				ENSMUST00000094331	m6A	0.633965		ENSMUST00000028767	m6A	1.00147
				ENSMUST00000094331	m6A_neg	0.924638		ENSMUST00000028767	m6A_neg	1.12745
				ENSMUST00000111042	m6A	0.642504		ENSMUST00000163799	m6A	1.18531
				ENSMUST00000111042	m6A_neg	1.12869		ENSMUST00000163799	m6A_neg	1.17954
				ENSMUST00000037879	m6A	1.54414		ENSMUST00000047425	m6A	1.20855
				ENSMUST00000037879	m6A_neg	1.17781		ENSMUST00000047425	m6A_neg	0.986043
				ENSMUST00000074043	m6A	0.569626		ENSMUST00000099441	m6A	0.657687
				ENSMUST00000074043	m6A_neg	0.88207		ENSMUST00000099441	m6A_neg	1.74626
				ENSMUST00000055843	m6A	0.908882		ENSMUST00000040967	m6A	0.689163
				ENSMUST00000055843	m6A_neg	0.879288		ENSMUST00000040967	m6A_neg	0.829705
				ENSMUST00000022945	m6A	0.876362		ENSMUST00000042556	m6A	0.979247
				ENSMUST00000022945	m6A_neg	0.760135		ENSMUST00000042556	m6A_neg	0.665069
				ENSMUST00000064762	m6A	1.16796		ENSMUST00000046955	m6A	0.986531
				ENSMUST00000064762	m6A_neg	1.19374		ENSMUST00000046955	m6A_neg	1.80357
				ENSMUST00000094216	m6A	0.897446		ENSMUST00000147914	m6A	0.959701
				ENSMUST00000094216	m6A_neg	0.972036		ENSMUST00000147914	m6A_neg	0.805434
				ENSMUST00000159109	m6A	0.724485		ENSMUST00000079869	m6A	0.494955
				ENSMUST00000159109	m6A_neg	0.960599		ENSMUST00000079869	m6A_neg	0.867266
				ENSMUST00000038942	m6A	2.45172		ENSMUST00000030760	m6A	1.27474
				ENSMUST00000038942	m6A_neg	1.26349		ENSMUST00000030760	m6A_neg	0.717198
				ENSMUST00000003310	m6A	1.43168		ENSMUST00000116349	m6A	0.697841
				ENSMUST00000003310	m6A_neg	1.89946		ENSMUST00000116349	m6A_neg	0.79126
				ENSMUST00000016172	m6A	1.09223		ENSMUST00000000500	m6A	1.10091
				ENSMUST00000016172	m6A_neg	3.22227		ENSMUST00000000500	m6A_neg	0.79684
				ENSMUST00000030568	m6A	1.53361		ENSMUST00000047404	m6A	1.28296
				ENSMUST00000030568	m6A_neg	1.28163		ENSMUST00000047404	m6A_neg	1.22069
				ENSMUST00000071857	m6A	0.838418		ENSMUST00000102683	m6A	1.22892
				ENSMUST00000071857	m6A_neg	0.749299		ENSMUST00000102683	m6A_neg	0.822915
				ENSMUST00000028527	m6A	0.966035		ENSMUST00000034465	m6A	0.908612
				ENSMUST00000028527	m6A_neg	1.69592		ENSMUST00000034465	m6A_neg	0.793177
				ENSMUST00000108777	m6A	1.64387		ENSMUST00000054251	m6A	1.40177
				ENSMUST00000108777	m6A_neg	0.82737		ENSMUST00000054251	m6A_neg	1.4963
				ENSMUST00000107353	m6A	0.620276		ENSMUST00000115073	m6A	0.895748
				ENSMUST00000107353	m6A_neg	0.692873		ENSMUST00000115073	m6A_neg	0.971671
				ENSMUST00000048544	m6A	1.26892		ENSMUST00000033444	m6A	1.17635
				ENSMUST00000048544	m6A_neg	1.03653		ENSMUST00000033444	m6A_neg	0.638538
				ENSMUST00000020273	m6A	0.515875		ENSMUST00000035055	m6A	1.32308
				ENSMUST00000020273	m6A_neg	0.781527		ENSMUST00000035055	m6A_neg	1.35348
				ENSMUST00000108344	m6A	1.0381		ENSMUST00000008350	m6A	1.0535
				ENSMUST00000108344	m6A_neg	1.29761		ENSMUST00000008350	m6A_neg	1.13555
				ENSMUST00000041641	m6A	1.3128		ENSMUST00000022728	m6A	0.503454
				ENSMUST00000041641	m6A_neg	1.25423		ENSMUST00000022728	m6A_neg	1.70207
				ENSMUST00000052505	m6A	0.721909		ENSMUST00000018476	m6A	0.746264
				ENSMUST00000052505	m6A_neg	1.06181		ENSMUST00000018476	m6A_neg	1.14726
				ENSMUST00000057486	m6A	1.04508		ENSMUST00000038474	m6A	1.26034
				ENSMUST00000057486	m6A_neg	1.00782		ENSMUST00000038474	m6A_neg	1.08428
				ENSMUST00000021857	m6A	1.78972		ENSMUST00000028549	m6A	1.31985
				ENSMUST00000021857	m6A_neg	1.15742		ENSMUST00000028549	m6A_neg	1.32544
				ENSMUST00000084852	m6A	1.51252		ENSMUST00000059018	m6A	0.652392
				ENSMUST00000084852	m6A_neg	1.24239		ENSMUST00000059018	m6A_neg	1.00508
				ENSMUST00000007733	m6A	1.16391		ENSMUST00000030187	m6A	1.35688
				ENSMUST00000007733	m6A_neg	0.910921		ENSMUST00000030187	m6A_neg	1.38082
				ENSMUST00000020365	m6A	0.608981		ENSMUST00000040117	m6A	1.05127
				ENSMUST00000020365	m6A_neg	0.943757		ENSMUST00000040117	m6A_neg	1.24232
				ENSMUST00000052140	m6A	0.781475		ENSMUST00000003550	m6A	0.923641
				ENSMUST00000052140	m6A_neg	1.51045		ENSMUST00000003550	m6A_neg	1.50113
				ENSMUST00000037709	m6A	1.25648		ENSMUST00000099295	m6A	1.78929
				ENSMUST00000037709	m6A_neg	1.12225		ENSMUST00000099295	m6A_neg	1.13213
				ENSMUST00000168844	m6A	0.627953		ENSMUST00000052839	m6A	1.1407
				ENSMUST00000168844	m6A_neg	1.91393		ENSMUST00000052839	m6A_neg	0.829843
				ENSMUST00000176540	m6A	0.992257		ENSMUST00000140761	m6A	1.57053
				ENSMUST00000176540	m6A_neg	1.30001		ENSMUST00000140761	m6A_neg	1.14354
				ENSMUST00000089017	m6A	1.24548		ENSMUST00000048678	m6A	1.57151
				ENSMUST00000089017	m6A_neg	1.28114		ENSMUST00000048678	m6A_neg	1.17717
				ENSMUST00000065014	m6A	1.21235		ENSMUST00000027123	m6A	0.681339
				ENSMUST00000065014	m6A_neg	1.23872		ENSMUST00000027123	m6A_neg	0.873893
				ENSMUST00000050171	m6A	1.21275		ENSMUST00000012580	m6A	0.491316
				ENSMUST00000050171	m6A_neg	1.74953		ENSMUST00000012580	m6A_neg	1.30412
				ENSMUST00000015791	m6A	1.09691		ENSMUST00000029371	m6A	1.94944
				ENSMUST00000015791	m6A_neg	1.30644		ENSMUST00000029371	m6A_neg	1.00242
				ENSMUST00000129603	m6A	1.86528		ENSMUST00000024884	m6A	1.09366
				ENSMUST00000129603	m6A_neg	1.18944		ENSMUST00000024884	m6A_neg	1.28503
				ENSMUST00000027027	m6A	0.580991		ENSMUST00000033010	m6A	0.659212
				ENSMUST00000027027	m6A_neg	1.76343		ENSMUST00000033010	m6A_neg	0.888474
				ENSMUST00000062058	m6A	1.02957		ENSMUST00000000384	m6A	1.21335
				ENSMUST00000062058	m6A_neg	1.76099		ENSMUST00000000384	m6A_neg	1.1284
				ENSMUST00000037968	m6A	1.6524		ENSMUST00000020775	m6A	1.05384
				ENSMUST00000037968	m6A_neg	1.14384		ENSMUST00000020775	m6A_neg	0.917239
				ENSMUST00000018993	m6A	1.06995		ENSMUST00000030317	m6A	1.62568
				ENSMUST00000018993	m6A_neg	0.953963		ENSMUST00000030317	m6A_neg	0.969226
				ENSMUST00000058104	m6A	0.926123		ENSMUST00000004560	m6A	0.522538
				ENSMUST00000058104	m6A_neg	1.48018		ENSMUST00000004560	m6A_neg	1.11841
				ENSMUST00000023555	m6A	0.249852		ENSMUST00000057062	m6A	0.343864
				ENSMUST00000023555	m6A_neg	0.755585		ENSMUST00000057062	m6A_neg	1.13064
				ENSMUST00000030702	m6A	0.903577		ENSMUST00000162183	m6A	0.629581
				ENSMUST00000030702	m6A_neg	0.963214		ENSMUST00000162183	m6A_neg	2.09547
				ENSMUST00000126214	m6A	2.15426		ENSMUST00000161779	m6A	1.30867
				ENSMUST00000126214	m6A_neg	1.18659		ENSMUST00000161779	m6A_neg	1.30415
				ENSMUST00000023611	m6A	1.37392		ENSMUST00000046875	m6A	0.872856
				ENSMUST00000023611	m6A_neg	1.33132		ENSMUST00000046875	m6A_neg	0.873584
				ENSMUST00000094993	m6A	0.858087		ENSMUST00000033915	m6A	0.963706
				ENSMUST00000094993	m6A_neg	1.34962		ENSMUST00000033915	m6A_neg	0.562353
				ENSMUST00000169707	m6A	0.825963		ENSMUST00000012587	m6A	1.32282
				ENSMUST00000169707	m6A_neg	1.98725		ENSMUST00000012587	m6A_neg	1.17625
				ENSMUST00000113869	m6A	1.11736		ENSMUST00000031524	m6A	2.18363
				ENSMUST00000113869	m6A_neg	1.65353		ENSMUST00000031524	m6A_neg	1.13455
				ENSMUST00000061334	m6A	0.849043		ENSMUST00000015812	m6A	1.02968
				ENSMUST00000061334	m6A_neg	0.652935		ENSMUST00000015812	m6A_neg	0.883028
				ENSMUST00000047621	m6A	1.43709		ENSMUST00000036865	m6A	1.17615
				ENSMUST00000047621	m6A_neg	1.13579		ENSMUST00000036865	m6A_neg	1.03749
				ENSMUST00000113567	m6A	1.379		ENSMUST00000005493	m6A	1.5558
				ENSMUST00000113567	m6A_neg	0.96198		ENSMUST00000005493	m6A_neg	1.10556
				ENSMUST00000057910	m6A	1.08869		ENSMUST00000088827	m6A	0.581622
				ENSMUST00000057910	m6A_neg	2.27803		ENSMUST00000088827	m6A_neg	0.841733
				ENSMUST00000033450	m6A	1.23193		ENSMUST00000159816	m6A	1.84875
				ENSMUST00000033450	m6A_neg	0.859859		ENSMUST00000159816	m6A_neg	1.06459
				ENSMUST00000121799	m6A	1.08875		ENSMUST00000073157	m6A	0.415929
				ENSMUST00000121799	m6A_neg	0.905658		ENSMUST00000073157	m6A_neg	1.13394
				ENSMUST00000038237	m6A	0.826237		ENSMUST00000088922	m6A	0.897574
				ENSMUST00000038237	m6A_neg	1.23724		ENSMUST00000088922	m6A_neg	1.09771
				ENSMUST00000056365	m6A	1.47148		ENSMUST00000098950	m6A	0.685006
				ENSMUST00000056365	m6A_neg	0.939161		ENSMUST00000098950	m6A_neg	0.941372
				ENSMUST00000000505	m6A	0.8134		ENSMUST00000042601	m6A	0.809324
				ENSMUST00000000505	m6A_neg	0.905846		ENSMUST00000042601	m6A_neg	1.39207
				ENSMUST00000037947	m6A	1.06802		ENSMUST00000111623	m6A	1.14872
				ENSMUST00000037947	m6A_neg	1.06569		ENSMUST00000111623	m6A_neg	1.61118
				ENSMUST00000041477	m6A	1.96319		ENSMUST00000021306	m6A	0.752927
				ENSMUST00000041477	m6A_neg	0.929888		ENSMUST00000021306	m6A_neg	1.29017
				ENSMUST00000077941	m6A	1.92428		ENSMUST00000170759	m6A	2.33195
				ENSMUST00000077941	m6A_neg	1.23508		ENSMUST00000170759	m6A_neg	1.13156
				ENSMUST00000047714	m6A	1.68451		ENSMUST00000025215	m6A	0.709268
				ENSMUST00000047714	m6A_neg	1.64404		ENSMUST00000025215	m6A_neg	1.88704
				ENSMUST00000110105	m6A	1.29679		ENSMUST00000040416	m6A	1.46475
				ENSMUST00000110105	m6A_neg	1.14497		ENSMUST00000040416	m6A_neg	1.49929
				ENSMUST00000045730	m6A	1.85068		ENSMUST00000081619	m6A	1.74053
				ENSMUST00000045730	m6A_neg	1.51908		ENSMUST00000081619	m6A_neg	0.978327
				ENSMUST00000046506	m6A	1.54381		ENSMUST00000021817	m6A	0.796084
				ENSMUST00000046506	m6A_neg	0.951082		ENSMUST00000021817	m6A_neg	1.1818
				ENSMUST00000022217	m6A	1.58522		ENSMUST00000007738	m6A	1.01505
				ENSMUST00000022217	m6A_neg	1.2345		ENSMUST00000007738	m6A_neg	1.32181
				ENSMUST00000026663	m6A	0.859204		ENSMUST00000091374	m6A	1.60568
				ENSMUST00000026663	m6A_neg	1.08472		ENSMUST00000091374	m6A_neg	0.946549
				ENSMUST00000091186	m6A	2.01767		ENSMUST00000061118	m6A	0.362039
				ENSMUST00000091186	m6A_neg	1.43305		ENSMUST00000061118	m6A_neg	0.974073
				ENSMUST00000039517	m6A	1.78974		ENSMUST00000001485	m6A	1.22813
				ENSMUST00000039517	m6A_neg	1.28388		ENSMUST00000001485	m6A_neg	0.974088
				ENSMUST00000015011	m6A	1.29638		ENSMUST00000026976	m6A	0.838329
				ENSMUST00000015011	m6A_neg	0.653376		ENSMUST00000026976	m6A_neg	1.88893
				ENSMUST00000029140	m6A	1.02407		ENSMUST00000036541	m6A	2.21598
				ENSMUST00000029140	m6A_neg	1.04989		ENSMUST00000036541	m6A_neg	1.59132
				ENSMUST00000067538	m6A	0.884172		ENSMUST00000022609	m6A	0.877589
				ENSMUST00000067538	m6A_neg	0.918881		ENSMUST00000022609	m6A_neg	1.11077
				ENSMUST00000109135	m6A	2.0409		ENSMUST00000035237	m6A	0.694896
				ENSMUST00000109135	m6A_neg	1.43628		ENSMUST00000035237	m6A_neg	1.43893
				ENSMUST00000097527	m6A	1.24103		ENSMUST00000077175	m6A	1.52323
				ENSMUST00000097527	m6A_neg	0.734039		ENSMUST00000077175	m6A_neg	1.08568
				ENSMUST00000112550	m6A	1.13903		ENSMUST00000044207	m6A	0.692061
				ENSMUST00000112550	m6A_neg	1.56138		ENSMUST00000044207	m6A_neg	0.628115
				ENSMUST00000115151	m6A	1.14778		ENSMUST00000124745	m6A	0.947504
				ENSMUST00000115151	m6A_neg	2.73113		ENSMUST00000124745	m6A_neg	1.04034
				ENSMUST00000097542	m6A	0.602705		ENSMUST00000019937	m6A	0.818164
				ENSMUST00000097542	m6A_neg	1.24848		ENSMUST00000019937	m6A_neg	1.23025
				ENSMUST00000167058	m6A	1.02718		ENSMUST00000033961	m6A	0.701473
				ENSMUST00000167058	m6A_neg	1.54998		ENSMUST00000033961	m6A_neg	1.18551
				ENSMUST00000034467	m6A	1.05198		ENSMUST00000022553	m6A	0.635447
				ENSMUST00000034467	m6A_neg	1.67337		ENSMUST00000022553	m6A_neg	1.24307
				ENSMUST00000032891	m6A	1.80339		ENSMUST00000020931	m6A	0.778183
				ENSMUST00000032891	m6A_neg	0.861665		ENSMUST00000020931	m6A_neg	1.19152
				ENSMUST00000059458	m6A	1.78648		ENSMUST00000105475	m6A	1.02236
				ENSMUST00000059458	m6A_neg	0.768076		ENSMUST00000105475	m6A_neg	0.96118
				ENSMUST00000055241	m6A	1.18517		ENSMUST00000070166	m6A	0.492044
				ENSMUST00000055241	m6A_neg	1.94717		ENSMUST00000070166	m6A_neg	1.25157
				ENSMUST00000112046	m6A	0.751838		ENSMUST00000113941	m6A	1.01966
				ENSMUST00000112046	m6A_neg	1.11867		ENSMUST00000113941	m6A_neg	1.60001
				ENSMUST00000161448	m6A	0.985431		ENSMUST00000034466	m6A	1.08988
				ENSMUST00000161448	m6A_neg	0.976253		ENSMUST00000034466	m6A_neg	1.01002
				ENSMUST00000021670	m6A	0.990709		ENSMUST00000076894	m6A	1.85089
				ENSMUST00000021670	m6A_neg	1.96981		ENSMUST00000076894	m6A_neg	1.79057
				ENSMUST00000047413	m6A	1.49734		ENSMUST00000025668	m6A	1.22947
				ENSMUST00000047413	m6A_neg	1.4667		ENSMUST00000025668	m6A_neg	0.551624
				ENSMUST00000155551	m6A	1.40853		ENSMUST00000043951	m6A	0.869122
				ENSMUST00000155551	m6A_neg	1.65342		ENSMUST00000043951	m6A_neg	0.985381
				ENSMUST00000021674	m6A	0.614456		ENSMUST00000120539	m6A	0.769601
				ENSMUST00000021674	m6A_neg	0.282303		ENSMUST00000120539	m6A_neg	0.784287
				ENSMUST00000047615	m6A	1.42204		ENSMUST00000037055	m6A	1.86423
				ENSMUST00000047615	m6A_neg	1.20705		ENSMUST00000037055	m6A_neg	0.98127
				ENSMUST00000120129	m6A	1.08725		ENSMUST00000037998	m6A	2.01905
				ENSMUST00000120129	m6A_neg	2.35416		ENSMUST00000037998	m6A_neg	1.59669
				ENSMUST00000081631	m6A	0.505682		ENSMUST00000071792	m6A	0.910227
				ENSMUST00000081631	m6A_neg	1.05417		ENSMUST00000071792	m6A_neg	0.896161
				ENSMUST00000074989	m6A	0.78688		ENSMUST00000001155	m6A	0.762599
				ENSMUST00000074989	m6A_neg	0.957423		ENSMUST00000001155	m6A_neg	1.47254
				ENSMUST00000022881	m6A	0.918793		ENSMUST00000074259	m6A	0.379455
				ENSMUST00000022881	m6A_neg	0.63363		ENSMUST00000074259	m6A_neg	0.814474
				ENSMUST00000031069	m6A	0.961144		ENSMUST00000027800	m6A	0.829757
				ENSMUST00000031069	m6A_neg	1.09689		ENSMUST00000027800	m6A_neg	1.09359
				ENSMUST00000097925	m6A	1.25232		ENSMUST00000028835	m6A	0.524879
				ENSMUST00000097925	m6A_neg	1.26268		ENSMUST00000028835	m6A_neg	0.966347
				ENSMUST00000117648	m6A	1.78798		ENSMUST00000001834	m6A	0.698826
				ENSMUST00000117648	m6A_neg	2.0819		ENSMUST00000001834	m6A_neg	1.17415
				ENSMUST00000048655	m6A	0.308727		ENSMUST00000031530	m6A	1.24268
				ENSMUST00000048655	m6A_neg	1.0009		ENSMUST00000031530	m6A_neg	1.0282
				ENSMUST00000167199	m6A	0.681881		ENSMUST00000101225	m6A	0.5353
				ENSMUST00000167199	m6A_neg	0.67507		ENSMUST00000101225	m6A_neg	0.856837
				ENSMUST00000026410	m6A	1.42354		ENSMUST00000004786	m6A	1.32968
				ENSMUST00000026410	m6A_neg	1.55375		ENSMUST00000004786	m6A_neg	0.865622
				ENSMUST00000017290	m6A	1.10891		ENSMUST00000065896	m6A	1.64665
				ENSMUST00000017290	m6A_neg	1.5377		ENSMUST00000065896	m6A_neg	2.01936
				ENSMUST00000068714	m6A	0.778455		ENSMUST00000029629	m6A	1.28949
				ENSMUST00000068714	m6A_neg	1.17327		ENSMUST00000029629	m6A_neg	1.11075
				ENSMUST00000121291	m6A	0.555415		ENSMUST00000031011	m6A	0.838181
				ENSMUST00000121291	m6A_neg	1.37102		ENSMUST00000031011	m6A_neg	0.774217
				ENSMUST00000121979	m6A	1.20957		ENSMUST00000003319	m6A	0.741354
				ENSMUST00000121979	m6A_neg	0.932622		ENSMUST00000003319	m6A_neg	1.17467
				ENSMUST00000004343	m6A	1.23889		ENSMUST00000030628	m6A	0.990503
				ENSMUST00000004343	m6A_neg	1.13738		ENSMUST00000030628	m6A_neg	0.961432
				ENSMUST00000170795	m6A	0.676425		ENSMUST00000030795	m6A	0.511372
				ENSMUST00000170795	m6A_neg	1.14284		ENSMUST00000030795	m6A_neg	0.970947
				ENSMUST00000171461	m6A	1.19803		ENSMUST00000001242	m6A	1.02541
				ENSMUST00000171461	m6A_neg	1.75988		ENSMUST00000001242	m6A_neg	3.11856
				ENSMUST00000032497	m6A	0.774429		ENSMUST00000077925	m6A	0.900628
				ENSMUST00000032497	m6A_neg	0.9542		ENSMUST00000077925	m6A_neg	1.46266
				ENSMUST00000035934	m6A	1.51927		ENSMUST00000038149	m6A	1.02942
				ENSMUST00000035934	m6A_neg	0.950609		ENSMUST00000038149	m6A_neg	1.50028
				ENSMUST00000165400	m6A	1.14208		ENSMUST00000024811	m6A	1.05589
				ENSMUST00000165400	m6A_neg	1.01296		ENSMUST00000024811	m6A_neg	1.37622
				ENSMUST00000039680	m6A	2.79504		ENSMUST00000014642	m6A	0.954886
				ENSMUST00000039680	m6A_neg	1.59271		ENSMUST00000014642	m6A_neg	0.885004
				ENSMUST00000050897	m6A	4.40364		ENSMUST00000027580	m6A	0.884794
				ENSMUST00000050897	m6A_neg	1.64671		ENSMUST00000027580	m6A_neg	1.12673
				ENSMUST00000101082	m6A	1.19931		ENSMUST00000106118	m6A	1.01903
				ENSMUST00000101082	m6A_neg	0.865005		ENSMUST00000106118	m6A_neg	0.625891
				ENSMUST00000068593	m6A	1.23082		ENSMUST00000171088	m6A	0.89766
				ENSMUST00000068593	m6A_neg	2.38365		ENSMUST00000171088	m6A_neg	0.856335
				ENSMUST00000044331	m6A	0.992062		ENSMUST00000108593	m6A	1.04264
				ENSMUST00000044331	m6A_neg	1.83514		ENSMUST00000108593	m6A_neg	1.2292
				ENSMUST00000021356	m6A	1.45631		ENSMUST00000072697	m6A	0.78486
				ENSMUST00000021356	m6A_neg	1.53229		ENSMUST00000072697	m6A_neg	1.01043
				ENSMUST00000040017	m6A	1.01049		ENSMUST00000120705	m6A	1.40198
				ENSMUST00000040017	m6A_neg	0.953985		ENSMUST00000120705	m6A_neg	1.03166
				ENSMUST00000038523	m6A	1.28737		ENSMUST00000044475	m6A	1.82718
				ENSMUST00000038523	m6A_neg	1.21862		ENSMUST00000044475	m6A_neg	0.89619
				ENSMUST00000043551	m6A	0.904538		ENSMUST00000200082	m6A	1.79397
				ENSMUST00000043551	m6A_neg	2.7413		ENSMUST00000200082	m6A_neg	1.48273
				ENSMUST00000077696	m6A	0.80334		ENSMUST00000023489	m6A	1.28718
				ENSMUST00000077696	m6A_neg	0.604753		ENSMUST00000023489	m6A_neg	1.50846
				ENSMUST00000045747	m6A	0.948153		ENSMUST00000067744	m6A	1.24356
				ENSMUST00000045747	m6A_neg	0.853015		ENSMUST00000067744	m6A_neg	1.29403
				ENSMUST00000047704	m6A	1.21582		ENSMUST00000039796	m6A	2.03343
				ENSMUST00000047704	m6A_neg	1.07227		ENSMUST00000039796	m6A_neg	1.11868
				ENSMUST00000112238	m6A	0.578371		ENSMUST00000124992	m6A	0.813963
				ENSMUST00000112238	m6A_neg	1.60956		ENSMUST00000124992	m6A_neg	1.32902
				ENSMUST00000074957	m6A	1.4234		ENSMUST00000033929	m6A	1.09943
				ENSMUST00000074957	m6A_neg	1.82378		ENSMUST00000033929	m6A_neg	0.757775
				ENSMUST00000110583	m6A	0.75491		ENSMUST00000025505	m6A	1.01432
				ENSMUST00000110583	m6A_neg	0.723346		ENSMUST00000025505	m6A_neg	1.07913
				ENSMUST00000093099	m6A	0.607513		ENSMUST00000098148	m6A	0.667807
				ENSMUST00000093099	m6A_neg	1.12537		ENSMUST00000098148	m6A_neg	0.557868
				ENSMUST00000107107	m6A	0.983299		ENSMUST00000113516	m6A	1.56651
				ENSMUST00000107107	m6A_neg	0.664862		ENSMUST00000113516	m6A_neg	1.10623
				ENSMUST00000035218	m6A	2.86904		ENSMUST00000029259	m6A	1.38597
				ENSMUST00000035218	m6A_neg	1.12949		ENSMUST00000029259	m6A_neg	0.984784
				ENSMUST00000023161	m6A	2.1351		ENSMUST00000025649	m6A	1.22385
				ENSMUST00000023161	m6A_neg	2.34586		ENSMUST00000025649	m6A_neg	1.21548
				ENSMUST00000030971	m6A	1.27922		ENSMUST00000108634	m6A	2.51764
				ENSMUST00000030971	m6A_neg	1.21062		ENSMUST00000108634	m6A_neg	1.3419
				ENSMUST00000014505	m6A	1.1646		ENSMUST00000179936	m6A	0.797421
				ENSMUST00000014505	m6A_neg	1.02469		ENSMUST00000179936	m6A_neg	1.13082
				ENSMUST00000044053	m6A	1.92521		ENSMUST00000097888	m6A	0.941014
				ENSMUST00000044053	m6A_neg	1.01692		ENSMUST00000097888	m6A_neg	1.05
				ENSMUST00000000266	m6A	0.653212		ENSMUST00000102518	m6A	1.16203
				ENSMUST00000000266	m6A_neg	1.31237		ENSMUST00000102518	m6A_neg	0.918672
				ENSMUST00000164099	m6A	1.00465		ENSMUST00000109905	m6A	0.856977
				ENSMUST00000164099	m6A_neg	1.89494		ENSMUST00000109905	m6A_neg	2.70278
				ENSMUST00000053699	m6A	1.24801		ENSMUST00000172306	m6A	0.444813
				ENSMUST00000053699	m6A_neg	1.24903		ENSMUST00000172306	m6A_neg	1.24187
				ENSMUST00000015841	m6A	0.927004		ENSMUST00000030726	m6A	0.320386
				ENSMUST00000015841	m6A_neg	0.889875		ENSMUST00000030726	m6A_neg	1.44589
				ENSMUST00000026448	m6A	1.25111		ENSMUST00000020741	m6A	1.37549
				ENSMUST00000026448	m6A_neg	0.607239		ENSMUST00000020741	m6A_neg	0.773135
				ENSMUST00000112251	m6A	0.937761		ENSMUST00000081064	m6A	1.02452
				ENSMUST00000112251	m6A_neg	1.23946		ENSMUST00000081064	m6A_neg	1.13538
				ENSMUST00000049149	m6A	2.52158		ENSMUST00000026156	m6A	0.795549
				ENSMUST00000049149	m6A_neg	1.7846		ENSMUST00000026156	m6A_neg	1.25462
				ENSMUST00000031288	m6A	0.615851		ENSMUST00000019333	m6A	1.34895
				ENSMUST00000031288	m6A_neg	1.00169		ENSMUST00000019333	m6A_neg	1.46987
				ENSMUST00000048359	m6A	0.853338		ENSMUST00000029769	m6A	1.79418
				ENSMUST00000048359	m6A_neg	1.75539		ENSMUST00000029769	m6A_neg	1.02757
				ENSMUST00000098473	m6A	0.97969		ENSMUST00000110463	m6A	0.768571
				ENSMUST00000098473	m6A_neg	1.65761		ENSMUST00000110463	m6A_neg	1.10464
				ENSMUST00000080449	m6A	1.7586		ENSMUST00000088823	m6A	1.29731
				ENSMUST00000080449	m6A_neg	2.43337		ENSMUST00000088823	m6A_neg	0.915032
				ENSMUST00000106259	m6A	0.832644		ENSMUST00000028991	m6A	1.1944
				ENSMUST00000106259	m6A_neg	1.24242		ENSMUST00000028991	m6A_neg	0.962987
				ENSMUST00000163159	m6A	0.715486		ENSMUST00000037853	m6A	0.928296
				ENSMUST00000163159	m6A_neg	1.04618		ENSMUST00000037853	m6A_neg	1.30433
				ENSMUST00000041029	m6A	1.87632		ENSMUST00000149884	m6A	0.577407
				ENSMUST00000041029	m6A_neg	0.83104		ENSMUST00000149884	m6A_neg	0.645505
				ENSMUST00000024885	m6A	0.617755		ENSMUST00000040069	m6A	1.33634
				ENSMUST00000024885	m6A_neg	0.997447		ENSMUST00000040069	m6A_neg	0.804747
				ENSMUST00000054098	m6A	0.513199		ENSMUST00000075657	m6A	1.70994
				ENSMUST00000054098	m6A_neg	1.04068		ENSMUST00000075657	m6A_neg	0.993129
				ENSMUST00000085856	m6A	2.11512		ENSMUST00000112498	m6A	1.62598
				ENSMUST00000085856	m6A_neg	1.09051		ENSMUST00000112498	m6A_neg	0.832256
				ENSMUST00000084820	m6A	1.30578		ENSMUST00000109837	m6A	1.65784
				ENSMUST00000084820	m6A_neg	1.4014		ENSMUST00000109837	m6A_neg	1.07845
				ENSMUST00000039333	m6A	0.941956		ENSMUST00000137573	m6A	1.30157
				ENSMUST00000039333	m6A_neg	1.42296		ENSMUST00000137573	m6A_neg	0.923154
				ENSMUST00000042365	m6A	0.990159		ENSMUST00000041045	m6A	2.17373
				ENSMUST00000042365	m6A_neg	1.22718		ENSMUST00000041045	m6A_neg	0.894849
				ENSMUST00000041374	m6A	0.800663		ENSMUST00000031250	m6A	1.09038
				ENSMUST00000041374	m6A_neg	0.769969		ENSMUST00000031250	m6A_neg	0.971432
				ENSMUST00000025142	m6A	0.739073		ENSMUST00000050646	m6A	0.395585
				ENSMUST00000025142	m6A_neg	1.43934		ENSMUST00000050646	m6A_neg	0.788661
				ENSMUST00000084207	m6A	1.39347		ENSMUST00000044530	m6A	1.77378
				ENSMUST00000084207	m6A_neg	0.761149		ENSMUST00000044530	m6A_neg	1.2784
				ENSMUST00000061280	m6A	0.559299		ENSMUST00000062356	m6A	1.68285
				ENSMUST00000061280	m6A_neg	0.605553		ENSMUST00000062356	m6A_neg	1.33263
				ENSMUST00000022716	m6A	0.881164		ENSMUST00000178344	m6A	0.939325
				ENSMUST00000022716	m6A_neg	1.42499		ENSMUST00000178344	m6A_neg	1.06518
				ENSMUST00000080953	m6A	1.21741		ENSMUST00000011492	m6A	0.804828
				ENSMUST00000080953	m6A_neg	0.920665		ENSMUST00000011492	m6A_neg	0.570573
				ENSMUST00000100219	m6A	0.626647		ENSMUST00000051633	m6A	1.19473
				ENSMUST00000100219	m6A_neg	1.6901		ENSMUST00000051633	m6A_neg	1.41554
				ENSMUST00000163238	m6A	2.40493		ENSMUST00000028599	m6A	0.792664
				ENSMUST00000163238	m6A_neg	1.00478		ENSMUST00000028599	m6A_neg	1.09533
				ENSMUST00000045847	m6A	1.3626		ENSMUST00000042701	m6A	3.60934
				ENSMUST00000045847	m6A_neg	1.53957		ENSMUST00000042701	m6A_neg	1.57279
				ENSMUST00000125763	m6A	1.37056		ENSMUST00000112186	m6A	1.1671
				ENSMUST00000125763	m6A_neg	1.39859		ENSMUST00000112186	m6A_neg	0.933186
				ENSMUST00000111142	m6A	0.912614		ENSMUST00000032124	m6A	0.509362
				ENSMUST00000111142	m6A_neg	0.98534		ENSMUST00000032124	m6A_neg	1.07876
				ENSMUST00000021596	m6A	0.693282		ENSMUST00000062108	m6A	0.709678
				ENSMUST00000021596	m6A_neg	1.12489		ENSMUST00000062108	m6A_neg	1.64088
				ENSMUST00000110617	m6A	1.03964		ENSMUST00000092984	m6A	1.8122
				ENSMUST00000110617	m6A_neg	1.56508		ENSMUST00000092984	m6A_neg	1.33306
				ENSMUST00000051784	m6A	1.5697		ENSMUST00000003947	m6A	0.166585
				ENSMUST00000051784	m6A_neg	1.03123		ENSMUST00000003947	m6A_neg	0.820273
				ENSMUST00000038096	m6A	1.76989		ENSMUST00000079146	m6A	1.18861
				ENSMUST00000038096	m6A_neg	1.07204		ENSMUST00000079146	m6A_neg	0.712666
				ENSMUST00000028829	m6A	1.32921		ENSMUST00000091299	m6A	1.17109
				ENSMUST00000028829	m6A_neg	1.84028		ENSMUST00000091299	m6A_neg	0.728167
				ENSMUST00000106513	m6A	1.64469		ENSMUST00000052915	m6A	0.69876
				ENSMUST00000106513	m6A_neg	2.09535		ENSMUST00000052915	m6A_neg	0.880936
				ENSMUST00000170060	m6A	0.436725		ENSMUST00000033899	m6A	0.979111
				ENSMUST00000170060	m6A_neg	0.974471		ENSMUST00000033899	m6A_neg	1.485
				ENSMUST00000071087	m6A	1.08877		ENSMUST00000102821	m6A	1.09127
				ENSMUST00000071087	m6A_neg	1.48842		ENSMUST00000102821	m6A_neg	1.43061
				ENSMUST00000021450	m6A	0.673758		ENSMUST00000021606	m6A	0.779106
				ENSMUST00000021450	m6A_neg	1.08844		ENSMUST00000021606	m6A_neg	0.583751
				ENSMUST00000087622	m6A	0.896436		ENSMUST00000062904	m6A	0.650583
				ENSMUST00000087622	m6A_neg	1.44429		ENSMUST00000062904	m6A_neg	1.41798
				ENSMUST00000099996	m6A	0.533775		ENSMUST00000071169	m6A	0.905253
				ENSMUST00000099996	m6A_neg	1.05322		ENSMUST00000071169	m6A_neg	0.987444
				ENSMUST00000110155	m6A	0.732252		ENSMUST00000020706	m6A	1.69236
				ENSMUST00000110155	m6A_neg	1.00291		ENSMUST00000020706	m6A_neg	1.96082
				ENSMUST00000093299	m6A	1.27473		ENSMUST00000072916	m6A	0.665184
				ENSMUST00000093299	m6A_neg	1.10623		ENSMUST00000072916	m6A_neg	1.17328
				ENSMUST00000073924	m6A	0.689802		ENSMUST00000004173	m6A	0.889009
				ENSMUST00000073924	m6A_neg	1.34965		ENSMUST00000004173	m6A_neg	0.686256
				ENSMUST00000040182	m6A	1.28565		ENSMUST00000036407	m6A	1.4533
				ENSMUST00000040182	m6A_neg	1.11678		ENSMUST00000036407	m6A_neg	1.47982
				ENSMUST00000046386	m6A	1.51236		ENSMUST00000020908	m6A	1.66063
				ENSMUST00000046386	m6A_neg	1.28929		ENSMUST00000020908	m6A_neg	1.16067
				ENSMUST00000110648	m6A	1.38085		ENSMUST00000021091	m6A	0.82643
				ENSMUST00000110648	m6A_neg	0.854016		ENSMUST00000021091	m6A_neg	1.04522
				ENSMUST00000097694	m6A	1.19687		ENSMUST00000023157	m6A	1.09047
				ENSMUST00000097694	m6A_neg	0.703833		ENSMUST00000023157	m6A_neg	0.74337
				ENSMUST00000036372	m6A	1.07561		ENSMUST00000071555	m6A	0.757644
				ENSMUST00000036372	m6A_neg	1.21413		ENSMUST00000071555	m6A_neg	1.06734
				ENSMUST00000028763	m6A	1.12516		ENSMUST00000064067	m6A	0.785556
				ENSMUST00000028763	m6A_neg	0.95334		ENSMUST00000064067	m6A_neg	1.0806
				ENSMUST00000040110	m6A	0.447923		ENSMUST00000064910	m6A	0.997759
				ENSMUST00000040110	m6A_neg	0.786268		ENSMUST00000064910	m6A_neg	0.774459
				ENSMUST00000029650	m6A	1.55609		ENSMUST00000107285	m6A	3.00248
				ENSMUST00000029650	m6A_neg	1.2366		ENSMUST00000107285	m6A_neg	1.25468
				ENSMUST00000103018	m6A	1.32512		ENSMUST00000020927	m6A	1.81484
				ENSMUST00000103018	m6A_neg	1.13688		ENSMUST00000020927	m6A_neg	2.0393
				ENSMUST00000048994	m6A	0.29183		ENSMUST00000019944	m6A	0.448371
				ENSMUST00000048994	m6A_neg	0.913446		ENSMUST00000019944	m6A_neg	0.70481
				ENSMUST00000044642	m6A	0.661659		ENSMUST00000044442	m6A	1.197
				ENSMUST00000044642	m6A_neg	1.15311		ENSMUST00000044442	m6A_neg	0.945466
				ENSMUST00000019861	m6A	2.29552		ENSMUST00000053265	m6A	0.475822
				ENSMUST00000019861	m6A_neg	1.96537		ENSMUST00000053265	m6A_neg	1.05507
				ENSMUST00000099490	m6A	2.13536		ENSMUST00000078847	m6A	3.31989
				ENSMUST00000099490	m6A_neg	1.89946		ENSMUST00000078847	m6A_neg	1.19753
				ENSMUST00000039271	m6A	1.70892		ENSMUST00000043839	m6A	1.28189
				ENSMUST00000039271	m6A_neg	1.66321		ENSMUST00000043839	m6A_neg	1.00808
				ENSMUST00000095610	m6A	1.22323		ENSMUST00000000349	m6A	0.683492
				ENSMUST00000095610	m6A_neg	1.15467		ENSMUST00000000349	m6A_neg	0.89644
				ENSMUST00000051777	m6A	1.94244		ENSMUST00000025127	m6A	1.52225
				ENSMUST00000051777	m6A_neg	1.85315		ENSMUST00000025127	m6A_neg	0.857628
				ENSMUST00000113573	m6A	1.14941		ENSMUST00000060537	m6A	2.02465
				ENSMUST00000113573	m6A_neg	1.89946		ENSMUST00000060537	m6A_neg	1.30807
				ENSMUST00000037548	m6A	1.69577		ENSMUST00000032489	m6A	0.968197
				ENSMUST00000037548	m6A_neg	0.849388		ENSMUST00000032489	m6A_neg	1.0227
				ENSMUST00000169061	m6A	0.749299		ENSMUST00000029570	m6A	0.923187
				ENSMUST00000169061	m6A_neg	1.2133		ENSMUST00000029570	m6A_neg	0.897309
								ENSMUST00000057021	m6A	0.405155
								ENSMUST00000057021	m6A_neg	0.749118
								ENSMUST00000086876	m6A	1.68139
								ENSMUST00000086876	m6A_neg	1.46808
								ENSMUST00000125871	m6A	1.53568
								ENSMUST00000125871	m6A_neg	1.42177
								ENSMUST00000094441	m6A	1.03615
								ENSMUST00000094441	m6A_neg	0.918472
								ENSMUST00000019076	m6A	0.880199
								ENSMUST00000019076	m6A_neg	1.87083
								ENSMUST00000027252	m6A	1.01918
								ENSMUST00000027252	m6A_neg	1.3056
								ENSMUST00000102795	m6A	1.1603
								ENSMUST00000102795	m6A_neg	0.934724
								ENSMUST00000025826	m6A	0.521484
								ENSMUST00000025826	m6A_neg	0.915768
								ENSMUST00000040924	m6A	0.416874
								ENSMUST00000040924	m6A_neg	0.970331
								ENSMUST00000019577	m6A	2.12921
								ENSMUST00000019577	m6A_neg	1.13261
								ENSMUST00000015171	m6A	0.662914
								ENSMUST00000015171	m6A_neg	1.50916
								ENSMUST00000111735	m6A	3.17528
								ENSMUST00000111735	m6A_neg	1.92598
								ENSMUST00000023779	m6A	0.302953
								ENSMUST00000023779	m6A_neg	0.591114
								ENSMUST00000115394	m6A	0.75782
								ENSMUST00000115394	m6A_neg	1.7043
								ENSMUST00000183663	m6A	1.30818
								ENSMUST00000183663	m6A_neg	1.14
								ENSMUST00000032754	m6A	0.260673
								ENSMUST00000032754	m6A_neg	0.902282
								ENSMUST00000047085	m6A	0.747488
								ENSMUST00000047085	m6A_neg	1.9674
								ENSMUST00000086046	m6A	1.5029
								ENSMUST00000086046	m6A_neg	0.65728
								ENSMUST00000107358	m6A	2.5631
								ENSMUST00000107358	m6A_neg	1.69155
								ENSMUST00000115077	m6A	1.46547
								ENSMUST00000115077	m6A_neg	0.678609
								ENSMUST00000029800	m6A	0.812266
								ENSMUST00000029800	m6A_neg	1.07783
								ENSMUST00000065601	m6A	1.06621
								ENSMUST00000065601	m6A_neg	0.849151
								ENSMUST00000027741	m6A	1.3115
								ENSMUST00000027741	m6A_neg	1.49084
								ENSMUST00000160835	m6A	1.51792
								ENSMUST00000160835	m6A_neg	1.17257
								ENSMUST00000105851	m6A	0.49814
								ENSMUST00000105851	m6A_neg	0.963978
								ENSMUST00000111338	m6A	1.42769
								ENSMUST00000111338	m6A_neg	2.68865
								ENSMUST00000021903	m6A	1.08739
								ENSMUST00000021903	m6A_neg	0.909398
								ENSMUST00000034187	m6A	1.3374
								ENSMUST00000034187	m6A_neg	0.894426
								ENSMUST00000002320	m6A	1.11203
								ENSMUST00000002320	m6A_neg	2.73353
								ENSMUST00000030477	m6A	0.639125
								ENSMUST00000030477	m6A_neg	1.18271
								ENSMUST00000026188	m6A	0.807243
								ENSMUST00000026188	m6A_neg	1.07951
								ENSMUST00000093157	m6A	1.05829
								ENSMUST00000093157	m6A_neg	1.446
								ENSMUST00000073787	m6A	1.00416
								ENSMUST00000073787	m6A_neg	0.700789
								ENSMUST00000003117	m6A	0.959612
								ENSMUST00000003117	m6A_neg	0.760748
								ENSMUST00000020683	m6A	0.883223
								ENSMUST00000020683	m6A_neg	1.03993
								ENSMUST00000110425	m6A	1.2455
								ENSMUST00000110425	m6A_neg	0.419823
								ENSMUST00000107396	m6A	0.992921
								ENSMUST00000107396	m6A_neg	1.34722
								ENSMUST00000042852	m6A	0.759784
								ENSMUST00000042852	m6A_neg	1.04269
								ENSMUST00000001547	m6A	1.16457
								ENSMUST00000001547	m6A_neg	0.88239
								ENSMUST00000082262	m6A	0.880895
								ENSMUST00000082262	m6A_neg	1.06387
								ENSMUST00000069600	m6A	1.24914
								ENSMUST00000069600	m6A_neg	0.760446
								ENSMUST00000024486	m6A	2.04094
								ENSMUST00000024486	m6A_neg	0.645283
								ENSMUST00000041065	m6A	1.07364
								ENSMUST00000041065	m6A_neg	1.20736
								ENSMUST00000021239	m6A	0.731665
								ENSMUST00000021239	m6A_neg	1.26314
								ENSMUST00000035850	m6A	0.817633
								ENSMUST00000035850	m6A_neg	1.48278
								ENSMUST00000023387	m6A	0.992634
								ENSMUST00000023387	m6A_neg	0.72904
								ENSMUST00000031597	m6A	0.831245
								ENSMUST00000031597	m6A_neg	0.584728
								ENSMUST00000120349	m6A	1.35618
								ENSMUST00000120349	m6A_neg	1.10683
								ENSMUST00000113102	m6A	1.69172
								ENSMUST00000113102	m6A_neg	1.32172
								ENSMUST00000113973	m6A	1.39093
								ENSMUST00000113973	m6A_neg	1.14908
								ENSMUST00000067630	m6A	1.26698
								ENSMUST00000067630	m6A_neg	1.26571
								ENSMUST00000037526	m6A	1.06005
								ENSMUST00000037526	m6A_neg	1.99587
								ENSMUST00000021920	m6A	0.390325
								ENSMUST00000021920	m6A_neg	0.94209
								ENSMUST00000027974	m6A	0.940113
								ENSMUST00000027974	m6A_neg	1.15266
								ENSMUST00000074991	m6A	1.00228
								ENSMUST00000074991	m6A_neg	1.22788
								ENSMUST00000047131	m6A	0.792604
								ENSMUST00000047131	m6A_neg	0.767838
								ENSMUST00000057844	m6A	1.28898
								ENSMUST00000057844	m6A_neg	0.986382
								ENSMUST00000056433	m6A	1.28782
								ENSMUST00000056433	m6A_neg	1.18336
								ENSMUST00000000449	m6A	0.818751
								ENSMUST00000000449	m6A_neg	0.852251
								ENSMUST00000030263	m6A	1.96526
								ENSMUST00000030263	m6A_neg	1.28735
								ENSMUST00000040907	m6A	2.00863
								ENSMUST00000040907	m6A_neg	0.886555
								ENSMUST00000039991	m6A	1.20979
								ENSMUST00000039991	m6A_neg	0.843485
								ENSMUST00000111246	m6A	1.05793
								ENSMUST00000111246	m6A_neg	0.732482
								ENSMUST00000034740	m6A	1.36059
								ENSMUST00000034740	m6A_neg	1.32496
								ENSMUST00000022060	m6A	0.862939
								ENSMUST00000022060	m6A_neg	1.02325
								ENSMUST00000140438	m6A	1.34772
								ENSMUST00000140438	m6A_neg	0.709039
								ENSMUST00000059644	m6A	1.09969
								ENSMUST00000059644	m6A_neg	1.36637
								ENSMUST00000018522	m6A	0.74179
								ENSMUST00000018522	m6A_neg	0.980295
								ENSMUST00000031556	m6A	1.36679
								ENSMUST00000031556	m6A_neg	1.02655
								ENSMUST00000020493	m6A	0.961809
								ENSMUST00000020493	m6A_neg	0.616314
								ENSMUST00000020911	m6A	0.51678
								ENSMUST00000020911	m6A_neg	0.907666
								ENSMUST00000154704	m6A	0.822517
								ENSMUST00000154704	m6A_neg	1.67581
								ENSMUST00000061568	m6A	1.5134
								ENSMUST00000061568	m6A_neg	1.4242
								ENSMUST00000040865	m6A	1.38707
								ENSMUST00000040865	m6A_neg	0.7262
								ENSMUST00000044766	m6A	1.99593
								ENSMUST00000044766	m6A_neg	1.58554
								ENSMUST00000115443	m6A	1.13302
								ENSMUST00000115443	m6A_neg	1.59533
								ENSMUST00000061882	m6A	0.64995
								ENSMUST00000061882	m6A_neg	0.730992
								ENSMUST00000088013	m6A	1.0894
								ENSMUST00000088013	m6A_neg	1.0008
								ENSMUST00000085299	m6A	1.09868
								ENSMUST00000085299	m6A_neg	0.80654
								ENSMUST00000049453	m6A	0.820633
								ENSMUST00000049453	m6A_neg	1.18537
								ENSMUST00000066889	m6A	1.09978
								ENSMUST00000066889	m6A_neg	1.4576
								ENSMUST00000024894	m6A	0.720805
								ENSMUST00000024894	m6A_neg	0.750029
								ENSMUST00000000776	m6A	1.05354
								ENSMUST00000000776	m6A_neg	1.52793
								ENSMUST00000172132	m6A	1.31315
								ENSMUST00000172132	m6A_neg	0.809224
								ENSMUST00000056578	m6A	0.735787
								ENSMUST00000056578	m6A_neg	0.738597
								ENSMUST00000027068	m6A	0.577173
								ENSMUST00000027068	m6A_neg	0.998463
								ENSMUST00000032843	m6A	1.72028
								ENSMUST00000032843	m6A_neg	1.11536
								ENSMUST00000108023	m6A	0.718812
								ENSMUST00000108023	m6A_neg	1.08088
								ENSMUST00000142739	m6A	1.43783
								ENSMUST00000142739	m6A_neg	1.3464
								ENSMUST00000127430	m6A	0.859654
								ENSMUST00000127430	m6A_neg	2.58868
								ENSMUST00000030842	m6A	0.995109
								ENSMUST00000030842	m6A_neg	1.02893
								ENSMUST00000022089	m6A	0.821332
								ENSMUST00000022089	m6A_neg	0.847277
								ENSMUST00000062804	m6A	0.765309
								ENSMUST00000062804	m6A_neg	1.32005
								ENSMUST00000076264	m6A	0.991842
								ENSMUST00000076264	m6A_neg	1.04403
								ENSMUST00000030164	m6A	1.1202
								ENSMUST00000030164	m6A_neg	1.32499
								ENSMUST00000108721	m6A	0.848736
								ENSMUST00000108721	m6A_neg	0.709546
								ENSMUST00000027626	m6A	0.447644
								ENSMUST00000027626	m6A_neg	1.38658
								ENSMUST00000023580	m6A	1.19923
								ENSMUST00000023580	m6A_neg	1.23184
								ENSMUST00000043172	m6A	1.0079
								ENSMUST00000043172	m6A_neg	0.939429
								ENSMUST00000021329	m6A	1.42227
								ENSMUST00000021329	m6A_neg	0.778659
								ENSMUST00000003759	m6A	0.428886
								ENSMUST00000003759	m6A_neg	0.979178
								ENSMUST00000097680	m6A	1.07733
								ENSMUST00000097680	m6A_neg	0.63449
								ENSMUST00000054547	m6A	1.56506
								ENSMUST00000054547	m6A_neg	0.991081
								ENSMUST00000029024	m6A	1.29514
								ENSMUST00000029024	m6A_neg	1.04571
								ENSMUST00000038406	m6A	0.476841
								ENSMUST00000038406	m6A_neg	0.819887
								ENSMUST00000023813	m6A	0.642823
								ENSMUST00000023813	m6A_neg	1.33502
								ENSMUST00000025835	m6A	1.10837
								ENSMUST00000025835	m6A_neg	0.610636
								ENSMUST00000015725	m6A	0.900745
								ENSMUST00000015725	m6A_neg	1.18078
								ENSMUST00000026434	m6A	2.96483
								ENSMUST00000026434	m6A_neg	0.843017
								ENSMUST00000090006	m6A	1.06321
								ENSMUST00000090006	m6A_neg	0.828308
								ENSMUST00000034197	m6A	1.60311
								ENSMUST00000034197	m6A_neg	0.600215
								ENSMUST00000161204	m6A	0.749932
								ENSMUST00000161204	m6A_neg	1.31123
								ENSMUST00000029938	m6A	1.09154
								ENSMUST00000029938	m6A_neg	1.59343
								ENSMUST00000020794	m6A	0.7256
								ENSMUST00000020794	m6A_neg	1.70399
								ENSMUST00000059354	m6A	0.445115
								ENSMUST00000059354	m6A_neg	0.699596
								ENSMUST00000063886	m6A	0.454781
								ENSMUST00000063886	m6A_neg	0.706279
								ENSMUST00000049168	m6A	0.909531
								ENSMUST00000049168	m6A_neg	1.69702
								ENSMUST00000105651	m6A	2.80812
								ENSMUST00000105651	m6A_neg	1.21026
								ENSMUST00000079812	m6A	1.14551
								ENSMUST00000079812	m6A_neg	1.53239
								ENSMUST00000044858	m6A	0.677923
								ENSMUST00000044858	m6A_neg	0.64005
								ENSMUST00000047311	m6A	0.822616
								ENSMUST00000047311	m6A_neg	0.921887
								ENSMUST00000018002	m6A	0.582738
								ENSMUST00000018002	m6A_neg	0.967529
								ENSMUST00000058716	m6A	1.09886
								ENSMUST00000058716	m6A_neg	0.985583
								ENSMUST00000078525	m6A	0.541802
								ENSMUST00000078525	m6A_neg	1.34966
								ENSMUST00000035157	m6A	0.85604
								ENSMUST00000035157	m6A_neg	0.802726
								ENSMUST00000001081	m6A	0.931096
								ENSMUST00000001081	m6A_neg	1.1272
								ENSMUST00000034278	m6A	0.736196
								ENSMUST00000034278	m6A_neg	1.13818
								ENSMUST00000005173	m6A	0.562715
								ENSMUST00000005173	m6A_neg	0.965781
								ENSMUST00000152227	m6A	0.555054
								ENSMUST00000152227	m6A_neg	1.467
								ENSMUST00000038791	m6A	0.586312
								ENSMUST00000038791	m6A_neg	1.28143
								ENSMUST00000046426	m6A	1.20715
								ENSMUST00000046426	m6A_neg	0.996856
								ENSMUST00000048391	m6A	0.868006
								ENSMUST00000048391	m6A_neg	1.35512
								ENSMUST00000110395	m6A	0.750751
								ENSMUST00000110395	m6A_neg	0.834967
								ENSMUST00000023040	m6A	0.646686
								ENSMUST00000023040	m6A_neg	1.64226
								ENSMUST00000022927	m6A	1.01548
								ENSMUST00000022927	m6A_neg	0.84321
								ENSMUST00000021048	m6A	0.869229
								ENSMUST00000021048	m6A_neg	1.33305
								ENSMUST00000166123	m6A	0.78482
								ENSMUST00000166123	m6A_neg	0.965914
								ENSMUST00000034843	m6A	0.864805
								ENSMUST00000034843	m6A_neg	1.92928
								ENSMUST00000168529	m6A	1.36371
								ENSMUST00000168529	m6A_neg	0.636951
								ENSMUST00000037117	m6A	1.36564
								ENSMUST00000037117	m6A_neg	1.06561
								ENSMUST00000025515	m6A	0.636097
								ENSMUST00000025515	m6A_neg	1.18872
								ENSMUST00000002007	m6A	3.5585
								ENSMUST00000002007	m6A_neg	1.85962
								ENSMUST00000022102	m6A	0.812259
								ENSMUST00000022102	m6A_neg	1.00309
								ENSMUST00000021207	m6A	1.53619
								ENSMUST00000021207	m6A_neg	0.843507
								ENSMUST00000034534	m6A	0.729107
								ENSMUST00000034534	m6A_neg	1.05724
								ENSMUST00000052248	m6A	0.94342
								ENSMUST00000052248	m6A_neg	1.44683
								ENSMUST00000115808	m6A	1.16583
								ENSMUST00000115808	m6A_neg	1.05862
								ENSMUST00000029696	m6A	0.705247
								ENSMUST00000029696	m6A_neg	0.996769
								ENSMUST00000180572	m6A	1.94655
								ENSMUST00000180572	m6A_neg	2.11687
								ENSMUST00000005592	m6A	1.22946
								ENSMUST00000005592	m6A_neg	1.03658
								ENSMUST00000025065	m6A	0.686282
								ENSMUST00000025065	m6A_neg	0.898705
								ENSMUST00000143082	m6A	1.11007
								ENSMUST00000143082	m6A_neg	0.927734
								ENSMUST00000027797	m6A	1.00642
								ENSMUST00000027797	m6A_neg	2.25885
								ENSMUST00000020507	m6A	2.07821
								ENSMUST00000020507	m6A_neg	0.850153
								ENSMUST00000022871	m6A	0.885096
								ENSMUST00000022871	m6A_neg	1.38927
								ENSMUST00000004379	m6A	1.10976
								ENSMUST00000004379	m6A_neg	0.963019
								ENSMUST00000002487	m6A	1.03265
								ENSMUST00000002487	m6A_neg	0.943361
								ENSMUST00000020488	m6A	0.455723
								ENSMUST00000020488	m6A_neg	0.89654
								ENSMUST00000057416	m6A	0.998846
								ENSMUST00000057416	m6A_neg	1.21534
								ENSMUST00000097414	m6A	0.777114
								ENSMUST00000097414	m6A_neg	1.49334
								ENSMUST00000061937	m6A	1.18823
								ENSMUST00000061937	m6A_neg	0.665917
								ENSMUST00000026667	m6A	0.584763
								ENSMUST00000026667	m6A_neg	1.06757
								ENSMUST00000131446	m6A	1.27736
								ENSMUST00000131446	m6A_neg	1.34437
								ENSMUST00000115844	m6A	0.933161
								ENSMUST00000115844	m6A_neg	1.51987
								ENSMUST00000019945	m6A	1.28356
								ENSMUST00000019945	m6A_neg	1.30415
								ENSMUST00000049583	m6A	1.11521
								ENSMUST00000049583	m6A_neg	1.32936
								ENSMUST00000070673	m6A	1.18408
								ENSMUST00000070673	m6A_neg	1.42992
								ENSMUST00000034164	m6A	0.767374
								ENSMUST00000034164	m6A_neg	0.712886
								ENSMUST00000041723	m6A	1.23739
								ENSMUST00000041723	m6A_neg	1.73913
								ENSMUST00000049138	m6A	1.46945
								ENSMUST00000049138	m6A_neg	1.38579
								ENSMUST00000036288	m6A	0.896916
								ENSMUST00000036288	m6A_neg	1.04302
								ENSMUST00000023736	m6A	2.53331
								ENSMUST00000023736	m6A_neg	1.32501
								ENSMUST00000000260	m6A	0.679206
								ENSMUST00000000260	m6A_neg	0.873252
								ENSMUST00000047497	m6A	1.40304
								ENSMUST00000047497	m6A_neg	0.905301
								ENSMUST00000026859	m6A	1.46945
								ENSMUST00000026859	m6A_neg	0.956972
								ENSMUST00000017900	m6A	1.17057
								ENSMUST00000017900	m6A_neg	1.32146
								ENSMUST00000020375	m6A	1.08351
								ENSMUST00000020375	m6A_neg	0.937985
								ENSMUST00000030840	m6A	2.12595
								ENSMUST00000030840	m6A_neg	0.945995
								ENSMUST00000023554	m6A	1.37012
								ENSMUST00000023554	m6A_neg	0.753292
								ENSMUST00000087521	m6A	0.507335
								ENSMUST00000087521	m6A_neg	1.17405
								ENSMUST00000001042	m6A	0.615947
								ENSMUST00000001042	m6A_neg	1.61825
								ENSMUST00000045270	m6A	1.62296
								ENSMUST00000045270	m6A_neg	1.06017
								ENSMUST00000121646	m6A	1.87147
								ENSMUST00000121646	m6A_neg	1.24801
								ENSMUST00000021183	m6A	1.10415
								ENSMUST00000021183	m6A_neg	0.750471
								ENSMUST00000040538	m6A	2.07658
								ENSMUST00000040538	m6A_neg	0.780718
								ENSMUST00000021090	m6A	0.473298
								ENSMUST00000021090	m6A_neg	1.09628
								ENSMUST00000170857	m6A	0.917426
								ENSMUST00000170857	m6A_neg	1.03682
								ENSMUST00000040105	m6A	0.913489
								ENSMUST00000040105	m6A_neg	1.57136
								ENSMUST00000003857	m6A	1.30534
								ENSMUST00000003857	m6A_neg	0.962198
								ENSMUST00000009234	m6A	1.2176
								ENSMUST00000009234	m6A_neg	1.0216
								ENSMUST00000094120	m6A	1.46143
								ENSMUST00000094120	m6A_neg	1.62715
								ENSMUST00000021078	m6A	0.357099
								ENSMUST00000021078	m6A_neg	0.992028
								ENSMUST00000046941	m6A	1.65784
								ENSMUST00000046941	m6A_neg	0.782772
								ENSMUST00000035164	m6A	0.855733
								ENSMUST00000035164	m6A_neg	1.35354
								ENSMUST00000034136	m6A	1.28124
								ENSMUST00000034136	m6A_neg	1.15371
								ENSMUST00000034761	m6A	0.712056
								ENSMUST00000034761	m6A_neg	1.1109
								ENSMUST00000001479	m6A	1.01102
								ENSMUST00000001479	m6A_neg	1.15068
								ENSMUST00000138532	m6A	1.28755
								ENSMUST00000138532	m6A_neg	0.855206
								ENSMUST00000048155	m6A	1.06834
								ENSMUST00000048155	m6A_neg	1.54097
								ENSMUST00000028332	m6A	1.18984
								ENSMUST00000028332	m6A_neg	1.0262
								ENSMUST00000021077	m6A	1.66295
								ENSMUST00000021077	m6A_neg	0.829261
								ENSMUST00000026888	m6A	1.06308
								ENSMUST00000026888	m6A_neg	0.498094
								ENSMUST00000023099	m6A	0.658589
								ENSMUST00000023099	m6A_neg	1.32905
								ENSMUST00000076316	m6A	0.812312
								ENSMUST00000076316	m6A_neg	0.790919
								ENSMUST00000204224	m6A	1.20271
								ENSMUST00000204224	m6A_neg	0.936954
								ENSMUST00000018965	m6A	0.733878
								ENSMUST00000018965	m6A_neg	1.04949
								ENSMUST00000103118	m6A	1.02452
								ENSMUST00000103118	m6A_neg	1.17304
								ENSMUST00000110109	m6A	3.75311
								ENSMUST00000110109	m6A_neg	1.11807
								ENSMUST00000046191	m6A	0.833234
								ENSMUST00000046191	m6A_neg	0.745168
								ENSMUST00000025590	m6A	1.19674
								ENSMUST00000025590	m6A_neg	1.49061
								ENSMUST00000055131	m6A	1.14999
								ENSMUST00000055131	m6A_neg	1.79475
								ENSMUST00000107444	m6A	0.916289
								ENSMUST00000107444	m6A_neg	1.21429
[truncated: 1,560 more rows]

## Sheet: Supplementary Figure 4c-4d
HeLa				ESC				EB
Ensembl ID	Fold change of TE (siMETTL3/siScram)	m6A group		Ensembl ID	Fold change of TE (METTL3 KD/Scram)	m6A group		Ensembl ID	Fold change of TE (METTL3 KD/Scram)	m6A group
ENST00000553504	1.89113	m6A_pos		ENSMUST00000087435	1.81467	m6A_pos		ENSMUST00000031091	0.278441	m6A_pos
ENST00000553504	1.89795	m6A_neg		ENSMUST00000087435	1.8137	m6A_neg		ENSMUST00000031091	0.285767	m6A_neg
ENST00000381647	2.27916	m6A_pos		ENSMUST00000121925	0.910652	m6A_pos		ENSMUST00000038053	4.98864	m6A_pos
ENST00000381647	2.26404	m6A_neg		ENSMUST00000121925	0.955153	m6A_neg		ENSMUST00000038053	4.96268	m6A_neg
ENST00000472487	1.00372	m6A_pos		ENSMUST00000107206	0.417756	m6A_pos		ENSMUST00000126879	0.818727	m6A_pos
ENST00000472487	0.999351	m6A_neg		ENSMUST00000107206	0.409961	m6A_neg		ENSMUST00000126879	0.812918	m6A_neg
ENST00000448226	1.97069	m6A_pos		ENSMUST00000026537	1.27068	m6A_pos		ENSMUST00000027493	0.825201	m6A_pos
ENST00000448226	1.96906	m6A_neg		ENSMUST00000026537	1.3222	m6A_neg		ENSMUST00000027493	0.821587	m6A_neg
ENST00000245441	0.465084	m6A_pos		ENSMUST00000152796	3.5694	m6A_pos		ENSMUST00000040721	0.492105	m6A_pos
ENST00000245441	0.461148	m6A_neg		ENSMUST00000152796	3.73077	m6A_neg		ENSMUST00000040721	0.512812	m6A_neg
ENST00000382044	1.10705	m6A_pos		ENSMUST00000081022	0.637303	m6A_pos		ENSMUST00000091002	0.973806	m6A_pos
ENST00000382044	1.09695	m6A_neg		ENSMUST00000081022	0.636025	m6A_neg		ENSMUST00000091002	1.01641	m6A_neg
ENST00000406610	1.58779	m6A_pos		ENSMUST00000108190	1.45705	m6A_pos		ENSMUST00000103198	1.05387	m6A_pos
ENST00000406610	1.57684	m6A_neg		ENSMUST00000108190	1.45086	m6A_neg		ENSMUST00000103198	1.07671	m6A_neg
ENST00000255476	0.95345	m6A_pos		ENSMUST00000140448	0.653288	m6A_pos		ENSMUST00000037117	1.20834	m6A_pos
ENST00000255476	0.956086	m6A_neg		ENSMUST00000140448	0.671382	m6A_neg		ENSMUST00000037117	1.15872	m6A_neg
ENST00000423571	0.37878	m6A_pos		ENSMUST00000199089	5.6625	m6A_pos		ENSMUST00000037302	0.433858	m6A_pos
ENST00000423571	0.380194	m6A_neg		ENSMUST00000199089	5.7182	m6A_neg		ENSMUST00000037302	0.453165	m6A_neg
ENST00000417449	0.813352	m6A_pos		ENSMUST00000028017	1.05125	m6A_pos		ENSMUST00000109614	0.678146	m6A_pos
ENST00000417449	0.819985	m6A_neg		ENSMUST00000028017	1.09142	m6A_neg		ENSMUST00000109614	0.675865	m6A_neg
ENST00000322652	1.28358	m6A_pos		ENSMUST00000179218	0.834915	m6A_pos		ENSMUST00000058265	4.32048	m6A_pos
ENST00000322652	1.28803	m6A_neg		ENSMUST00000179218	0.841664	m6A_neg		ENSMUST00000058265	4.16855	m6A_neg
ENST00000380639	1.79112	m6A_pos		ENSMUST00000088652	1.02862	m6A_pos		ENSMUST00000055436	1.1659	m6A_pos
ENST00000380639	1.77799	m6A_neg		ENSMUST00000088652	1.08115	m6A_neg		ENSMUST00000055436	1.12743	m6A_neg
ENST00000300146	0.808286	m6A_pos		ENSMUST00000163238	1.00083	m6A_pos		ENSMUST00000182161	0.677625	m6A_pos
ENST00000300146	0.813947	m6A_neg		ENSMUST00000163238	1.0031	m6A_neg		ENSMUST00000182161	0.69703	m6A_neg
ENST00000452555	0.751693	m6A_pos		ENSMUST00000027492	1.21302	m6A_pos		ENSMUST00000098822	0.357565	m6A_pos
ENST00000452555	0.752107	m6A_neg		ENSMUST00000027492	1.23901	m6A_neg		ENSMUST00000098822	0.371433	m6A_neg
ENST00000604567	0.455578	m6A_pos		ENSMUST00000166915	2.30849	m6A_pos		ENSMUST00000044158	0.913995	m6A_pos
ENST00000604567	0.457431	m6A_neg		ENSMUST00000166915	2.20432	m6A_neg		ENSMUST00000044158	0.939659	m6A_neg
ENST00000392379	0.968117	m6A_pos		ENSMUST00000111978	2.46606	m6A_pos		ENSMUST00000166117	1.40315	m6A_pos
ENST00000392379	0.962161	m6A_neg		ENSMUST00000111978	2.35623	m6A_neg		ENSMUST00000166117	1.41781	m6A_neg
ENST00000538197	0.731391	m6A_pos		ENSMUST00000192369	0.875675	m6A_pos		ENSMUST00000084030	1.43544	m6A_pos
ENST00000538197	0.731753	m6A_neg		ENSMUST00000192369	0.916701	m6A_neg		ENSMUST00000084030	1.44021	m6A_neg
ENST00000378954	1.47816	m6A_pos		ENSMUST00000061070	1.30672	m6A_pos		ENSMUST00000031198	1.61098	m6A_pos
ENST00000378954	1.46903	m6A_neg		ENSMUST00000061070	1.37134	m6A_neg		ENSMUST00000031198	1.59518	m6A_neg
ENST00000271640	0.843786	m6A_pos		ENSMUST00000103198	0.848884	m6A_pos		ENSMUST00000018851	0.214852	m6A_pos
ENST00000271640	0.838406	m6A_neg		ENSMUST00000103198	0.890904	m6A_neg		ENSMUST00000018851	0.217468	m6A_neg
ENST00000366977	1.0704	m6A_pos		ENSMUST00000039413	3.07033	m6A_pos		ENSMUST00000112464	0.879122	m6A_pos
ENST00000366977	1.06126	m6A_neg		ENSMUST00000039413	3.13754	m6A_neg		ENSMUST00000112464	0.918129	m6A_neg
ENST00000266269	0.539127	m6A_pos		ENSMUST00000085314	0.768781	m6A_pos		ENSMUST00000190827	0.663377	m6A_pos
ENST00000266269	0.537019	m6A_neg		ENSMUST00000085314	0.800238	m6A_neg		ENSMUST00000190827	0.669252	m6A_neg
ENST00000263798	0.404228	m6A_pos		ENSMUST00000056978	0.617454	m6A_pos		ENSMUST00000068242	1.05079	m6A_pos
ENST00000263798	0.405298	m6A_neg		ENSMUST00000056978	0.592168	m6A_neg		ENSMUST00000068242	1.09469	m6A_neg
ENST00000170564	0.931269	m6A_pos		ENSMUST00000086831	0.471096	m6A_pos		ENSMUST00000183148	0.843551	m6A_pos
ENST00000170564	0.924526	m6A_neg		ENSMUST00000086831	0.468401	m6A_neg		ENSMUST00000183148	0.876575	m6A_neg
ENST00000354377	0.447374	m6A_pos		ENSMUST00000020647	1.02506	m6A_pos		ENSMUST00000058104	1.58343	m6A_pos
ENST00000354377	0.443982	m6A_neg		ENSMUST00000020647	1.06556	m6A_neg		ENSMUST00000058104	1.54243	m6A_neg
ENST00000287025	0.888549	m6A_pos		ENSMUST00000010195	5.5133	m6A_pos		ENSMUST00000055389	1.55775	m6A_pos
ENST00000287025	0.891793	m6A_neg		ENSMUST00000010195	5.42187	m6A_neg		ENSMUST00000055389	1.56747	m6A_neg
ENST00000338700	0.601803	m6A_pos		ENSMUST00000109670	2.1616	m6A_pos		ENSMUST00000093039	0.449638	m6A_pos
ENST00000338700	0.603079	m6A_neg		ENSMUST00000109670	2.19094	m6A_neg		ENSMUST00000093039	0.460972	m6A_neg
ENST00000328090	0.716017	m6A_pos		ENSMUST00000001126	1.31269	m6A_pos		ENSMUST00000004949	1.18656	m6A_pos
ENST00000328090	0.713359	m6A_neg		ENSMUST00000001126	1.38159	m6A_neg		ENSMUST00000004949	1.13141	m6A_neg
ENST00000375940	1.03283	m6A_pos		ENSMUST00000070524	5.1719	m6A_pos		ENSMUST00000204753	0.170138	m6A_pos
ENST00000375940	1.02831	m6A_neg		ENSMUST00000070524	4.99063	m6A_neg		ENSMUST00000204753	0.172965	m6A_neg
ENST00000376495	1.23386	m6A_pos		ENSMUST00000046983	1.29825	m6A_pos		ENSMUST00000015889	0.564868	m6A_pos
ENST00000376495	1.23462	m6A_neg		ENSMUST00000046983	1.36417	m6A_neg		ENSMUST00000015889	0.557344	m6A_neg
ENST00000331314	0.869315	m6A_pos		ENSMUST00000165320	1.59624	m6A_pos		ENSMUST00000027888	0.704012	m6A_pos
ENST00000331314	0.869689	m6A_neg		ENSMUST00000165320	1.65772	m6A_neg		ENSMUST00000027888	0.732335	m6A_neg
ENST00000389902	1.05593	m6A_pos		ENSMUST00000200758	1.79546	m6A_pos		ENSMUST00000100309	1.18852	m6A_pos
ENST00000389902	1.06121	m6A_neg		ENSMUST00000200758	1.7755	m6A_neg		ENSMUST00000100309	1.16939	m6A_neg
ENST00000348159	0.810919	m6A_pos		ENSMUST00000032211	2.4495	m6A_pos		ENSMUST00000033009	0.59103	m6A_pos
ENST00000348159	0.813057	m6A_neg		ENSMUST00000032211	2.38488	m6A_neg		ENSMUST00000033009	0.615118	m6A_neg
ENST00000544604	0.400282	m6A_pos		ENSMUST00000002084	3.32982	m6A_pos		ENSMUST00000078079	1.58522	m6A_pos
ENST00000544604	0.397657	m6A_neg		ENSMUST00000002084	3.35754	m6A_neg		ENSMUST00000078079	1.53103	m6A_neg
ENST00000399503	1.11041	m6A_pos		ENSMUST00000060417	1.32913	m6A_pos		ENSMUST00000108307	1.01988	m6A_pos
ENST00000399503	1.10991	m6A_neg		ENSMUST00000060417	1.39839	m6A_neg		ENSMUST00000108307	1.0689	m6A_neg
ENST00000203001	1.45236	m6A_pos		ENSMUST00000076521	3.79814	m6A_pos		ENSMUST00000195749	1.14266	m6A_pos
ENST00000203001	1.44901	m6A_neg		ENSMUST00000076521	3.63901	m6A_neg		ENSMUST00000195749	1.08885	m6A_neg
ENST00000510461	1.79818	m6A_pos		ENSMUST00000078961	0.426364	m6A_pos		ENSMUST00000034615	0.759472	m6A_pos
ENST00000510461	1.78612	m6A_neg		ENSMUST00000078961	0.441665	m6A_neg		ENSMUST00000034615	0.792613	m6A_neg
ENST00000343289	1.20096	m6A_pos		ENSMUST00000016026	1.35668	m6A_pos		ENSMUST00000056665	0.375756	m6A_pos
ENST00000343289	1.19934	m6A_neg		ENSMUST00000016026	1.29662	m6A_neg		ENSMUST00000056665	0.394746	m6A_neg
ENST00000321892	1.24463	m6A_pos		ENSMUST00000040110	3.75766	m6A_pos		ENSMUST00000110674	1.46407	m6A_pos
ENST00000321892	1.24734	m6A_neg		ENSMUST00000040110	3.66941	m6A_neg		ENSMUST00000110674	1.40952	m6A_neg
ENST00000380527	1.82091	m6A_pos		ENSMUST00000073572	1.53442	m6A_pos		ENSMUST00000133154	0.986391	m6A_pos
ENST00000380527	1.83639	m6A_neg		ENSMUST00000073572	1.57353	m6A_neg		ENSMUST00000133154	0.950476	m6A_neg
ENST00000252797	0.289965	m6A_pos		ENSMUST00000186213	3.10169	m6A_pos		ENSMUST00000171749	2.83863	m6A_pos
ENST00000252797	0.290966	m6A_neg		ENSMUST00000186213	3.25882	m6A_neg		ENSMUST00000171749	2.77484	m6A_neg
ENST00000498165	2.48711	m6A_pos		ENSMUST00000167926	2.30316	m6A_pos		ENSMUST00000057293	4.43793	m6A_pos
ENST00000498165	2.49723	m6A_neg		ENSMUST00000167926	2.1942	m6A_neg		ENSMUST00000057293	4.46706	m6A_neg
ENST00000304330	0.798546	m6A_pos		ENSMUST00000147630	0.353543	m6A_pos		ENSMUST00000102649	0.797729	m6A_pos
ENST00000304330	0.799991	m6A_neg		ENSMUST00000147630	0.36994	m6A_neg		ENSMUST00000102649	0.802671	m6A_neg
ENST00000247178	1.5341	m6A_pos		ENSMUST00000080099	1.67277	m6A_pos		ENSMUST00000139629	0.666005	m6A_pos
ENST00000247178	1.54527	m6A_neg		ENSMUST00000080099	1.6047	m6A_neg		ENSMUST00000139629	0.67209	m6A_neg
ENST00000396009	1.04387	m6A_pos		ENSMUST00000167951	2.73163	m6A_pos		ENSMUST00000004203	0.819883	m6A_pos
ENST00000396009	1.04287	m6A_neg		ENSMUST00000167951	2.63162	m6A_neg		ENSMUST00000004203	0.833424	m6A_neg
ENST00000292180	0.56089	m6A_pos		ENSMUST00000050909	2.11921	m6A_pos		ENSMUST00000076372	6.72097	m6A_pos
ENST00000292180	0.560743	m6A_neg		ENSMUST00000050909	2.07953	m6A_neg		ENSMUST00000076372	6.51255	m6A_neg
ENST00000303236	0.42252	m6A_pos		ENSMUST00000096069	0.684022	m6A_pos		ENSMUST00000020312	2.52469	m6A_pos
ENST00000303236	0.423746	m6A_neg		ENSMUST00000096069	0.696174	m6A_neg		ENSMUST00000020312	2.41758	m6A_neg
ENST00000294016	0.673928	m6A_pos		ENSMUST00000034988	3.13866	m6A_pos		ENSMUST00000057773	0.902241	m6A_pos
ENST00000294016	0.671698	m6A_neg		ENSMUST00000034988	3.12265	m6A_neg		ENSMUST00000057773	0.913582	m6A_neg
ENST00000266712	2.89413	m6A_pos		ENSMUST00000032469	1.78908	m6A_pos		ENSMUST00000109896	0.250268	m6A_pos
ENST00000266712	2.89869	m6A_neg		ENSMUST00000032469	1.79394	m6A_neg		ENSMUST00000109896	0.260157	m6A_neg
ENST00000367658	0.660444	m6A_pos		ENSMUST00000172240	2.80219	m6A_pos		ENSMUST00000120336	0.560748	m6A_pos
ENST00000367658	0.666282	m6A_neg		ENSMUST00000172240	2.76433	m6A_neg		ENSMUST00000120336	0.543611	m6A_neg
ENST00000322716	0.99168	m6A_pos		ENSMUST00000032559	0.487534	m6A_pos		ENSMUST00000037928	1.20383	m6A_pos
ENST00000322716	0.985001	m6A_neg		ENSMUST00000032559	0.50246	m6A_neg		ENSMUST00000037928	1.1485	m6A_neg
ENST00000359947	0.609099	m6A_pos		ENSMUST00000168937	1.8082	m6A_pos		ENSMUST00000109308	1.52851	m6A_pos
ENST00000359947	0.613054	m6A_neg		ENSMUST00000168937	1.76725	m6A_neg		ENSMUST00000109308	1.47943	m6A_neg
ENST00000327423	1.44066	m6A_pos		ENSMUST00000056683	1.49654	m6A_pos		ENSMUST00000029541	1.22941	m6A_pos
ENST00000327423	1.4438	m6A_neg		ENSMUST00000056683	1.48861	m6A_neg		ENSMUST00000029541	1.17156	m6A_neg
ENST00000304788	1.59156	m6A_pos		ENSMUST00000073316	1.57154	m6A_pos		ENSMUST00000002291	0.919442	m6A_pos
ENST00000304788	1.57756	m6A_neg		ENSMUST00000073316	1.57668	m6A_neg		ENSMUST00000002291	0.885734	m6A_neg
ENST00000293443	0.247157	m6A_pos		ENSMUST00000015157	1.98069	m6A_pos		ENSMUST00000026537	0.976658	m6A_pos
ENST00000293443	0.247856	m6A_neg		ENSMUST00000015157	1.91264	m6A_neg		ENSMUST00000026537	0.990329	m6A_neg
ENST00000338728	0.760172	m6A_pos		ENSMUST00000031628	1.5365	m6A_pos		ENSMUST00000032143	3.7415	m6A_pos
ENST00000338728	0.759365	m6A_neg		ENSMUST00000031628	1.61642	m6A_neg		ENSMUST00000032143	3.6349	m6A_neg
ENST00000269298	0.378611	m6A_pos		ENSMUST00000038091	2.99221	m6A_pos		ENSMUST00000001184	3.32843	m6A_pos
ENST00000269298	0.37687	m6A_neg		ENSMUST00000038091	3.00505	m6A_neg		ENSMUST00000001184	3.33747	m6A_neg
ENST00000581287	0.935705	m6A_pos		ENSMUST00000002840	1.00437	m6A_pos		ENSMUST00000090750	1.30584	m6A_pos
ENST00000581287	0.935417	m6A_neg		ENSMUST00000002840	1.0381	m6A_neg		ENSMUST00000090750	1.3654	m6A_neg
ENST00000373988	0.851249	m6A_pos		ENSMUST00000027464	1.61336	m6A_pos		ENSMUST00000090785	0.908779	m6A_pos
ENST00000373988	0.857156	m6A_neg		ENSMUST00000027464	1.67566	m6A_neg		ENSMUST00000090785	0.953301	m6A_neg
ENST00000315691	1.64015	m6A_pos		ENSMUST00000082337	3.89106	m6A_pos		ENSMUST00000102971	0.906889	m6A_pos
ENST00000315691	1.62539	m6A_neg		ENSMUST00000082337	3.84284	m6A_neg		ENSMUST00000102971	0.918617	m6A_neg
ENST00000292431	0.555699	m6A_pos		ENSMUST00000027103	1.5031	m6A_pos		ENSMUST00000102820	1.22782	m6A_pos
ENST00000292431	0.553461	m6A_neg		ENSMUST00000027103	1.43316	m6A_neg		ENSMUST00000102820	1.21601	m6A_neg
ENST00000311772	1.18434	m6A_pos		ENSMUST00000068973	0.573993	m6A_pos		ENSMUST00000037958	1.55553	m6A_pos
ENST00000311772	1.19285	m6A_neg		ENSMUST00000068973	0.601562	m6A_neg		ENSMUST00000037958	1.60757	m6A_neg
ENST00000378378	0.922155	m6A_pos		ENSMUST00000173659	0.929407	m6A_pos		ENSMUST00000195164	1.67703	m6A_pos
ENST00000378378	0.926078	m6A_neg		ENSMUST00000173659	0.962083	m6A_neg		ENSMUST00000195164	1.68842	m6A_neg
ENST00000412331	0.206556	m6A_pos		ENSMUST00000063307	2.9113	m6A_pos		ENSMUST00000071555	2.79941	m6A_pos
ENST00000412331	0.206244	m6A_neg		ENSMUST00000063307	2.83275	m6A_neg		ENSMUST00000071555	2.6777	m6A_neg
ENST00000375898	0.761713	m6A_pos		ENSMUST00000025961	2.55616	m6A_pos		ENSMUST00000166915	3.81852	m6A_pos
ENST00000375898	0.763566	m6A_neg		ENSMUST00000025961	2.46454	m6A_neg		ENSMUST00000166915	3.74595	m6A_neg
ENST00000342932	0.64212	m6A_pos		ENSMUST00000023617	1.33105	m6A_pos		ENSMUST00000035824	0.83331	m6A_pos
ENST00000342932	0.643294	m6A_neg		ENSMUST00000023617	1.39795	m6A_neg		ENSMUST00000035824	0.858087	m6A_neg
ENST00000446197	0.277766	m6A_pos		ENSMUST00000045235	1.59958	m6A_pos		ENSMUST00000170060	0.801099	m6A_pos
ENST00000446197	0.279508	m6A_neg		ENSMUST00000045235	1.65061	m6A_neg		ENSMUST00000170060	0.776321	m6A_neg
ENST00000245304	0.344276	m6A_pos		ENSMUST00000106061	2.32732	m6A_pos		ENSMUST00000067700	0.570744	m6A_pos
ENST00000245304	0.346485	m6A_neg		ENSMUST00000106061	2.24396	m6A_neg		ENSMUST00000067700	0.599797	m6A_neg
ENST00000258383	1.19539	m6A_pos		ENSMUST00000035325	2.216	m6A_pos		ENSMUST00000020580	0.56538	m6A_pos
ENST00000258383	1.19994	m6A_neg		ENSMUST00000035325	2.12577	m6A_neg		ENSMUST00000020580	0.562103	m6A_neg
ENST00000376854	2.03247	m6A_pos		ENSMUST00000037473	2.68302	m6A_pos		ENSMUST00000169895	12.0743	m6A_pos
ENST00000376854	2.02767	m6A_neg		ENSMUST00000037473	2.56578	m6A_neg		ENSMUST00000169895	12.1016	m6A_neg
ENST00000282369	0.761969	m6A_pos		ENSMUST00000019986	0.464592	m6A_pos		ENSMUST00000019362	0.749708	m6A_pos
ENST00000282369	0.763064	m6A_neg		ENSMUST00000019986	0.462208	m6A_neg		ENSMUST00000019362	0.769901	m6A_neg
ENST00000263036	0.419104	m6A_pos		ENSMUST00000061047	1.31543	m6A_pos		ENSMUST00000046306	1.6096	m6A_pos
ENST00000263036	0.421151	m6A_neg		ENSMUST00000061047	1.38161	m6A_neg		ENSMUST00000046306	1.60329	m6A_neg
ENST00000398793	0.24705	m6A_pos		ENSMUST00000076734	1.18907	m6A_pos		ENSMUST00000186733	0.989955	m6A_pos
ENST00000398793	0.248014	m6A_neg		ENSMUST00000076734	1.24608	m6A_neg		ENSMUST00000186733	0.995179	m6A_neg
ENST00000369448	1.68048	m6A_pos		ENSMUST00000143567	4.43788	m6A_pos		ENSMUST00000022311	3.86576	m6A_pos
ENST00000369448	1.67344	m6A_neg		ENSMUST00000143567	4.38002	m6A_neg		ENSMUST00000022311	3.76912	m6A_neg
ENST00000513237	1.24387	m6A_pos		ENSMUST00000077853	0.63354	m6A_pos		ENSMUST00000071857	0.474557	m6A_pos
ENST00000513237	1.25531	m6A_neg		ENSMUST00000077853	0.636694	m6A_neg		ENSMUST00000071857	0.49753	m6A_neg
ENST00000330062	0.870632	m6A_pos		ENSMUST00000039810	1.8633	m6A_pos		ENSMUST00000108789	0.878277	m6A_pos
ENST00000330062	0.872223	m6A_neg		ENSMUST00000039810	1.91411	m6A_neg		ENSMUST00000108789	0.919821	m6A_neg
ENST00000269383	0.625601	m6A_pos		ENSMUST00000112238	2.28506	m6A_pos		ENSMUST00000165924	1.90963	m6A_pos
ENST00000269383	0.625754	m6A_neg		ENSMUST00000112238	2.19317	m6A_neg		ENSMUST00000165924	1.82425	m6A_neg
ENST00000419234	1.24191	m6A_pos		ENSMUST00000190840	2.19615	m6A_pos		ENSMUST00000093802	0.912153	m6A_pos
ENST00000419234	1.23766	m6A_neg		ENSMUST00000190840	2.12657	m6A_neg		ENSMUST00000093802	0.929708	m6A_neg
ENST00000309558	1.7477	m6A_pos		ENSMUST00000045807	0.964504	m6A_pos		ENSMUST00000045540	0.24969	m6A_pos
ENST00000309558	1.75515	m6A_neg		ENSMUST00000045807	1.00069	m6A_neg		ENSMUST00000045540	0.261355	m6A_neg
ENST00000228437	0.483619	m6A_pos		ENSMUST00000113144	1.211	m6A_pos		ENSMUST00000032477	2.55716	m6A_pos
ENST00000228437	0.484691	m6A_neg		ENSMUST00000113144	1.2462	m6A_neg		ENSMUST00000032477	2.45228	m6A_neg
ENST00000556564	0.380099	m6A_pos		ENSMUST00000170795	0.590423	m6A_pos		ENSMUST00000155571	2.27032	m6A_pos
ENST00000556564	0.381012	m6A_neg		ENSMUST00000170795	0.61119	m6A_neg		ENSMUST00000155571	2.24621	m6A_neg
ENST00000265909	0.809608	m6A_pos		ENSMUST00000022257	1.79874	m6A_pos		ENSMUST00000116436	1.192	m6A_pos
ENST00000265909	0.815592	m6A_neg		ENSMUST00000022257	1.88417	m6A_neg		ENSMUST00000116436	1.1396	m6A_neg
ENST00000358649	0.638641	m6A_pos		ENSMUST00000025955	1.28674	m6A_pos		ENSMUST00000027027	0.828289	m6A_pos
ENST00000358649	0.639283	m6A_neg		ENSMUST00000025955	1.34173	m6A_neg		ENSMUST00000027027	0.867499	m6A_neg
ENST00000258484	0.76883	m6A_pos		ENSMUST00000040021	2.34065	m6A_pos		ENSMUST00000070368	0.122182	m6A_pos
ENST00000258484	0.771128	m6A_neg		ENSMUST00000040021	2.23122	m6A_neg		ENSMUST00000070368	0.121131	m6A_neg
ENST00000366691	1.08332	m6A_pos		ENSMUST00000029644	1.74441	m6A_pos		ENSMUST00000054287	1.88483	m6A_pos
ENST00000366691	1.08436	m6A_neg		ENSMUST00000029644	1.7241	m6A_neg		ENSMUST00000054287	1.92935	m6A_neg
ENST00000404929	1.96711	m6A_pos		ENSMUST00000006470	0.846117	m6A_pos		ENSMUST00000121391	0.312651	m6A_pos
ENST00000404929	1.94857	m6A_neg		ENSMUST00000006470	0.890161	m6A_neg		ENSMUST00000121391	0.318867	m6A_neg
ENST00000266643	0.38128	m6A_pos		ENSMUST00000064656	1.36593	m6A_pos		ENSMUST00000020899	3.17616	m6A_pos
ENST00000266643	0.381993	m6A_neg		ENSMUST00000064656	1.43388	m6A_neg		ENSMUST00000020899	3.05826	m6A_neg
ENST00000304191	1.79923	m6A_pos		ENSMUST00000032093	1.77963	m6A_pos		ENSMUST00000111264	2.03132	m6A_pos
ENST00000304191	1.78853	m6A_neg		ENSMUST00000032093	1.74454	m6A_neg		ENSMUST00000111264	2.05273	m6A_neg
ENST00000320211	0.599261	m6A_pos		ENSMUST00000100765	1.34973	m6A_pos		ENSMUST00000117648	0.500495	m6A_pos
ENST00000320211	0.600411	m6A_neg		ENSMUST00000100765	1.41439	m6A_neg		ENSMUST00000117648	0.524061	m6A_neg
ENST00000335725	0.603374	m6A_pos		ENSMUST00000041621	1.27003	m6A_pos		ENSMUST00000004326	0.859774	m6A_pos
ENST00000335725	0.60376	m6A_neg		ENSMUST00000041621	1.31775	m6A_neg		ENSMUST00000004326	0.896687	m6A_neg
ENST00000360982	1.19892	m6A_pos		ENSMUST00000025048	1.36004	m6A_pos		ENSMUST00000038770	1.59413	m6A_pos
ENST00000360982	1.19749	m6A_neg		ENSMUST00000025048	1.37849	m6A_neg		ENSMUST00000038770	1.61433	m6A_neg
ENST00000373970	0.978468	m6A_pos		ENSMUST00000163869	1.86156	m6A_pos		ENSMUST00000204224	2.01405	m6A_pos
ENST00000373970	0.976663	m6A_neg		ENSMUST00000163869	1.95688	m6A_neg		ENSMUST00000204224	1.96459	m6A_neg
ENST00000382873	0.763854	m6A_pos		ENSMUST00000095427	1.35831	m6A_pos		ENSMUST00000052708	2.25641	m6A_pos
ENST00000382873	0.766842	m6A_neg		ENSMUST00000095427	1.41494	m6A_neg		ENSMUST00000052708	2.17574	m6A_neg
ENST00000261326	0.807387	m6A_pos		ENSMUST00000045291	0.744444	m6A_pos		ENSMUST00000068532	1.95437	m6A_pos
ENST00000261326	0.814213	m6A_neg		ENSMUST00000045291	0.777092	m6A_neg		ENSMUST00000068532	2.04029	m6A_neg
ENST00000357967	0.781264	m6A_pos		ENSMUST00000100505	1.15744	m6A_pos		ENSMUST00000050556	0.293509	m6A_pos
ENST00000357967	0.776713	m6A_neg		ENSMUST00000100505	1.21422	m6A_neg		ENSMUST00000050556	0.305804	m6A_neg
ENST00000222584	1.15686	m6A_pos		ENSMUST00000094993	2.38801	m6A_pos		ENSMUST00000106155	4.33551	m6A_pos
ENST00000222584	1.14596	m6A_neg		ENSMUST00000094993	2.34125	m6A_neg		ENSMUST00000106155	4.36949	m6A_neg
ENST00000321757	1.42987	m6A_pos		ENSMUST00000090147	1.88474	m6A_pos		ENSMUST00000039234	0.97914	m6A_pos
ENST00000321757	1.42515	m6A_neg		ENSMUST00000090147	1.97859	m6A_neg		ENSMUST00000039234	0.975972	m6A_neg
ENST00000360540	1.79548	m6A_pos		ENSMUST00000162512	2.07059	m6A_pos		ENSMUST00000000128	0.981834	m6A_pos
ENST00000360540	1.78563	m6A_neg		ENSMUST00000162512	2.00236	m6A_neg		ENSMUST00000000128	1.02397	m6A_neg
ENST00000359042	1.09358	m6A_pos		ENSMUST00000074876	0.322891	m6A_pos		ENSMUST00000075117	1.05439	m6A_pos
ENST00000359042	1.09253	m6A_neg		ENSMUST00000074876	0.333862	m6A_neg		ENSMUST00000075117	1.06242	m6A_neg
ENST00000539542	1.28198	m6A_pos		ENSMUST00000180180	0.931855	m6A_pos		ENSMUST00000056907	0.892771	m6A_pos
ENST00000539542	1.28016	m6A_neg		ENSMUST00000180180	0.975662	m6A_neg		ENSMUST00000056907	0.927472	m6A_neg
ENST00000256545	1.11929	m6A_pos		ENSMUST00000053855	6.60216	m6A_pos		ENSMUST00000159569	1.2796	m6A_pos
ENST00000256545	1.12525	m6A_neg		ENSMUST00000053855	6.40365	m6A_neg		ENSMUST00000159569	1.34236	m6A_neg
ENST00000338146	1.53359	m6A_pos		ENSMUST00000046389	1.32432	m6A_pos		ENSMUST00000113533	0.510488	m6A_pos
ENST00000338146	1.5349	m6A_neg		ENSMUST00000046389	1.38724	m6A_neg		ENSMUST00000113533	0.528768	m6A_neg
ENST00000521508	2.75825	m6A_pos		ENSMUST00000043964	2.82177	m6A_pos		ENSMUST00000048604	0.336359	m6A_pos
ENST00000521508	2.77005	m6A_neg		ENSMUST00000043964	2.69118	m6A_neg		ENSMUST00000048604	0.347614	m6A_neg
ENST00000381151	3.05913	m6A_pos		ENSMUST00000059647	0.831372	m6A_pos		ENSMUST00000084743	0.898104	m6A_pos
ENST00000381151	3.05876	m6A_neg		ENSMUST00000059647	0.868935	m6A_neg		ENSMUST00000084743	0.878094	m6A_neg
ENST00000604000	1.3448	m6A_pos		ENSMUST00000036450	0.685373	m6A_pos		ENSMUST00000105600	1.54238	m6A_pos
ENST00000604000	1.3507	m6A_neg		ENSMUST00000036450	0.709339	m6A_neg		ENSMUST00000105600	1.51354	m6A_neg
ENST00000298892	0.468613	m6A_pos		ENSMUST00000021467	0.942938	m6A_pos		ENSMUST00000079080	0.473065	m6A_pos
ENST00000298892	0.465313	m6A_neg		ENSMUST00000021467	0.988248	m6A_neg		ENSMUST00000079080	0.496813	m6A_neg
ENST00000261530	1.95788	m6A_pos		ENSMUST00000115272	3.1561	m6A_pos		ENSMUST00000174641	1.04234	m6A_pos
ENST00000261530	1.94428	m6A_neg		ENSMUST00000115272	3.02951	m6A_neg		ENSMUST00000174641	1.09065	m6A_neg
ENST00000370214	2.6125	m6A_pos		ENSMUST00000028829	0.855712	m6A_pos		ENSMUST00000045517	0.660246	m6A_pos
ENST00000370214	2.61842	m6A_neg		ENSMUST00000028829	0.89103	m6A_neg		ENSMUST00000045517	0.630557	m6A_neg
ENST00000263390	0.437809	m6A_pos		ENSMUST00000044660	1.14761	m6A_pos		ENSMUST00000100951	0.490053	m6A_pos
ENST00000263390	0.43823	m6A_neg		ENSMUST00000044660	1.17731	m6A_neg		ENSMUST00000100951	0.512457	m6A_neg
ENST00000321680	0.850101	m6A_pos		ENSMUST00000197188	1.57528	m6A_pos		ENSMUST00000177054	2.01478	m6A_pos
ENST00000321680	0.849541	m6A_neg		ENSMUST00000197188	1.63087	m6A_neg		ENSMUST00000177054	1.92404	m6A_neg
ENST00000261647	0.751375	m6A_pos		ENSMUST00000093381	0.894318	m6A_pos		ENSMUST00000047443	8.8435	m6A_pos
ENST00000261647	0.756775	m6A_neg		ENSMUST00000093381	0.937787	m6A_neg		ENSMUST00000047443	9.02112	m6A_neg
ENST00000361729	1.01365	m6A_pos		ENSMUST00000117237	1.80122	m6A_pos		ENSMUST00000182660	1.73075	m6A_pos
ENST00000361729	1.00883	m6A_neg		ENSMUST00000117237	1.85973	m6A_neg		ENSMUST00000182660	1.68067	m6A_neg
ENST00000375256	1.17314	m6A_pos		ENSMUST00000086643	1.52797	m6A_pos		ENSMUST00000042942	1.71886	m6A_pos
ENST00000375256	1.18471	m6A_neg		ENSMUST00000086643	1.56543	m6A_neg		ENSMUST00000042942	1.75601	m6A_neg
ENST00000358825	0.745326	m6A_pos		ENSMUST00000170153	0.46627	m6A_pos		ENSMUST00000098508	0.579145	m6A_pos
ENST00000358825	0.745725	m6A_neg		ENSMUST00000170153	0.444417	m6A_neg		ENSMUST00000098508	0.60406	m6A_neg
ENST00000316316	1.08068	m6A_pos		ENSMUST00000021288	1.13925	m6A_pos		ENSMUST00000096164	1.33376	m6A_pos
ENST00000316316	1.09094	m6A_neg		ENSMUST00000021288	1.09176	m6A_neg		ENSMUST00000096164	1.32331	m6A_neg
ENST00000260952	0.368827	m6A_pos		ENSMUST00000053597	0.418882	m6A_pos		ENSMUST00000090791	3.29876	m6A_pos
ENST00000260952	0.369646	m6A_neg		ENSMUST00000053597	0.413776	m6A_neg		ENSMUST00000090791	3.31762	m6A_neg
ENST00000517399	0.369705	m6A_pos		ENSMUST00000001002	1.21	m6A_pos		ENSMUST00000022140	2.35413	m6A_pos
ENST00000517399	0.370132	m6A_neg		ENSMUST00000001002	1.19414	m6A_neg		ENSMUST00000022140	2.35429	m6A_neg
ENST00000265742	0.532985	m6A_pos		ENSMUST00000112860	1.11839	m6A_pos		ENSMUST00000052715	3.31239	m6A_pos
ENST00000265742	0.534109	m6A_neg		ENSMUST00000112860	1.0754	m6A_neg		ENSMUST00000052715	3.2705	m6A_neg
ENST00000324266	0.993616	m6A_pos		ENSMUST00000023270	2.11951	m6A_pos		ENSMUST00000079881	1.55261	m6A_pos
ENST00000324266	0.994038	m6A_neg		ENSMUST00000023270	2.09525	m6A_neg		ENSMUST00000079881	1.54401	m6A_neg
ENST00000271332	0.661769	m6A_pos		ENSMUST00000164713	2.69616	m6A_pos		ENSMUST00000166750	2.4636	m6A_pos
ENST00000271332	0.659186	m6A_neg		ENSMUST00000164713	2.57305	m6A_neg		ENSMUST00000166750	2.35716	m6A_neg
ENST00000368759	1.36781	m6A_pos		ENSMUST00000030427	1.26173	m6A_pos		ENSMUST00000103005	0.859328	m6A_pos
ENST00000368759	1.36281	m6A_neg		ENSMUST00000030427	1.30831	m6A_neg		ENSMUST00000103005	0.852872	m6A_neg
ENST00000337006	0.466363	m6A_pos		ENSMUST00000047322	0.748604	m6A_pos		ENSMUST00000098143	0.991219	m6A_pos
ENST00000337006	0.463258	m6A_neg		ENSMUST00000047322	0.787057	m6A_neg		ENSMUST00000098143	1.04082	m6A_neg
ENST00000379682	0.839331	m6A_pos		ENSMUST00000171572	5.53734	m6A_pos		ENSMUST00000040021	2.85011	m6A_pos
ENST00000379682	0.838127	m6A_neg		ENSMUST00000171572	5.45361	m6A_neg		ENSMUST00000040021	2.76688	m6A_neg
ENST00000395925	0.683284	m6A_pos		ENSMUST00000017851	4.38778	m6A_pos		ENSMUST00000107348	0.576745	m6A_pos
ENST00000395925	0.686173	m6A_neg		ENSMUST00000017851	4.34377	m6A_neg		ENSMUST00000107348	0.605411	m6A_neg
ENST00000597629	0.36216	m6A_pos		ENSMUST00000082122	2.57793	m6A_pos		ENSMUST00000044751	0.928852	m6A_pos
ENST00000597629	0.364064	m6A_neg		ENSMUST00000082122	2.52282	m6A_neg		ENSMUST00000044751	0.952553	m6A_neg
ENST00000337768	0.798984	m6A_pos		ENSMUST00000092618	1.37098	m6A_pos		ENSMUST00000183846	0.278046	m6A_pos
ENST00000337768	0.798387	m6A_neg		ENSMUST00000092618	1.32743	m6A_neg		ENSMUST00000183846	0.265164	m6A_neg
ENST00000367739	1.19521	m6A_pos		ENSMUST00000171461	1.55604	m6A_pos		ENSMUST00000008999	0.18127	m6A_pos
ENST00000367739	1.19308	m6A_neg		ENSMUST00000171461	1.56685	m6A_neg		ENSMUST00000008999	0.180585	m6A_neg
ENST00000381418	0.604475	m6A_pos		ENSMUST00000191268	1.75874	m6A_pos		ENSMUST00000112721	3.08699	m6A_pos
ENST00000381418	0.607316	m6A_neg		ENSMUST00000191268	1.71119	m6A_neg		ENSMUST00000112721	3.09773	m6A_neg
ENST00000614102	1.02348	m6A_pos		ENSMUST00000036720	1.09296	m6A_pos		ENSMUST00000108210	0.411025	m6A_pos
ENST00000614102	1.02175	m6A_neg		ENSMUST00000036720	1.11614	m6A_neg		ENSMUST00000108210	0.430856	m6A_neg
ENST00000354386	1.51168	m6A_pos		ENSMUST00000107423	1.28647	m6A_pos		ENSMUST00000020381	2.83797	m6A_pos
ENST00000354386	1.5205	m6A_neg		ENSMUST00000107423	1.30758	m6A_neg		ENSMUST00000020381	2.71373	m6A_neg
ENST00000338432	0.362083	m6A_pos		ENSMUST00000054098	1.56347	m6A_pos		ENSMUST00000074077	0.880045	m6A_pos
ENST00000338432	0.36404	m6A_neg		ENSMUST00000054098	1.64038	m6A_neg		ENSMUST00000074077	0.917786	m6A_neg
ENST00000599218	0.548213	m6A_pos		ENSMUST00000050556	0.155038	m6A_pos		ENSMUST00000081926	0.999231	m6A_pos
ENST00000599218	0.548706	m6A_neg		ENSMUST00000050556	0.159927	m6A_neg		ENSMUST00000081926	1.04386	m6A_neg
ENST00000360565	0.76909	m6A_pos		ENSMUST00000035230	2.05707	m6A_pos		ENSMUST00000109485	0.819366	m6A_pos
ENST00000360565	0.773106	m6A_neg		ENSMUST00000035230	1.96377	m6A_neg		ENSMUST00000109485	0.827905	m6A_neg
ENST00000367816	1.79734	m6A_pos		ENSMUST00000047677	0.655895	m6A_pos		ENSMUST00000191758	1.42722	m6A_pos
ENST00000367816	1.78808	m6A_neg		ENSMUST00000047677	0.689929	m6A_neg		ENSMUST00000191758	1.49764	m6A_neg
ENST00000397062	1.06997	m6A_pos		ENSMUST00000178422	1.85354	m6A_pos		ENSMUST00000077376	2.79714	m6A_pos
ENST00000397062	1.0776	m6A_neg		ENSMUST00000178422	1.88221	m6A_neg		ENSMUST00000077376	2.71172	m6A_neg
ENST00000298292	0.761031	m6A_pos		ENSMUST00000170157	2.84823	m6A_pos		ENSMUST00000109381	0.412344	m6A_pos
ENST00000298292	0.764857	m6A_neg		ENSMUST00000170157	2.82499	m6A_neg		ENSMUST00000109381	0.396275	m6A_neg
ENST00000373836	0.936639	m6A_pos		ENSMUST00000124830	3.08043	m6A_pos		ENSMUST00000179474	0.862048	m6A_pos
ENST00000373836	0.939519	m6A_neg		ENSMUST00000124830	3.14991	m6A_neg		ENSMUST00000179474	0.875797	m6A_neg
ENST00000307602	3.30023	m6A_pos		ENSMUST00000075896	2.06098	m6A_pos		ENSMUST00000109690	0.891228	m6A_pos
ENST00000307602	3.29851	m6A_neg		ENSMUST00000075896	1.98026	m6A_neg		ENSMUST00000109690	0.934588	m6A_neg
ENST00000304478	1.53442	m6A_pos		ENSMUST00000203328	10.1891	m6A_pos		ENSMUST00000060835	0.289395	m6A_pos
ENST00000304478	1.53739	m6A_neg		ENSMUST00000203328	10.0156	m6A_neg		ENSMUST00000060835	0.29955	m6A_neg
ENST00000580168	1.23668	m6A_pos		ENSMUST00000129456	2.44748	m6A_pos		ENSMUST00000203328	24.4171	m6A_pos
ENST00000580168	1.23076	m6A_neg		ENSMUST00000129456	2.47119	m6A_neg		ENSMUST00000203328	23.6739	m6A_neg
ENST00000314400	0.758105	m6A_pos		ENSMUST00000121759	4.48725	m6A_pos		ENSMUST00000023465	0.694238	m6A_pos
ENST00000314400	0.764481	m6A_neg		ENSMUST00000121759	4.39243	m6A_neg		ENSMUST00000023465	0.723713	m6A_neg
ENST00000318130	1.19904	m6A_pos		ENSMUST00000019133	1.97735	m6A_pos		ENSMUST00000031032	1.31026	m6A_pos
ENST00000318130	1.19555	m6A_neg		ENSMUST00000019133	1.88417	m6A_neg		ENSMUST00000031032	1.37602	m6A_neg
ENST00000424158	0.803948	m6A_pos		ENSMUST00000166117	1.61096	m6A_pos		ENSMUST00000022709	2.3085	m6A_pos
ENST00000424158	0.806865	m6A_neg		ENSMUST00000166117	1.68668	m6A_neg		ENSMUST00000022709	2.2558	m6A_neg
ENST00000544803	1.25827	m6A_pos		ENSMUST00000030189	2.00076	m6A_pos		ENSMUST00000084264	1.69264	m6A_pos
[truncated: 2,669 more rows]

## Sheet: Supplementary Figure 5b
Ensembl ID	Distance to start codon	Group	MFE
ENSMUST00000171238	959	dec	-8.5
[truncated: 51,436 more rows]

## Sheet: Supplementary Figure 6
Z-score				MFE				GC-content				PARS score				Gini index (vitro)				Gini index (vivo)
[truncated: 342 more rows]

[truncated: 6 more sheets: Supplementary Figure 7c, Supplementary Figure 7d, Supplementary Figure 8c, Supplementary Figure 8d, Supplementary Figure 8e, Supplementary Figure 8f]
